# Supplementary material for: High-throughput single nucleus total RNA sequencing of formalin-fixed paraffin-embedded tissues by snRandom-seq
Source: Nat Commun. 2023 May 12;14:2734. doi: 10.1038/s41467-023-38409-5 (PMC10182092; doi:10.1038/s41467-023-38409-5)
Supplement: Supplementary file 4 — Source Data [file 41467_2023_38409_MOESM4_ESM.zip › Source Data.xlsx]

## Sheet: Figure 2d
Figure 2d	Gene count vs. barcode plot
	Barcode	Gene count
	AGAGTGAGCTCAATC	11562
	CAGCGCCATAGGTAA	11613
	AGCGGCGATTGGTAA	15713
	CCTCACGTCGCGCCT	11164
	CGGCACTACGCAACT	13786
	GAGCTATCCTATTGG	10915
	TATCTATTGGCGCAA	10370
	AAGCACTAACCTAGT	13506
	ACTCGCTAACCGTCG	10180
	TCGCGCTACGCCATA	12120
	TCTACCTTAAGGTAA	10160
	TATGCATCCTCGCAA	13413
	TCTACGAACCCCTCA	9957
	ATTACATTACCAACT	10191
	TTATGGATGACAACT	9482
	GTTAGCGATTCAGCG	10362
	ATTGGAGGCTGTAGA	9678
	TAAGGCTACGGCTTG	12379
	TATCTATGGCCCTAG	10025
	GACTGCTACGGTAGA	9448
	CGAAGCGCAAGGTCC	9157
	CGTCGCGGCACGATT	9047
	CAGTTGAACCGATAT	9105
	GGTCCAGAGTGACTG	9092
	TCATCCTACGCGCCT	8483
	AAGCACTAACCGCCT	8968
	GATATCGTCGCTACG	8443
	ACTTCAGAGTCGATT	9216
	TCGTACCGCTCGACC	9574
	CAATCAGTTGCGTCG	8047
	TCTACCTAACCTCCA	9045
	GAGTCAGTTGGTATC	8691
	AGTTGCTGGAGATGA	8724
	ATGGCCCTAGGATAT	8452
	GCTCTCGTCGCCTCA	8555
	TTCGACTAACCTAAC	8042
	ATTGGATCCTGCAAC	8684
	TCATCCGACCGAGCT	8538
	ACCTACTAGTCCATA	8954
	ATTGGCTCCACTAGT	10240
	CGTCGCTGGACGATT	8715
	GCTCTCCGCTGTATC	8742
	ATTACCAGCGGGTCC	8346
	GAACCACTAACCTAG	8010
	GTATCGAGTCCAGTT	8715
	GTAATCCGCTCAGCG	9161
	GTAATATTGGGCAGG	8111
	GCGAACGCAAGCTGC	7878
	GTAGAATTCACCTAG	10945
	CGCAACTTAAGTATC	9013
	CGCTCATTACCCGCT	11249
	GTCTACGACCCCTCA	9591
	TTCATCCTCAGAGCT	7714
	ACTCGCTACGCGTCG	8904
	GTATCAGTTGGCTGC	10820
	TCGCGCTAACCTTAA	7907
	TCAGTATCCTCTGGA	9023
	AGTTGAGGCTCTCCA	7836
	ACCAGAGTTGCGATT	7752
	GTCTACCTCACCTCA	8270
	CGATTCAACTGATGA	8623
	TAGGACTACGGCGGT	7792
	GAGTCCGCCTGTATC	8205
	TAAGGATGCGGGCAG	7703
	CGCTCCGAAGGGAGC	8248
	AACGACTCCAGCGAA	7804
	ACTCGATTACCGTCG	10313
	CTAGTCAGAAGACTG	9202
	TTCATCGACCCCTAG	7749
	CTACGAGTTGCGCCT	7080
	TCAGTAGTTGGCGGT	7327
	CCTAGCAATCGCGGT	7900
	GGCGTCTACGCTCCA	8172
	CGGATAGGCTCAGCG	7974
	TCCGGCGACCCTACG	7464
	CGCAAACTAAGCGGT	8188
	CAGTTAGGTCCTAAC	8011
	CTTAAATCTGGGTAA	7605
	AGAACCTTAACTAGT	7142
	TAGGAACTTCCCTAG	8114
	GCGAACTCCAGTATC	8092
	CGAAGCCGCTGCTGC	9713
	GTAATCCGCTGAACC	7845
	ATTGGACTAAGCTGC	7887
	TCTACAGAGTCAGCG	7912
	TATTGACTTCCGCCT	7197
	GTATCCCTAGCGCAA	7343
	TACGTCGCAACAGTT	7734
	CTAGTGAGCTCTTAA	7557
	GTCCGACTTCCCGCT	7679
	ACCTAACTTCCAATC	7594
	AAGCAATTGGCGAAG	7686
	ACTTCCAACTGCAAC	8538
	CAGAACGGATCGACC	7524
	TAGGACTGGACCATA	7828
	GATGACCATAGGAGC	8207
	TATTGATGCGCAATC	7404
	CTGGAATCCTCAGAA	7859
	CGAAGCTGGACGCCT	7554
	GTCTACAATCCCTCA	7932
	AGGTCCAGAACAGAA	7608
	ATCCTACTAACCGCT	7739
	AGTTGCTAGTGCGAA	7502
	CAATCATTACCGGAT	7361
	CTACGCGTCGCTGGA	7297
	CTACGCGGCACCGCT	7366
	AACTCCTCCAATTGG	7605
	TCGCGATGCGGGTAA	7478
	TTGAAAGAGTCCTAG	9339
	CTTAACAGCGGAACC	7382
	TCCGGACTAACGCCT	6813
	AAGACCTGGAGATGA	7099
	AGAGTATTCACGATT	7389
	TGGACAGAGTCTTAA	7667
	CGATTCCATACGATT	7574
	TAAGGCCTAGGACTG	7468
	GAACCCGTCGATTCA	6275
	TCGCGCTACGCGCCT	7156
	TCGCGGAACCCAATC	7490
	ACTTCGAGCTGTAAT	7489
	AGGTCATCCTCGTCG	7214
	GCCTTCGATTCGAAG	6905
	CTGGACAGTTCTAGT	7101
	GCCTTACGATATTGG	7240
	CGCCTCAACTGGCAG	7464
	TCGTAAGAGTCGAAG	8981
	CAGTTCTAGTGACTG	7473
	GCGAAACCTACGCCT	6963
	TCGCGAGGTCGCCTT	7264
	CTAGTCTACGGAGCT	6456
	GAGCTAGAGTCTAGT	6758
	TCGTACGATTGCTGC	7073
	TTATGACTTCGCAGG	6909
	CTACGATGGCCTAGT	7614
	GCTGCGATGACAATC	7503
	AACGAGAACCGCAAC	7649
	TCGTACTAACGCTTG	7242
	AAGACCAGAAGGCGT	7245
	GGTAACTCCACGCCT	6596
	CAACTACTTCCCATA	7319
	ACTTCAGAGTCTAAC	7468
	CCGCTACTAACGGAT	9306
	AACTCCGACCGCCTT	6990
	GATGAACTAAGGCAG	7169
	TCCGGCAGAACCTCA	7429
	GAGCTCGAAGGAGCT	7116
	GTAGAATTGGGCTCT	6642
	TCCGGCTACGGTAAT	7394
	TAGGACAATCCCGCT	7296
	CTACGCGTCGGCTGC	6626
	AAGCACGCAAGTAAT	6849
	TATCTATTACCTAAC	7071
	ATCCTATTACCGATT	6810
	TATTGCGATTGCAAC	7380
	CTAGTACCTACAACT	6468
	ACTCGATTGGGATAT	6740
	CAACTCTCCACCTCA	6814
	TCTACCGCTCGAGCT	7290
	TGCTAAGAGTCCATA	7165
	TACGTCCTAGGGTAA	6335
	GCAACCGGATCTTAA	7024
	AGGTCCGATTGGAGC	7122
	ATCTGCCGCTGCAGG	6251
	GGCAGCAGTTCTAAC	6701
	CAATCCGGATGGTAA	6796
	TAAGGCGACCGCGGT	6500
	GTATCATTGGGCTCT	6970
	GCAACCTGGAGCAAC	7127
	ACGATATTGGCGCCT	6729
	GGTAACTAGTCGAAG	7465
	GTCCGCAGAAGTAAT	7229
	CGGCACAGAACAGCG	6804
	TATCTACTTCCAGTT	6403
	CAGCGACTTCCTAAC	7426
	GCAACACTAAGCAAC	6830
	GTATCACTAACGATT	6494
	TAGAGCAACTGCGGT	6720
	ACTTCCCATAGGCAG	6571
	TATGCGATGAGATAT	6682
	AACGACTAGTGATAT	7375
	CGGATCGCTCCCTAG	6548
	AAGACCCTCACTCCA	6970
	CGTCGCGCTCCGACC	7170
	TAAGGCGGCACGACC	6573
	CTCCAATTCAGGAGC	8628
	ACTAACTACGCGAAG	7019
	ATTACCAATCGCAGG	6593
	CAGCGAGTTGGTAAT	6840
	AACCGCTGGAGAACC	6482
	CGTCGCAATCCGCCT	6467
	ATTCAACTCGCGATT	6922
	AGAGTATTACCGTCG	6796
	TAAGGCTGGAGCAAC	8527
	CGCAAATCCTCGGCA	7789
	CGGCAATCCTGCAAC	6308
	GGCGTCGAAGCCTAG	7010
	GCGAACCGCTGAACC	6707
	TACGTACGATGATAT	6827
	CGGCAATTACCGGAT	6127
	TATTGACTCGCAGAA	6695
	GCAGGACGATATTCA	7110
	TCATCAGGTCCGCAA	6211
	AGAACCAGAAGATAT	6900
	TCTACCTACGCTGGA	7175
	GCTCTCAGAAGCGAA	6752
	TGAGACGATTCGCCT	6793
	GAGTCCTCCACCTAG	6664
	GAGTCACCTACGTCG	8623
	TCCGGCTCCAGAGTC	6853
	AGCGGATTGGGGTCC	8656
	AGTTGCCATAGCGGT	6280
	TCGTACTCCAGATAT	6797
	GGCGTCTACGGCGAA	6936
	ATGCGCTCCACAGCG	6155
	ACCTAGAGTCGGTAA	6569
	GCTGCGAGCTGAGCT	6668
	ATCCTACGATCTAAC	8352
	CGCTCGATGACAACT	7092
	AAGACCAGTTCGATT	6437
	CGAAGCCTAGCGGAT	6443
	GGTAACCTCACGGCA	5867
	GAACCATCCTCGCAA	6879
	TCAGTCTCCAGGAGC	5988
	GGTAACCGCTGCTTG	6746
	ACCAGCTAGTATTCA	6568
	CAGCGAGTTGCGCAA	6150
	CTTAAGAACCGGCAG	7030
	GTTAGCGACCGCAGG	6967
	GGCAGCTAACCGCAA	6441
	AAGACAGTTGCCGCT	6770
	GCGAAATGCGGCAGG	6857
	ATTCACCTAGCTAAC	6512
	ACGATCTAACCGACC	6700
	GGCGTCTGGAGTATC	6328
	GTCCGATCTGCCTAG	7976
	CGCAAATTACATTGG	6691
	GCTGCCAGCGCTACG	6853
	CAGAACTCCACCTAG	6589
	GATGAATGCGCCTAG	6298
	GCAACCGATTGAACC	6620
	TAAGGATCCTCGATT	6623
	AGGTCCTAACGAGCT	6198
	GAACCCGTCGCGGAT	6973
	GGCGTATGCGCAGTT	6897
	TTATGGAACCCGTCG	5901
	AGAGTATTCACGCCT	6547
	TACGTACTCGGAACC	6140
	GGAGCCGCCTCCTAG	6647
	TCTACACGATGATAT	6280
	GCAGGATTCACTAGT	6918
	AGAGTAGCGGCTAGT	6271
	CGACCCAGTTGACTG	6494
	AGGCTCAATCCGATT	6950
	TCCGGCAGTTCGATT	6464
	TATGCCTACGGAACC	6574
	TATGCCGGATCAGTT	6787
	ACTCGCGCAAGAGCT	6759
	CCTAGCGAAGGCTGC	6712
	GGCAGCTAGTCGCTC	6127
	TCCGGACTCGCTAGT	6198
	GCGGTCCATAGGTAA	6104
	CAATCACTAACCTCA	6766
	ATTCAACTCGGTATC	6433
	TCAGTCGATTGGTCC	6401
	CAGTTCGGCACTAAC	6865
	AGTTGCGCTCCGGCA	7190
	CGCAAGAGCTCTGGA	6809
	GTCCGGATATCAATC	5952
	GTTAGATTACCCTCA	6707
	GCTCTCTGGAGACTG	6169
	AAGCACGAAGGGCGT	6571
	ATTCACGTCGCCATA	6533
	GCGGTACCTAGATGA	6512
	GAACCAGCGGGATAT	6555
	GTCCGACTAAGACTG	6341
	AGCGGCAGCGGCTTG	6642
	CGCAAGAACCGCCTT	6256
	CAGTTCCGCTGCTGC	5950
	GGCAGACTTCCAACT	6160
	TATCTAGGTCGTATC	6552
	GAGCTCGCTCCCTCA	5995
	ATCCTAGTTGGCAGG	6504
	GCAGGCGCAACCTAG	6986
	AACCGCAACTCGCCT	6472
	TTATGGAGCTCTCCA	5965
	TGCTACAGAAGGTAA	6625
	GTTAGCTCCAATTGG	6005
	CTAGTAGGCTGTAAT	6670
	CTACGCTAACGGTCC	6526
	CAGCGCGTCGGAGTC	6712
	TGCTAGAACCCGACC	6709
	GTCCGCTTAAGCAAC	5918
	ATTCACGACCGCAAC	6141
	TTAGCGAACCGCGAA	6582
	TTAGCCCATAATTGG	6046
	TAGGACTTAAGTAAT	6414
	GGCAGCTAACCAACT	6433
	AAGACCGACCGAGTC	6456
	AAGCACAACTCTAGT	6536
	AACCGATTACCTAAC	6602
	ATCCTCTACGGGTAA	7811
	AGTTGATTACCTAAC	6182
	CTCCAGACTGCTTAA	6199
	GTCCGACTTCCCTCA	6291
	CGGCACAGCGCCTCA	6058
	GTTAGAGAGTCGCTC	6175
	CTTAAACTTCGGAGC	6002
	TAAGGATGCGGCGGT	7010
	AAGGTCTACGGAGTC	6400
	TCAGTCGACCCCATA	5798
	TACGTACTCGGTAGA	7823
	TGAGAAGGCTCGCCT	6394
	GCAGGCGCTCATTCA	7141
	GGCAGCGAAGCCTAG	6250
	ATTACCTGGAGCGGT	6201
	TAAGGCAATCGGTAA	6346
	ATTACCTGGACTCCA	6166
	GCAACCTTAACTAAC	5807
	TTCGAGAACCGCGGT	7577
	CTAACAGAGTCGACC	6535
	AGGTCCTAACCAGCG	6854
	TCAGTCAATCCAGTT	5890
	TCCGGCGGCACGGCA	6252
	TGAGAGAACCGCCTT	6465
	CGAAGCAGTTCGGCA	6591
	TGCTACGCTCCGCTC	6254
	CGGATCTAACCCTCA	6460
	AAGGTCGAAGCCTAG	5980
	TTGAACAGTTCGAAG	6025
	CGGCACGCTCCTACG	7477
	AGGTCAGTTGGTATC	6327
	CGACCATCCTGCTGC	6016
	CTAGTCAACTCCATA	6404
	TGAGACCGCTCGAAG	7381
	TCGCGAGTTGGATGA	5961
	GTAGACGTCGGGTCC	6166
	GACTGCTACGGAACC	6362
	TCCGGAGGCTGATGA	5931
	TCGTAATCTGGGTCC	6461
	GAGCTCCTCACTAAC	5832
	AGGTCACTAAGCTTG	6320
	GCTGCCAGCGCGAAG	5513
	GCGAAATGCGCGGAT	6294
	GTATCCGACCCGCCT	6272
	TAGGACAATCCAACT	6380
	TAAGGCGATTCAGCG	6361
	GATGACAATCGAGCT	6274
	TTAGCCAGCGGGCAG	6122
	TTCATATGCGGATAT	5766
	GTAATCGGCACGACC	5980
	TACGTCGCCTCGCTC	6609
	TCAGTAGCGGGGTAA	5878
	GGTCCCGGCAGGTAA	5649
	ACCTACTTAAGACTG	6520
	GTCTACTAACGGCAG	6019
	TGCGCACCTAGCAGG	6336
	ACTAACTTAACTACG	7792
	AAGGTAGTTGATTGG	5594
	GTAATCGTCGCTAAC	6426
	CCTCAATGCGGCAGG	6274
	TTATGAGTTGCAGAA	5909
	CAACTCGGCAGCAAC	6282
	AGTTGCGGCACAACT	6668
	CTTAAAGCGGGGTAA	6107
	CCTCAGAGCTCAACT	6038
	CAACTCGATTCGCAA	5635
	ACCAGAGGTCCGCCT	5961
	TAAGGATTACGGCAG	5813
	GCAACATGGCCTTAA	6298
	ATGCGCTACGCGTCG	7041
	TTCGACGACCCAATC	6178
	GTATCACTAAGCCTT	6031
	TCTACGAGTCGAACC	5987
	CTACGAGAGTCTAAC	5848
	ACGATCCGCTGAACC	4895
	CTACGATGCGGGAGC	5601
	AAGACCTTAAGGTCC	6214
	CTAACCGGATGTAGA	5691
	TCCGGATTCAATTGG	5416
	GGCGTAGAGTGCGGT	6194
	CGTCGACGATATTGG	5743
	ATCTGCAATCCAGCG	5936
	CGACCCTAACGAGTC	6265
	ATTGGCGCTCGACTG	6416
	CTAGTAGAGTCTGGA	6083
	AGGTCGAGTCCCATA	5727
	TTGAAGACTGCAACT	5883
	CTACGCGGATCGTCG	6406
	GGCGTCGCCTCAGAA	5935
	CTGGAAGGCTCTCCA	5593
	ACTCGCGCAACTACG	5928
	TACGTATGCGCCTAG	6087
	CAACTACCTAGCAGG	6039
	ACCAGATGCGCAATC	5909
	ATTACCTCCACCATA	5688
	CTAGTAGGCTGGTCC	5822
	ACTCGCAACTCGGAT	6000
	AGGCTCTACGGAGTC	5788
	GGCAGATTACGATAT	5845
	CCATAGACTGCTAGT	5908
	GCTGCAGTTGCGAAG	5372
	ATTACCTGGAGCTTG	5615
	CGACCATGGCGAGTC	6247
	AGTTGCAGAACTTAA	5649
	AGTTGCGCAACGTCG	6418
	TCGTAACTCGCCTAG	5940
	CCGCTCCTAGCCATA	6624
	TATGCATTACCAGCG	6355
	GCGGTATTACGGTCC	5712
	ATTGGCCTCAGCGAA	6176
	GTAGAAGTTGCGTCG	5921
	CAGCGAGGCTCAATC	5769
	GGCAGAGCGGGGAGC	6186
	CGGATCGATTGCGGT	5699
	GTTAGATCTGCTTAA	6041
	ACTCGCGTCGCAGAA	5392
	ATGGCAGTTGCGAAG	5946
	TCCGGAGGCTGGTAA	5688
	GGTAAATCCTCCGCT	5900
	ATTACACCTAGATAT	5580
	CTAGTATTCAGCAAC	6035
	TTATGCAACTGCGGT	6247
	ATTCACGCTCGCAAC	6007
	TCCGGCAATCGAGTC	6335
	AAGACCAGAACTGGA	7465
	GACTGACGATCGATT	5448
	TAGAGATCTGGATGA	5744
	TTGAACAGCGGCGGT	6366
	ACTTCATGCGGCAGG	5757
	CGGATATTCAGCAAC	5694
	TGCTACTCCACGGAT	5856
	GTAATACCTACAGTT	5606
	AGAGTAGAGTCAATC	5522
	GCCTTCTACGGGCAG	7717
	TAAGGCCTAGGTAGA	5842
	GTCCGGATGACAGAA	5448
	GACTGATGGCGCCTT	5627
	CAATCCTAGTGCTGC	6000
	TCGTAATTCAGACTG	7134
	GAGTCCGCCTCTCCA	7285
	AAGGTAGGTCATTGG	6003
	CGACCCCTCAGTAAT	6087
	CGCTCCGAAGCGGAT	5489
	GACTGCCGCTCGGAT	6191
	TATGCGAACCGTAGA	6108
	TCAGTACTCGCGGCA	5583
	AAGCAGAACCCTAGT	5321
	CGGATCTAGTCTAGT	5439
	ATTGGCGCTCGAACC	7575
	TCCGGCGGATCTTAA	5979
	GACTGCGGCACGCCT	5806
	TCTACGATGAGAACC	5937
	AAGCACTGGAGCTCT	5932
	GCGAAGATATCTGGA	6033
	AAGGTATTGGCGACC	5715
	ATTCACAGAAATTGG	5637
	CGAAGCTGGACTAAC	5528
	TATCTCGACCATTGG	5838
	TAAGGCAGCGCGTCG	6034
	AGTTGCTTAAGCAGG	6190
	GTTAGCGTCGCTGGA	5986
	CGTCGCAGAAGCGAA	5468
	ACCAGCAGCGCTCCA	5775
	GTATCCAACTGACTG	5610
	TCGCGCAACTGAGTC	5589
	ACTCGCTAGTCGAAG	5409
	CGCTCCGACCATTGG	5931
	TATGCCTAGTCAGCG	5785
	CGATTATGCGCGATT	5882
	GAACCCTACGGGCAG	6020
	GTCCGCAGTTGTAAT	5800
	TCCGGCCTCAGGTAA	5527
	CTACGAGAGTCGTCG	6059
	ACTAACAGAACGTCG	5434
	TAGGACGTCGCCTCA	5627
	TATCTAGAGTCTAGT	5716
	GTATCAGCGGCGATT	5371
	GTAATGACTGGGAGC	5623
	AAGCACTGGAGGTCC	5008
	ACGATAGAGTCTAAC	5445
	TTAGCCGCTCCGCTC	5760
	TATGCCGCCTGCTTG	5602
	CGACCCGAAGGCGAA	6157
	CGCCTCGCAACAGCG	5714
	AGAACATGGCCCTAG	5889
	AACCGCGGATGGTCC	5834
	CTAACACTAAGAGCT	5757
	GGCAGATTGGGCGGT	5206
	CAGAAATGGCGCCTT	5973
	GCAACCTAGTGCAGG	5621
	TAGAGCTTAAGCTTG	5789
	ATTACCCATAGGAGC	5410
	AGTTGACTAAGATAT	5911
	TAAGGCGGCAGCGAA	5796
	CAACTAGTTGATTCA	6410
	AGAGTCTACGCGTCG	5394
	GGCAGCAACTGGAGC	5498
	TCTACACTTCGGTAA	5408
	CTACGATTACGGTAA	5247
	TATTGACTCGCTCCA	5778
	ACTCGCGAAGGGCAG	6520
	GAGTCCCATAGCAAC	5704
	AACCGACCTACCTAG	5018
	GGTCCATGGCGGTCC	5562
	TAAGGAGGTCCGATT	6111
	TCATCCAATCGCTCT	5349
	AGAACGACTGCCTCA	5878
	ATTCAACCTAGTAAT	5485
	GATATATTACCAGCG	5802
	ACTTCAGCGGCCATA	6094
	GGAGCCCTCACGCCT	5408
	TTGAAATTACGAACC	5831
	GGCAGCGCCTGTATC	5746
	TTAGCCCATACTGGA	5682
	TCAGTCAATCGTAGA	5233
	GATATACTTCGGAGC	5828
	CCTAGCGCTCCAGCG	5632
	TATGCACGATGCTTG	6519
	ATCCTCGACCCCTAG	5136
	GGTCCAGGTCCAGTT	5187
	TGCGCCGGATGAGCT	5039
	CAGTTACTCGATTCA	6187
	ATCCTAGTTGGCAAC	5174
	ACCAGCCGCTCAGAA	4957
	AACGACAATCCAGCG	5627
	TCGTACGCTCGCAGG	5546
	ATTCACCATACAGCG	5770
	GGTCCAGTTGCGGCA	5735
	ATGGCCCATACTTAA	5398
	GATGAGAGTCCAATC	5447
	CAGAAAGCGGGAACC	5918
	TATGCCTACGCCTCA	5380
	TCCGGCGATTGCGAA	5756
	AAGACCTTAAGCTTG	5454
	TATCTAGCGGCGCAA	5664
	ACTCGCGTCGCGGCA	5744
	CCGCTCTGGACAATC	5106
	CTAGTCGAAGCCGCT	5303
	GCTGCCAGAACGCCT	5649
	CTACGACTAACTAAC	5658
	GTCTAGATATCAACT	5734
	GAGCTCTAGTGGAGC	5491
	CGGATCGATTGGTCC	5758
	GTCTACTAACCTTAA	5559
	GCAGGAGTTGGAGTC	5719
	CAATCCAACTGCTGC	6066
	ACTAAATTACCGCCT	5140
	GCTCTAGGTCCGCCT	5214
	GCAGGCCGCTCCGCT	5572
	ATCCTACTAACCTAG	5765
	CTTAACGCCTCTAAC	5415
	TAAGGCTTAACAGAA	5384
	GCTGCCAGAAGCAGG	5627
	GATATCGCAAGAACC	5304
	TTAGCAGGTCGTAGA	5481
	CAGTTCTCCACTAGT	5579
	GTCCGACTCGCAGAA	5241
	CTAGTACTTCGGAGC	5428
	TCCGGCTCCACTGGA	5311
	CGGCAGATATCAGTT	5468
	TGCGCAGCGGGGAGC	5129
	AGGTCCAGTTGCAAC	5104
	TACGTATCCTGACTG	5659
	GTATCATCTGGCGGT	5928
	GACTGCTAGTCCGCT	5482
	CTACGCGAAGCGCAA	5915
	TCCGGCTACGCGTCG	5292
	AAGGTCAGCGGCAGG	5117
	CAGAACTAGTCAGAA	6760
	ATTCAACTCGCGGCA	5426
	GAACCCGGCAGCCTT	5161
	GTATCCTACGCTACG	5904
	GCTCTAGGCTCGAAG	4021
	CTGGACAGTTCGATT	5542
	AAGCAAGGCTGAACC	5820
	TATTGCTAGTCGCTC	5362
	GTTAGACGATGGCAG	5405
	CTGGAAGAGTCGTCG	5556
	GCTCTCTAGTGGTAA	5394
	GTCCGACTCGCAGTT	5578
	TCCGGCTCCACCTAG	5277
	CGGCACCGCTCAGTT	5154
	CAATCCGAAGCCTAG	5431
	GGAGCCTAACCGATT	5604
	TCAGTAGTTGGAGTC	5154
	ATTGGACGATGATAT	5630
	AGTTGATCCTCGGCA	5710
	TACGTATTACCAACT	5382
	GCCTTCTACGCAACT	5481
	CAGTTATCCTGCAGG	5780
	GCAACGAACCGCGAA	5586
	CCGCTACTTCCGGAT	5223
	CTCCACAGTTCCTAG	4940
	CGGCAATTGGCGCAA	5801
	CGTCGATGCGGCCTT	5085
	TAAGGAGTTGCGAAG	5317
	ATTACCTAGTGCTTG	4906
	ATCTGCTAACCTGGA	5061
	GGTCCGAGCTCAGAA	5576
	CGCCTGATGAGCGGT	5648
	GCGGTAGGCTGCGGT	5349
	TGGACATTCACGCAA	5391
	AGCGGAGGCTCAGTT	5250
	ACCTACTAACCCTCA	5544
	ACTTCATGCGCGGAT	5261
	GACTGCCTCACAGTT	5402
	TCATCCCTAGCCGCT	6945
	CAGTTACTCGGGTAA	5427
	GTCTACTTAACAATC	5594
	CCATACGCAACAACT	5128
	CGACCCTAGTCAACT	5193
	TCTACCGACCGGCAG	5485
	CTAACCGACCGCCTT	4836
	GCCTTCCTAGGCGGT	5509
	AAGCAACCTAGAACC	4835
	CGCTCATCTGGGTCC	5169
	TCGTACGCAAGAACC	5335
	CGTCGCGCCTCGACC	5143
	CTCCACCTAGGAACC	5136
	GTAATCCTAGCTCCA	4805
	CGATTCGCCTCCGCT	5285
	ATCCTCGTCGGCAAC	4839
	GCTGCCGTCGCTGGA	5614
	TGCTACAATCGCTGC	5262
	TTCGAACCTAATTCA	5330
	ACTAACTGGACGAAG	5550
	GTCCGAGGTCGCCTT	5394
	ACTCGAGGCTGCTTG	4828
	TAAGGGAGCTGCGAA	5179
	GTATCATCCTGCGGT	5605
	CGAAGCTTAAGACTG	5393
	TCGCGATCTGGCAGG	5349
	AACCGCTAGTCGACC	5408
	ACTAACCATAGATGA	5080
	AAGACCGGCAGGTCC	5411
	ATGCGGAACCGTAGA	4938
	ATTCACAGCGCGGAT	5298
	ATTGGATCTGCAGTT	5148
	GCAACATGCGCGATT	5269
	TAAGGCGGATGCCTT	5134
	TAAGGATTGGGCTGC	4819
	GTAGAAGAGTGATGA	5565
	ACTCGCCTAGGCGGT	5499
	GCTCTCCTAGGGAGC	4976
	CCTAGCGGCACGTCG	5530
	ATCTGGAGCTCCTCA	5006
	GTTAGATTACGCCTT	4796
	GAGTCGAGCTCTTAA	5218
	CAATCATTGGGATAT	5345
	CTCCACAGCGGAGTC	5094
	ATGGCCGAAGCGTCG	5263
	GTCTAGAACCCGCCT	5053
	TGGACAGGCTGCTGC	5085
	CTGGAAGTTGGCGGT	5072
	TAAGGGAGCTGGCAG	5617
	CTTAACGAAGGCTGC	5206
	AACTCGAGCTCCATA	5180
	TCAGTACTAACAGAA	5555
	GTATCGAGCTCAATC	4884
	TATCTATGGCCTAGT	4897
	CTGGAATGCGCGGCA	4680
	CTAACCAGTTCTCCA	4451
	TGCTAACCTACGAAG	5401
	GATATCTCCAGGTAA	5209
	TATTGCTCCAGAGCT	5758
	CAGCGCAGAACTCCA	5300
	TAGGACAGAAGACTG	5412
	CTAACCGGCACTGGA	5415
	GCTTGCAATCGATGA	5340
	CGATTCAGTTCCGCT	5183
	CTGGACGGCAGGTCC	4984
	GTATCCCTAGGCTGC	4929
	GCGAACTTAACCATA	4899
	CAGTTCCGCTCGCTC	5304
	TCTACCGAAGGCCTT	5514
	GCGAACTGGACTGGA	6748
	AGCGGCAGCGCTCCA	4742
	TATGCCAGAAGGCAG	5094
	CCTAGCGATTCCTAG	5229
	CAGTTACTCGCCATA	5001
	GACTGCGCCTCCATA	5388
	TCGTACGGATCTACG	4828
	AACCGAGCGGCTAAC	5083
	CTACGCTAACCGCCT	6346
	GTAGAACTAACGGAT	5886
	TATGCCTGGACGCAA	5313
	ACCTAATCTGGAACC	5438
	CGCAACAACTGCGAA	4966
	GCGAAATCCTGAGTC	5089
	AGGCTCGCAACAATC	4779
	ACGATATCCTGCCTT	5086
	ATGCGCGACCCCTCA	5007
	GGAGCCGCCTCGATT	5225
	GTAGAAGCGGCGCCT	4486
	GCTGCACTTCGAACC	5389
	ATCTGATTGGATTCA	5593
	GAGCTCGCAACTGGA	5361
	CGACCCCGCTGCCTT	5304
	TGAGACAGCGCTAAC	5446
	ATTCAATTCAGCCTT	5028
	CTACGCCTAGCAGAA	5119
	CTACGCGTCGGGTCC	4823
	AAGCACGTCGGTATC	5188
	ACCTACGGATCCTCA	5419
	TCGTAACCTAGTAGA	5208
	TCATCCCATAGCAGG	4773
	ACCAGATCTGGGCAG	5154
	ATCCTATGCGCAATC	4796
	AGGTCCGAAGGGTAA	5181
	GGTCCATTACGATGA	5166
	CAGAACGAAGCAGAA	4850
	CAGTTCTAACCTTAA	4732
	TCAGTACTTCCGCAA	4964
	CGACCCTAACCAGCG	4931
	GCGAACTACGGATAT	4763
	GTTAGCTAACGCCTT	4953
	GAGCTCGCTCGCTGC	4570
	AGGCTATTGGGCCTT	4847
	TATGCCTCCACTTAA	4818
	CGCCTCTGGACTAGT	4657
	ATTACCGACCGGTAA	5098
	GTAATATCCTCCTAG	5284
	ACCAGCCGCTGGCAG	5147
	GTCCGAGGTCATTGG	5021
	GCCTTCCATACAGCG	4938
	CGACCCTACGCGTCG	4791
	AACTCCTAACGAGCT	4776
	CTGGAGAGCTGAACC	5148
	GTAATATTGGGGCAG	4516
	CGACCCTACGGGAGC	4938
	ATCCTGATGACGTCG	5311
	TCGTACGTCGGATGA	4637
	GCTTGATCTGCTAAC	4752
	GTTAGCAACTGCAGG	5226
	TAAGGACTAAATTCA	4990
	AGAGTAGAGTATTCA	4677
	ATTGGATTACCAGTT	5045
	GTAATATGGCCGCAA	4916
	GTATCATGCGGCGAA	4926
	AGGCTCGACCCGATT	4856
	AAGACCAGAAGCTCT	4758
	ACTTCAGGCTCGGAT	4782
	GGTAAACTTCATTCA	5078
	GCAGGCGGCACTCCA	5050
	CGCTCATTGGGCCTT	5048
	TAGGAATGCGATTCA	4765
	AAGGTACTAAGGAGC	5095
	CTACGCAGTTCCATA	5181
	ATCTGCGCAAGCTTG	5055
	GCAACCGCTCCCTAG	4893
	AGCGGCGGCAGCGGT	5441
	AACTCATTACCTACG	5349
	AGGCTCAACTGAGTC	4927
	GCCTTCAATCGCCTT	5060
	GTCTAGAACCGGAGC	4775
	GCCTTCTCCACCGCT	4515
	CGATTCGATTCGCCT	4503
	CGCAAAGTTGCTACG	4808
	GTCCGAGGCTGATGA	4956
	GCGAAACTAAGACTG	5082
	AGGCTCGGATGTAGA	4517
	TCGTAAGGCTGTAAT	4472
	TTCGACTAACCGCCT	5386
	GTTAGAGCGGGGCAG	4845
	CGTCGCGGATGCGGT	4821
	ATTGGATTACGACTG	4679
	CGTCGAGAGTCGTCG	5095
	AGGCTATCTGCAACT	4943
	CGCCTGATGAGCAAC	4893
	CTTAAACGATGCAAC	5132
	TAAGGAGCGGGATAT	4645
	GCTGCCCGCTCGCTC	4700
	TCCGGCGCCTGCTCT	4518
	AGTTGCTAGTGCTTG	4717
	GTAATACGATCGATT	4647
	AAGCAATGCGCGACC	4719
	GCAGGATTGGGTATC	4657
	AAGCACGATTCAGAA	5185
	GGAGCACTTCCTTAA	4610
	CCTAGATTGGATTGG	4699
	ACCAGCAGCGCAACT	4915
	ATGCGATCTGGCAAC	4843
	TAAGGACTAACGCCT	5096
	GTCTACAGCGGCCTT	4780
	CAGCGCCTAGCAATC	5039
	CTCCACAGAACAGTT	4955
	CGGCACCTCAGATGA	4807
	AAGACAGCGGGGCAG	4714
	TAGAGAGGCTCGGAT	5232
	GAGTCCTACGGCCTT	4496
	AGAGTACTTCCTACG	4655
	CCGCTCTGGAGGAGC	4625
	AGCGGCCATAGCGGT	4615
	GTCTACTAGTCAGTT	4839
	TCGTAATTCAGCTTG	4638
	CTTAACCGCTGCTTG	5027
	CGACCATGGCCAGAA	4452
	ATTCAATCCTGCTGC	4885
	GTAATCGATTCGCTC	4795
	GTCCGCGATTCGGAT	6186
	TATCTCGGCAGAACC	4849
	AAGCACAACTGCTTG	4935
	GACTGCTAACGTATC	4498
	AGTTGATCCTCAGAA	4976
	CTCCAATTGGGCGAA	5006
	TAGGACGTCGCTAGT	5039
	CAATCCGCAACGCTC	4480
	GGTCCACGATCAACT	4258
	GAGCTGACTGCGAAG	4781
	GATGACAATCCCGCT	4914
	TACGTGATATCGCTC	4651
	TATCTATGCGCAGTT	4922
	ATCCTACTTCGAACC	4694
	TTCATCGGCAGATAT	4767
	GGCAGAGTTGCGATT	4727
	GGAGCACTCGCCATA	4754
	CTTAAATGCGCTTAA	5016
	TCATCATTGGCTCCA	4956
	ATTACCAATCCTAAC	4962
	TCAGTAGGTCGATGA	4666
	CGCCTATGGCGGAGC	4909
	GCTCTCTTAACAGCG	4892
	GCAACACGATGATAT	4772
	AAGACATTCACCGCT	4522
	TATCTACCTACCTAG	5233
	TAGGACAACTGCTCT	4975
	CGTCGACCTACAGTT	4778
	AACGACAGCGGAACC	4618
	CAGAAAGAGTGATGA	4820
	CTAACGATATGACTG	4603
	TCCGGCGATTGCGGT	4978
	TTATGATGCGCTGGA	4996
	CTCCAAGGTCGATGA	4560
	CTACGCGACCCTACG	4816
	CGTCGAGTTGGACTG	4944
	CGCTCCAGAACTAGT	4635
	CCGCTGAACCCCTAG	3920
	GAGTCACTAACGAAG	4346
	GCAACGAACCGCGGT	4474
	GGTAACAATCGAGCT	5023
	GTATCCAACTCGCCT	4951
	GATGACTACGGACTG	4565
	AGTTGACTTCGAGCT	4271
	GGTCCCGCTCCCATA	4750
	GTCCGACTTCGCAGG	4485
	ATTACAGCGGCGGCA	4414
	CTACGGAGTCCTAAC	4380
	AACCGGATATGTATC	4938
	GTCTACAATCGCGGT	4790
	AACTCATCTGATTGG	4944
	GCTTGAGTTGGCTTG	4914
	ACTCGCGGATCGCTC	4808
	CTAGTCAACTGCAAC	4815
	GCGAACAGCGGCTTG	4495
	ACTAACAATCGTATC	5292
	ACCAGAGGTCGAACC	4640
	TCGTACCGCTCCGCT	4192
	ATCTGCAATCCAGTT	5084
	CAATCCGGATGATAT	4782
	ACGATACTTCCCGCT	4420
	GGAGCACTCGCTCCA	4420
	ATTACCAGCGCGAAG	4512
	TTCGACTCCACTGGA	4709
	ATGGCGAGCTCTTAA	4840
	TCAGTGAGTCGTAGA	4794
	AACCGCGGCAGCGAA	4834
	ATTCAAGGTCGCGAA	4730
	AACGACCTAGCAGTT	4609
	ATTACCTAGTCGTCG	4373
	CGATTAGTTGATTCA	4047
	TTATGCTCCACTTAA	4398
	GTTAGCCATAATTGG	4598
	ACCTACGCAAGTAGA	4768
	AGGCTATGCGCAATC	4076
	ACCAGACTCGGCAAC	4926
	AGGTCCAGTTCCATA	5102
	CCATACCTCAATTGG	4915
	GTAATCGATTCAGAA	4948
	GCGGTAGGTCCGCCT	4058
	AGGTCCAATCGAGTC	4423
	TTCGAGAGCTATTGG	4853
	AACTCATTGGATTGG	4518
	ACGATCAATCGGCGT	4856
	TAGGACGACCCGATT	4357
	ATTGGACTTCGAACC	4692
	AACGACAGAACAACT	4828
	GATGAGAACCATTCA	4419
	ACTCGCAATCGCTTG	4672
	GGCAGACTCGCCGCT	4631
	GCCTTATCTGGCAAC	4334
	GTCTACTACGGGCAG	4860
	GATATCAATCGAACC	4471
	ATCCTCAACTGGAGC	4616
	CTGGACGATTGAGTC	5823
	CGACCACTAAGCTTG	4387
	GAGTCCCTAGGGTCC	4563
	ACGATCGCAAGGTCC	4769
	GCAACATGGCGGTCC	4516
	GCTGCATTGGGCTCT	4741
	CCTAGATTGGCTGGA	4748
	AGAACCAGTTGCCTT	4296
	AGGCTATTCAGCTGC	4288
	TATGCAGGCTGGTAA	4568
	GCGAAACGATGCAGG	4394
	CGATTGAGTCGCAAC	4676
	CGCAAGAGCTCCTCA	4819
	ATTCACTAGTGAGCT	4833
	ACGATCGCAACTCCA	4576
	ATTCAACGATGCGGT	4252
	TCTACACTCGCTCCA	4862
	ATCCTCCGCTGGTAA	4672
	GGCGTCTGGAGCTCT	4318
	TCCGGCTCCAGGCAG	4545
	TTCATCTCCACGCTC	4526
	CCATACAACTCAACT	3991
	GATGACTGGAGCGAA	4228
	TTATGATTCAATTGG	5085
	AGAACCTACGCGCCT	4632
	AAGGTATGGCGATAT	4386
	GGTCCCGCAACAGCG	4097
	AAGACCGCTCGCAGG	4510
	CCATACGATTGCAAC	4528
	CGCAAAGTTGCGAAG	4431
	GCTCTCGCCTCGGCA	4680
	ACTTCCGGCACGATT	4704
	GCAGGCGCTCGCAAC	4578
	TAAGGGATGAGCAGG	4509
	GCCTTCAGAAATTCA	4450
	TATGCAGTTGCGCAA	4585
	GGTAACGGATCCATA	4738
	GCGAAATTACCCATA	4514
	TAAGGCTGGACTGGA	4580
	TAAGGACTTCGCGGT	4676
	CGTCGACCTAGGTAA	4000
	TCGCGCTAGTCGGCA	4818
	CAGTTACCTACGCAA	4484
	GCTCTCGGATCGGCA	4776
	ACTAACGCTCGTAGA	4189
	GCTGCCAATCGAGTC	4359
	ATTACCGGCACGCTC	4711
	GGCAGACTAACTAGT	4133
	ATTACAGGTCCGGAT	4505
	ATCCTCTCCACCTAG	4258
	CTCCACAACTGTAGA	4827
	CGATTCGCAAGCAGG	4355
	ACTCGGATGAGCCTT	4728
	GGTCCCTACGCCGCT	4352
	AGCGGATTACCAATC	4762
	ACCTAATTACCCTAG	4279
	ATCCTATCCTGTAAT	4428
	ACCTACGTCGGATGA	4383
	TTATGAGGTCCGATT	3224
	CGATTCTAACCTACG	4481
	GATGACTGGACTAGT	4624
	TACGTACTCGCAGCG	4703
	TCATCACGATGGCGT	5293
	AGAACCGATTCAGTT	4432
	TAGAGCCATACGCTC	4294
	TGGACCGACCGCTCT	4750
	AGTTGCAATCGGTCC	4409
	ATTCACCGCTCTCCA	4387
	CTCCAACCTACGGCA	4573
	ACTTCCCTAGGCGGT	4821
	GGCAGCTAGTCGAAG	4296
	CTGGACCTCACTAGT	4247
	CGTCGATCCTGCAAC	4236
	TGCGCCCTAGCGACC	3873
	AACCGGAACCCTAGT	4463
	AACCGAGGCTCAGTT	4366
	AACGAAGTTGCGAAG	4308
	TCCGGCGGATGCTCT	4241
	GAGTCACTCGCTAGT	4349
	CGCTCCTACGCGCAA	4698
	CGTCGCCTAGATTCA	5037
	ATCCTATTGGCGGAT	4643
	CCGCTACGATCGCCT	4159
	GTATCCTACGATTCA	4072
	CGTCGGAACCCCTCA	5603
	CGCCTAGAGTGGCAG	4478
	CTCCACAATCGCTGC	4444
	AGGCTATCCTGCTTG	4491
	CGCAACAGCGCAACT	4759
	TGCGCCAACTCAGCG	4968
	CGGATATCTGGATAT	4396
	GTATCCCTAGCTAAC	4249
	ACTAAATTGGCTAAC	4177
	CGTCGCTCCACGACC	4231
	TTCGAATTACCGACC	4130
	GATATGAACCCCGCT	4633
	CGATTATTGGATTGG	4125
	GGAGCATCCTGAGCT	4263
	AACCGAGAGTGTAAT	4935
	GTCTACCATACGATT	3977
	CAATCCGGCAATTGG	4407
	TCCGGCTTAACTGGA	4783
	ATTGGCCATACAGCG	4547
	GTATCCAGCGGACTG	4534
	TCGTACTGGAGGCAG	4169
	GTATCCTCCACGATT	4440
	TGCGCCGTCGCGATT	4153
	GCGGTATTACCGGCA	4307
	AAGCACGCCTCTTAA	4402
	CAACTAGCGGCCTAG	4274
	CTCCACAATCGTAGA	4360
	ATTGGATGGCCTTAA	4072
	TCAGTCTAGTGATGA	4270
	CCTAGCGGATGATAT	4369
	ACTTCCTCCAGGAGC	4458
	ACTAACAACTGACTG	4138
	CCGCTCAATCGACTG	4260
	AAGCACGATTCTCCA	4035
	CGGATAGGTCCAGAA	4313
	GATGAACTCGCCTAG	4114
	GTAATACTCGCGCAA	4340
	TCTACCAATCCGATT	4823
	TATCTAGGTCCAATC	4336
	GCGGTCGACCGACTG	4169
	CGCCTCCATAGGTCC	4137
	GTTAGCTTAAGGTCC	4587
	GCAGGCGGCACTTAA	4281
	TAAGGCGCTCCGGAT	4537
	CGTCGACGATGGTAA	4255
	GTCTAATCCTGATGA	4212
	AGAACCTACGGATGA	4417
	CAGCGGAGTCCTACG	4554
	GGTCCCAATCCGAAG	5298
	TAAGGCGACCCTAGT	3891
	TTCGACTCCACAGCG	4442
	GCCTTCGAAGGGCAG	4437
	GAGCTCGAAGGCGAA	4198
	TCTACCGCTCGGCAG	4523
	AGTTGCTAACGCTGC	3807
	GATGACAATCGCCTT	4190
	TATGCCTACGGATGA	4327
	TCCGGCCATAGAGTC	3891
	ACTTCGAGTCCGGCA	4453
	ATGCGCCGCTGAGTC	4367
	CAACTAGGCTCTACG	4579
	TCCGGCTACGGAGTC	4466
	ATTGGATCTGCTACG	4328
	CTGGAACCTAGAGTC	4524
	AACCGCCGCTGATAT	4069
	TATGCATTACCCTAG	4015
	CGGATCGCCTCAGCG	5106
	CGGCAATCTGCGCCT	4653
	CGGCAAGGCTGATGA	4282
	TTGAACGCCTGGCAG	4490
	AGCGGCTCCACGATT	3822
	GATATCTCCAGACTG	3906
	GCCTTACGATCTACG	4044
	ATTCAATGGCGATAT	4322
	CGGATATTCACAACT	4343
	TTAGCCAATCCTTAA	4502
	CCATACGGATCGCTC	4322
	TCGCGATGGCGCGAA	4075
	ACCTAATCCTGGCGT	4254
	GCAGGACCTACAGTT	4231
	GTAGAAGAGTCAGAA	4183
	GTATCATCTGGCCTT	4326
	CGCCTCGGCAGGAGC	4416
	TTATGCGATTCGTCG	4200
	ACTAACAGTTATTGG	4012
	ATTCACAACTCTAAC	4052
	CGCAACAGTTCAGTT	4460
	GTCCGCGCAACAGCG	4127
	CGCAACTAACCCGCT	4818
	CCTAGCGGCAGGTCC	5109
	ATTCAACTTCGCAAC	4234
	TCGCGCGCCTCTACG	4253
	CAATCAGGCTCGGCA	4469
	TTCATCGCCTGGCAG	4439
	AGAACCAGTTGAGCT	4815
	ATTACATGGCCGCTC	4040
	TCGTACCTAGGCAGG	4029
	GCCTTCAGTTGACTG	4451
	ATGCGCGAAGGATAT	4450
	AAGGTACTCGATTGG	4512
	CAGCGATTCAGTAGA	3806
	ATGCGCCTCACGCTC	4312
	CTGGACAACTGGTCC	4359
	GCAGGCTCCAGCGAA	5252
	CAACTCGGCACCTAG	3960
	CGAAGAGCGGCTCCA	4396
	CTAGTCCGCTCCGCT	4611
	AAGGTCGCAAGCTTG	4329
	TATCTAGTTGCCTAG	4272
	CTAGTCAGCGCTTAA	4409
	ATCTGCGCCTGCAAC	4646
	GGCGTGATATGCGAA	4388
	CTTAAAGTTGCAACT	3375
	TCGCGAGTTGCAGAA	4356
	GGTCCCTACGATTGG	4160
	TAGAGCCTCAGACTG	4101
	TCGTAAGCGGCTTAA	4191
	TATCTATCCTCGACC	4534
	TCGTACAGTTGCTTG	4033
	GAGTCATTACGTAAT	3895
	CAGTTCAGCGGCTCT	4086
	GTCTACCTCAGTAAT	4335
	GCTCTACCTAGTAAT	4153
	CGCTCACCTAGGCAG	4131
	AGTTGCGACCCAGCG	4477
	CAATCATTGGGGCAG	4086
	CGGCACTGGAGCAAC	3922
	AGTTGAGTTGCCTAG	4117
	GGAGCCGAAGCAGTT	4125
	TAGGACGAAGGGAGC	4461
	GGCAGACGATGAACC	4412
	TATCTCGATTCCATA	4144
	ATCTGAGGCTGAGCT	4030
	TACGTGAACCGGAGC	4728
	AGTTGATTCAATTGG	4065
	TCATCCGGCACCATA	4356
	GTAATCGCCTGGTCC	4243
	GGTAAAGCGGCCTAG	4269
	TAAGGCGGATCCATA	4592
	GTCTAATGGCGCCTT	4285
	CAACTATCTGGCTCT	4198
	GTAATATGCGGCCTT	3965
	CGCTCACCTAGGTAA	4314
	CTTAAATGGCGATGA	4300
	TTATGCCTAGCTTAA	4334
	AGGCTCGACCCAACT	4120
	GTCCGCGGCAGAACC	4361
	TCGCGCTACGATTGG	4321
	CAACTACGATCTACG	4235
	TCGTACCGCTCTACG	4166
	GCCTTCAGTTCGGCA	4289
	TACGTATTACGCTTG	4403
	TGGACCAACTGCTGC	4147
	GTCTAATCTGCAGAA	4148
	GCGGTCAACTCGTCG	3986
	CGACCGAGCTGCTGC	4176
	GCCTTCGGATCGATT	4103
	ATTGGCGCTCGGTCC	3980
	ATTGGATTCACAATC	3970
	ATTACCGCCTCCTAG	4118
	GAACCCCTCACAGAA	4310
	TCAGTCTAGTGAGCT	4138
	CTAGTCAGCGGGTCC	4007
	TAGGAATTGGGGAGC	4378
	ACCAGGAACCGATAT	4334
	TCATCAGAGTCCTAG	4330
	CAGTTCGTCGGCGGT	4789
	TAGGACAGAAGTATC	4008
	GAGCTACGATGCGGT	4152
	GTAATCTAACGTATC	3824
	AACTCATTGGCTAAC	4135
	ACGATCAGAACAACT	4032
	TTGAAGAGCTCTGGA	4166
	CTAACGACTGGCAAC	3877
	CAGAACTACGCAATC	3881
	ATTACATTACCGCCT	3916
	AACTCACTCGGGAGC	3761
	GTCCGCGATTCAGTT	4219
	TGAGAACTTCGAGCT	4370
	TTAGCGAACCGAGTC	3893
	GTATCATCCTCTACG	3494
	AAGACCGACCCAGCG	3951
	GTCTACGATTGATAT	4178
	CGATTATGGCCGCTC	4204
	GGCGTCGCCTGACTG	4773
	GACTGACCTACGCCT	4177
	CGGATCGCTCCGATT	3953
	TACGTCCTCAGATAT	4545
	AACGACCGCTCAACT	4272
	GTTAGATCCTGACTG	3853
	CCGCTCGGCAGCTTG	3817
	ACTCGCAGTTGTAGA	3943
	GATGACTAGTGTAAT	4996
	CTAGTCTAGTGCTCT	3811
	CAATCCCTCAGGCAG	3782
	GGCGTCCTAGGCCTT	3915
	GTCCGCGCAAGCTTG	4149
	CGGCACGATTGCTCT	3894
	AGGTCCGCTCCTAGT	3919
	TAGAGCGCAACGGCA	2695
	GATGAGAACCCAATC	3862
	GCGAAATTCAGCTCT	4016
	ATGCGCGCCTCAGAA	3936
	ATGGCCAGAAGGCAG	4066
	AGAGTCCTCAGCCTT	3773
	TAGGACAGAACGACC	4484
	TCCGGACGATATTCA	4176
	GTCTACTGGAGTAGA	4418
	GACTGATTGGCCATA	3983
	TAAGGCGACCCCTCA	3978
	GAGTCATTACCTGGA	3719
	CGCCTCGCAACGGCA	3641
	CAGTTCGATTGCTTG	4371
	AAGCACGACCCGGAT	4093
	AACGACAGTTGCTGC	3996
	GCTGCACTTCCTTAA	4032
	CTACGGACTGCCATA	4563
	GGAGCCTAACCTGGA	3789
	GTCCGCTCCACGTCG	4083
	GTAATATCCTCGTCG	4205
	GCCTTCAGAAGAACC	4262
	GACTGCCTAGCGGAT	4490
	GCGAAAGAGTGTAAT	4363
	CGTCGCGACCGAGTC	4377
	AGGCTCAGCGCGGCA	4130
	GCGGTACTCGCGTCG	4071
	ACGATCGTCGGGCAG	3956
	ATTCACTGGAGACTG	3712
	GATGAACCTAGGCAG	4039
	GTAATCCGCTCTAAC	4005
	AGGTCCTAACGGCAG	3833
	ATTCACCTCACCTAG	3951
	GATATATCCTGCAAC	3952
	ACCAGAGGCTCAATC	4536
	GTATCAGCGGCAGTT	3790
	GTCTACGTCGGCGAA	4215
	CAGTTGAGCTGCAGG	3485
	ACTAACGTCGGATAT	4432
	AAGGTGAGCTATTGG	4178
	GAGTCAGGTCGGCGT	3939
	CGATTCGGATGCGAA	4142
	GCGGTGACTGGCTTG	3974
	TGGACCTAGTGCCTT	4040
	AGTTGCTTAAGCTGC	4092
	CGGCAGAGCTCGTCG	3998
	GAGCTACGATGCGAA	4387
	GTATCCTACGCGCAA	4008
	AACGACAACTGCCTT	3735
	GAGCTCCATAGATAT	4253
	CGGATCAATCGAGTC	3768
	GAGCTCGCTCCAGCG	3895
	TTCGACAGCGCGTCG	4918
	ACTCGACTTCCGCCT	3993
	TCGCGAGAGTCTAGT	4115
	ATTACCGATTGATAT	4273
	AGCGGCTCCACTCCA	3790
	ATGGCCGCAAGCTCT	3685
	TTCATCCATAGAGTC	3859
	GAGTCACTTCGCCTT	4314
	AAGCACCATAGCCTT	3860
	AAGACACTCGGGTAA	5011
	TCTACATTGGCTTAA	4113
	CTAACCGACCCAGTT	4582
	GTAATCAATCCTGGA	3866
	GGTCCCTACGGAACC	3705
	CCGCTAGGTCGGTCC	3847
	AGTTGCGCCTCGTCG	5120
	AAGGTCGAAGGCGGT	3917
	GCAACGAACCCTAAC	3716
	AAGACCGCTCGGCGT	3866
	GCGGTACCTAGGCAG	3989
	ATCCTCTAGTATTGG	3941
	TTATGAGTTGGTATC	3990
	GTCTACAGTTCAGAA	3900
	CGAAGCTAGTCGAAG	3769
	GTCTACTTAAGCTGC	3688
	ACCTACTTAAGTAAT	3786
	CCGCTAGAGTGGCAG	4004
	CGAAGCGATTGGTCC	3950
	AGTTGCGATTGAGCT	3454
	TAAGGAGCGGGCCTT	4268
	TGGACCGCTCCAATC	3472
	TACGTCAGAAGATGA	3678
	CTGGACTCCAGGAGC	3783
	TAAGGCTACGCTACG	3858
	GGCAGACCTACAATC	3281
	CAACTCTAACGATGA	4033
	GTAATCGCTCCAGTT	3956
	GCGGTCAGCGGACTG	4361
	AACGAACTAACCATA	3903
	CGCTCCTCCACGCTC	3946
	GGTAACGTCGCTCCA	3774
	CTGGACGACCATTGG	3964
	ACCAGCGAAGCAGTT	3711
	AGGCTAGTTGGCTGC	3515
	ACTTCCGCTCCGAAG	3835
	CCTAGACCTACTCCA	3965
	AAGGTCAGTTCCTCA	3942
	ACTTCCGCAACAACT	3850
	CTAACAGGTCATTCA	4280
	GGTCCCGGATCCTCA	3747
	GTCTACGACCCGCAA	3945
	TGAGACAATCGCTTG	4243
	TACGTATGCGCAGAA	3925
	TCTACCAATCGCCTT	4369
	ACCAGCAGAACCATA	4140
	TAGAGATTGGGCCTT	4042
	TACGTAGTTGGACTG	4153
	TCATCACTTCCTACG	3546
	AACCGCGATTCTACG	3740
	GTTAGATGCGCTAGT	4101
	CTTAACGTCGCAGTT	3758
	ACTCGCGACCCCTCA	3979
	CCTAGCCGCTGCAAC	3663
	CGCTCCAGAACGTCG	3929
	ATTACCCGCTCAACT	3758
	AAGCACAACTCGCCT	4063
	GTATCAGTTGGCGGT	4023
	ATTACACCTACGCCT	4080
	GTTAGCCATAGGCAG	3934
	CGACCCGCTCGGTAA	4025
	AAGCACAGTTCAGAA	3631
	GCAGGCGATTGCGAA	3842
	ATGCGACTAACTTAA	3775
	TATGCACTAAGGCAG	3504
	AAGGTACCTACCTCA	4224
	AGAGTGAACCGTAAT	3950
	TTATGGAACCGCGGT	3921
	GTCTAAGCGGGGTCC	3855
	TAGAGCGGATGTAGA	4564
	GTCCGAGTTGCGGAT	3637
	CGAAGCCTAGCGCCT	3579
	CGAAGACTTCCAGTT	3990
	ACTTCCCTCACTAAC	3943
	ATTCACTGGACGACC	3923
	TAAGGAGGCTGACTG	4155
	CTCCACAATCGCGGT	4077
	GCTCTCTACGGGAGC	3936
	GATGACAACTGGCGT	4222
	TAAGGCCATAGCTGC	4141
	GCCTTACTCGCTACG	3832
	GATGACTAACCGCCT	3822
	GGAGCATCTGGTAAT	3907
	TAAGGACGATGCAGG	4170
	GGCAGCCTAGCGATT	4347
	ATGGCCGATTCGCAA	3843
	CGCAAACCTACAATC	3732
	GTTAGAGGCTCGCAA	3722
	CCTAGACTTCATTGG	3936
	GGTCCAGGTCCGGCA	3675
	CAATCCGCAAGGTCC	3786
	TTCATACGATCGCTC	3922
	TTCGACTTAACCTCA	4199
	GCGAAGATGAGATGA	3723
	AACTCATCCTGCAAC	3832
	TATCTCTTAACGATT	3823
	GAGCTCAGCGCCTAG	4010
	ATCTGATGGCCGCAA	3867
	GAGCTCTCCACGGAT	3793
	GTCTACTAACCCATA	3878
	AAGACCGATTCGAAG	4614
	AGTTGCAATCCGTCG	3915
	ACTCGATTCACAGAA	3785
	TTCGAAGGCTCTCCA	3865
	CAGAAATCCTGGTCC	3925
	CTACGACTAAGCTTG	3869
	CGGATCGAAGCAATC	3647
	CGCCTACTAAGTAGA	4095
	AACCGCGGATCCATA	3872
	CGTCGCAATCCTACG	3922
	CTAGTATTCAGTAGA	3662
	ACTAAACTAAGGCGT	3588
	TCGCGATGGCGAACC	4096
	AACGAACGATCGAAG	3714
	GATGAAGCGGGCAGG	4192
	ATCCTCAGCGATTCA	4045
	AGTTGCGCTCGGCGT	4211
	TCATCACTAAGCGGT	3906
	CGATTCAGCGGCTCT	3535
	GCAACCCATACCTCA	3685
	GCCTTCGAAGCAGAA	3809
	AAGCACGCTCCGACC	3635
	GAACCATTACGCGGT	3643
	ACCTACTAACGGCGT	3846
	GTAGAATTGGCCATA	3951
	GATATCGGCAGCTGC	3676
	CAGTTACCTACGGCA	3579
	GGTAACAGAACGGCA	4004
	TCGCGCGTCGCCTAG	4144
	CAGTTCGCCTGCGAA	4027
	GGTAAACGATGCTTG	3792
	GAGTCCAGTTGGTAA	3538
	CTAACCGCCTGACTG	3994
	CGCAACGAAGCTCCA	3694
	CCGCTATGGCCAGAA	3821
	GTAATCGGCACGCTC	3759
	AAGGTGATGACTAGT	3830
	AAGCACGCTCCGAAG	3869
	TCGCGCAGCGGCAAC	3297
	AGAACCGCCTATTGG	3717
	GTTAGGATATCAACT	3747
	CAACTCGGATCTGGA	3947
	AGAGTCTGGAGCTCT	4063
	GGAGCCGTCGCAATC	3661
	CAACTCGCAACTAAC	3713
	AGTTGATGCGGCAGG	3847
	CGGATACTTCGATGA	3606
	ATTCACAGCGGCTGC	3828
	TTAGCACTAACGACC	3778
	GTAATCGCAAGATAT	3606
	ATCCTAGGTCGGCAG	3731
	TCAGTCGCTCGGCGT	3583
	GCGAACTTAACCTAG	3701
	CGACCCTAGTCGTCG	3605
	CAGAACAGTTCAACT	3600
	AGGTCCGATTCTACG	4009
	TAGGACGGCAGCCTT	4164
	GGAGCCGCAAGTATC	3809
	GAGCTACGATGCCTT	3944
	ATCCTATGGCGAACC	3788
	GTAATATCCTGGTAA	4024
	GAACCCCATAGAACC	3914
	CTTAAATCCTATTCA	3220
	CTCCACCTAGGCTGC	3744
	CTCCAATGCGGTAGA	4027
	AACCGAGCGGGCGAA	3694
	ATCTGACTAAGTATC	3670
	TCGCGGAACCCCGCT	3643
	CTTAAACTTCCTTAA	3682
	CCTAGCCATACTTAA	3552
	CGCCTATGCGGAGCT	4069
	GCGGTCAGCGGATGA	3870
	CAACTCGTCGGCGAA	3573
	CGTCGCCATAGATAT	3662
	ATCCTCAGTTCGCAA	3872
	TTCGAAGCGGGCCTT	3866
	GATGAAGAGTGTAGA	3792
	GAGTCCGATTGAGTC	3960
	AAGGTACTCGGCAGG	3469
	TCCGGAGAGTCCATA	3784
	TTAGCAGCGGCTACG	3847
	GATATCAGCGGATAT	3365
	CAGTTAGTTGGCAGG	4454
	TCTACGAGCTGGTAA	3927
	AACTCCCTAGCCTCA	3760
	TCTACCGCAAGGTCC	3572
	GGCGTCAGTTGCGGT	3472
	AAGACCTAACGCTTG	3202
	TAAGGCGCTCATTCA	3802
	GCCTTGAACCGCAAC	3718
	ATTACAGAGTGACTG	3879
	AAGACATCCTCAATC	3752
	TCGCGCTGGACGGCA	3554
	CTCCAAGGCTCGCCT	3580
	CGTCGCGGCACTAGT	3699
	TATCTCTACGCGTCG	3502
	ATTCAAGGTCGCTTG	3895
	GCCTTCAGTTATTGG	3824
	CTAACCTCCACAGCG	3559
	TAAGGCGACCCGCAA	4068
	GAGTCCAGTTCTTAA	3592
	CTAACCTAACGGAGC	3971
	TCTACACCTAGGTCC	3777
	TTCGAACCTACCGCT	3633
	CAACTCCGCTCTAGT	3575
	ATCTGCCGCTGAACC	3790
	GCTGCCGATTCTACG	3869
	GGAGCCGACCCAGCG	3612
	AGAACCTAACGAACC	3831
	AACCGCTTAACTACG	3768
	GACTGACTAAGATGA	3194
	TGCTAACCTACTTAA	3560
	TAAGGAGAGTCTACG	3483
	TCCGGCGAAGGGTCC	3560
	AAGGTCGTCGCAACT	3660
	CTACGAGCGGCGCTC	3602
	CTCCACTGGACGCCT	3274
	GCAACATGGCCCTAG	3567
	CCGCTCGCCTATTGG	3532
	TTATGCGGATGCCTT	3496
	GATATGACTGCTACG	3672
	GTCTAATGCGGCAAC	3541
	ACCTAGAGCTCAGAA	4115
	ACTAAATTGGGCAGG	3629
	GAGTCCAGAACGTCG	3571
	TAAGGAGTTGGGCAG	3704
	AGCGGATCCTGGCAG	3444
	AAGCACTACGGATAT	3613
	ACGATACGATCCGCT	3753
	GGTAACGATTGGCGT	3850
	AACGACTGGAGCCTT	3987
	AAGGTCAGCGGTAAT	3393
	AGGTCCAATCGCTGC	3420
	GAGCTCCGCTCCATA	3447
	AACCGCCTCACGCCT	3316
	AACTCACCTAGCTTG	3625
	CAATCCGATTCAGAA	3565
	ATTGGCAATCGAGTC	3332
	ATGCGACTAAGATAT	3432
	GTCTACGCTCCGGAT	3418
	CTAACATGGCGCAGG	3438
	CAGAAATCTGCGCAA	3605
	GCCTTACTTCGCCTT	3547
	GTCCGCAGTTCGGCA	3640
	GTAGACAGCGCGACC	3935
	ATCCTAGAGTGACTG	3451
	CGGATACCTAGGTAA	3776
	GCTGCGAACCCCTAG	3466
	ATTACCGCCTGAGTC	3563
	CTTAAACTAAGCGAA	4333
	CTGGACTAGTCGAAG	3595
	ATTCAGAGCTGCGAA	3923
	CGGATATCCTCTAAC	3777
	TCGCGCTAACGAGTC	3568
	AACTCCGAAGCGTCG	3759
	CGATTCGCTCCAGTT	3976
	ATCCTCAGCGGGCAG	3428
	CGACCACTTCCGCTC	3544
	TCAGTACGATGTAAT	3864
	TTCGAACTAACGCAA	3952
	GGCGTCGCTCGCTTG	3444
	GACTGGAACCCTAAC	3752
	CAATCACGATGTAGA	3631
	ACCTAGATATCAGTT	3666
	ATTCAACTAAATTCA	3439
	AGCGGGATATGCGAA	3874
	GGTCCCAACTCCTCA	3295
	GGCGTATCTGCCATA	3668
	GCTCTATTCACGATT	3357
	CTACGCTAGTGCAGG	3460
	GTCCGCTAACCGTCG	3458
	GCAACATGCGATTCA	3348
	TAGGAACTCGGTAGA	3429
	AACCGCGGCAGCTTG	3878
	TATCTCCTCAGATGA	3581
	TACGTAGGCTCCTCA	3304
	AGAACCGCCTGCTTG	3447
	GAGTCATTGGGCGGT	3222
	CTTAACGCTCGAACC	3291
	CTAGTAGCGGGCGGT	3633
	CGATTCTAGTCGCAA	3560
	CGGATCGCTCCCTCA	3456
	TAGGACGAAGGGCAG	3556
	ACTAAAGGTCCCTAG	3484
	CGAAGCGTCGGAGTC	3208
	CTACGACCTACCTCA	3438
	GTCTACGGCACGGAT	3589
	GGTCCGACTGCGCCT	3696
	GAGCTCAGTTCAGAA	3266
	TCGTACAATCCAATC	3654
	TTAGCGATGAGATGA	3627
	TCATCCCGCTGCAGG	3239
	GGTAAAGGTCGAGCT	3438
	CCATACGAAGCCATA	3390
	TTGAAATGGCCCTCA	3534
	TTGAAATGCGCGTCG	3534
	GCGAAAGTTGGGTAA	3495
	ACCTACCATAGAGTC	3279
	CGCTCATTGGGCTCT	3943
	ATTACCCTCAGTAAT	3162
	AACCGAGAACCGCCT	3708
	TCGTACGTCGGCTCT	3485
	GGAGCCTGGAGCAGG	3417
	AGTTGGACTGCTGGA	3603
	GTCTACTCCAGACTG	3652
	ATGCGAGCGGCTGGA	3422
	ACTTCCGGCAGCCTT	3281
	GCTCTGAGTCGCCTT	3565
	TTCGAATGCGGCGAA	3532
	AACTCCGGCACGCTC	3799
	AGGTCACGATGAGCT	3543
	GATATCTAACGCAGG	3560
	TATGCCGCCTGCTCT	3483
	GTTAGCCATACAGAA	3229
	CAACTCAGAAGTAAT	3594
	CAGCGCGCAAGGCAG	3521
	ATTACATGCGCTGGA	3632
	AACGAACCTAGCGAA	2881
	GATATACCTACGGCA	3272
	AACGACGACCCGGCA	3410
	GGTCCCTACGGACTG	3442
	CAATCCTACGATTGG	3618
	GTCTACTCCAGATGA	3505
	GAGTCCCTCACCTAG	3540
	TCTACCTGGACGACC	3399
	AGCGGCTTAAGACTG	3659
	AGCGGCGACCGCGGT	3507
	GCGGTCGGCACCGCT	3405
	ATGCGATTACGAGTC	3536
	AAGGTCAATCCAGAA	3593
	TTCGAATCCTGATAT	3537
	ACCAGCGCAACTCCA	3339
	GAACCATGGCGATGA	3531
	TCAGTAGGCTGGCAG	3671
	GTATCATTCACTACG	3469
	CCGCTAGGTCGATGA	3536
	CAACTCAGAAGTAGA	3504
	CTAGTATGGCCGCAA	3746
	CTGGACGGCACCGCT	3597
	CTAGTATGCGCCGCT	2270
	CTAGTACGATGATGA	3295
	ATGGCAGAGTGGCGT	3616
	TGGACCGCAAGAGCT	3196
	ACCAGCCTAGCGATT	3207
	CCATACTGGACAACT	3512
	CTGGAACGATGCTCT	2835
	AACGACGCAAGCCTT	3289
	ACCAGAGTTGGGAGC	3964
	TTATGATGCGGCAAC	3393
	ACTAACGCTCGAGCT	3314
	ACTTCCGGATCTACG	3742
	CGATTATTACCAGCG	3231
	GTCCGAGTTGCCGCT	3551
	TTGAAACCTACGCCT	3436
	ACGATCTCCACTACG	3590
	TCAGTAGTTGCAATC	3428
	ACTAACAATCATTCA	3741
	AACGACCGCTCCTAG	3618
	ACGATACTAAGGCAG	3067
	TATCTAGGCTCTAAC	3232
	TTGAACTAACCAACT	3473
	AAGCAATTGGCTAGT	3652
	CTAACATGCGCGGCA	3594
	AACCGCCGCTGGCAG	3925
	GATGAGACTGGCTCT	3381
	AAGCAAGTTGCCATA	3142
	TTGAACGCAAGTATC	3487
	AAGCACAGTTGGAGC	3302
	ACCAGAGGCTCGAAG	3331
	GGCAGCGATTCGTCG	4117
	GAACCCGATTGCAAC	3890
	ACGATCTAGTCCTCA	3299
	AGCGGCGAAGCGCAA	3289
	TCGCGATGCGGGTCC	3474
	CTGGACTAGTCGATT	3176
	CGGATCCTAGGCCTT	3046
	AGAGTCTGGACAGTT	3554
	GAGTCACTAACGGCA	3326
	CGACCCTACGGGCGT	4187
	AAGGTCGACCGCAGG	3489
	ATGGCCTAACGCGGT	3492
	CGGATACTAAGCGAA	3402
	TAAGGCCATAGCAGG	3366
	TGAGAGAACCGGAGC	3598
	AGGTCAGCGGATTCA	3261
	TATTGCGACCGATAT	3563
	AGGTCACTTCATTCA	3104
	ACTCGACTAACTTAA	3285
	GCGAAATCTGGACTG	3358
	TCTACCAATCGGTCC	3544
	ATCCTCAGAAGACTG	3267
	CTCCACGAAGCGCCT	3137
	CTTAAATGCGGACTG	3282
	ACGATAGCGGGCTGC	3000
	CAATCCAGTTCGGCA	3731
	CAGAAGACTGCGATT	3182
	GTTAGCTAACCGGCA	3509
	ATTCAATCTGGCGGT	3490
	ATTCACAGCGCGGCA	3276
	GTCTACGGCACGCTC	3409
	GAACCCAACTCCTAG	3194
	GGTAAATTACCCTCA	3557
	CCTCAAGGTCGATAT	3689
	GTCCGATCTGGAGCT	3370
	ACGATCAGTTCCGCT	3066
	CGATTACTAAGGAGC	3156
	CTCCAATTACGACTG	3040
	GGCGTCAATCCTGGA	3056
	CTGGAATGCGATTGG	2983
	GAGTCCAATCCAGTT	3505
	GTATCATGGCGAGCT	3560
	GTATCATTACCGGAT	3284
	ACTTCAGAGTCCTAG	3297
	CGATTCAGCGGCGAA	3372
	CGATTAGTTGGCAGG	3880
	CGACCATGCGGAGTC	3308
	CAATCATCTGCGATT	3324
	GAACCAGGCTGCCTT	3275
	CGCTCAGCGGGATAT	3446
	GCGAACCTAGGATGA	3373
	GATGAAGAGTGCGAA	3213
	GTATCATTACCTTAA	3115
	ATTACCTAACGGTCC	3377
	GCCTTCGCAAGATGA	3560
	CTAACATTGGCGTCG	2974
	GCAGGACCTAGAACC	3408
	CCTCAAGTTGCGCAA	3114
	TCGTAAGTTGGATGA	2999
	CGCAACTAACCTGGA	3401
	GTAATATCCTGAACC	3345
	GGCGTCCTAGCCTCA	3470
	GTCTAATTGGCGATT	3221
	GGCGTATTACCAGTT	3033
	CTTAACGACCGACTG	3408
	GTCTACCTCACGACC	3198
	TCAGTCCGCTGGTAA	3250
	GCTGCAGGCTCGTCG	3217
	GGTAAATTCACGGAT	2901
	CGACCGACTGCAACT	3456
	CGTCGATGCGCTAGT	3526
	TGCTACAGTTCGGCA	3467
	TATGCAGCGGCTAAC	3481
	GGCGTAGTTGCGATT	3581
	AGAACCAGCGCAGAA	3119
	ATGCGCGCAAATTCA	3348
	GCGGTCTGGACCTAG	3404
	ATTACCAGCGGAGCT	3583
	GCGGTACTTCGCCTT	3222
	CAGTTATCCTCGGCA	3563
	TTAGCCTAACCTACG	3136
	CGACCAGCGGGCAAC	3305
	TGAGACTAGTCGTCG	3449
	TTCATCGGCAGGTAA	4104
	GGCGTCTTAAGATGA	3145
	GTCCGACTAAGAGCT	3252
	ACCAGCGGATGGCAG	3248
	CGGATCTAACCTCCA	3459
	CTAGTCCTCACTAGT	3110
	CTACGCTCCACGATT	3221
	CGCAAAGAGTCAATC	3667
	ATCCTCGCCTGCGGT	3352
	GTATCATTACGAACC	3372
	TCATCGAACCGCTTG	3215
	AGGTCAGCGGGACTG	3357
	CAGCGCAACTGTAGA	3102
	TCGCGCGCTCCTCCA	3312
	ACTAACCTCACAGTT	3471
	GGTCCAGAGTCAACT	2861
	GCGGTCTACGGATGA	3289
	GATGAACTTCGGTCC	3096
	TCTACCGACCGCTTG	3361
	TAGGACTAGTCGAAG	3247
	TGAGACGCAACGGAT	3545
	GTATCAGAGTCGCAA	3145
	CTTAAAGGTCGCGGT	3190
	GTCTACAGAAGCGGT	3357
	TCGTAACTCGCCGCT	3571
	GGTAACGCAACGATT	3024
	AGCGGCGTCGGCTTG	3217
	AAGACCTAACGCGAA	3010
	CGACCAGAGTCCTAG	3292
	GGAGCCCTCAGCCTT	3246
	TAAGGATCTGCGAAG	3349
	CCGCTAGTTGCGCAA	3183
	CCATACGCCTCTACG	3208
	TAGGAAGTTGGAACC	3294
	GCAACATGCGCGTCG	3233
	GTCTACGCAACTCCA	3383
	GCGAACTAGTCGGAT	3148
	GCAACCGAAGCGAAG	3631
	GCGAACGCTCCCTAG	3246
	GTCCGCTGGACAGCG	3254
	AGAACCGCTCGCTTG	3282
	GTAGACTAACGGAGC	3235
	ACCAGCGGCAGAACC	3333
	TCAGTATTGGGCTCT	3231
	ATTCAAGGCTATTCA	3261
	CGGATGATGAGAGTC	3074
	GTCCGCAGTTGAGCT	3289
	CTCCAAGGCTGAGCT	3047
	CCGCTCGATTCTCCA	2942
	CCATAAGCGGGCGGT	3234
	TCGTACTACGGACTG	3207
	ATGGCACTTCGCAAC	3098
	CGCAAACTAACAGCG	3489
	GTCCGCGCAAGACTG	3467
	GCAACACGATCGCCT	2988
	GACTGACTAAATTGG	2910
	ATTGGCGACCGCAAC	3439
	GGCAGCGGCAGATGA	3178
	TAGGAAGCGGCGGAT	3279
	CGGCAGAACCCCGCT	3197
	TACGTCGCCTCTGGA	2929
	TCTACACTAAGTAGA	3362
	GTCCGACTCGCGACC	2856
	CAGAAATTGGGATGA	3074
	GTAATCGCTCGATGA	3106
	AGTTGGAGTCATTCA	2998
	ATCCTATCCTCGACC	3150
	CTTAACGCTCCAATC	3265
	TAGAGCTACGCAATC	2974
	AGGCTCCATACCGCT	3273
	CGCCTCGCAACGCCT	3236
	GGAGCATCCTCGACC	3037
	CAGAAAGCGGCTTAA	3330
	TAAGGAGCGGATTCA	3159
	CGCAACTTAACTCCA	3009
	TCATCCGACCGCGAA	3822
	GATGACGATTCGCAA	3150
	AAGCACGGATCGGCA	3060
	GCGGTACGATCTGGA	3191
	AGAACATCCTGTATC	3039
	ATGCGCAGCGCAATC	3239
	CTGGACGCTCATTGG	3122
	CAATCCCATACGCAA	3207
	AACTCATTACGCTTG	2933
	TAAGGACGATGATAT	3089
	CTCCAATTGGCGGCA	3133
	ATGCGACTCGGCAAC	3292
	CCATAATTCACGCTC	3242
	CTAACATTCACTGGA	3194
	CGAAGCTCCACCATA	3345
	CCATAACTTCCGGAT	3171
	ATTACCCTCACTTAA	3113
	TAGAGCTTAACTAGT	3087
	GACTGATCTGCAGCG	3175
	CTGGAACCTAGGTCC	3399
	GTTAGGAGTCGCGAA	2962
	GTAATCCTAGGCTCT	3129
	ATTGGAGCGGGGCGT	3011
	ATCCTATCTGCTCCA	2693
	GTCCGATTGGCGGAT	3253
	TCCGGCGCCTGATAT	3329
	GGTCCAGGTCCAATC	3127
	TCATCAGGTCCAATC	3038
	TGCTAACGATGTATC	2978
	TTCGACAGCGCGCAA	2766
	GTAATCCTCACGTCG	3424
	GGAGCATGCGGATGA	3224
	TTAGCCAGCGCCATA	3036
	CTTAAGAGTCCAATC	3181
	ACCTAATCTGGAGTC	3225
	GCAACCGACCCCATA	2879
	CCGCTCCTAGCCGCT	3163
	GATGACAGCGGAGCT	3108
	TATCTCCTAGGCGGT	3131
	GGAGCCGCAAGAGTC	3325
	CTAACCGGATGGCGT	3214
	CAACTCAATCCGACC	3193
	TCTACACCTACGGAT	3046
	CTCCACTACGCGGCA	3268
	GGTAAAGGTCGGTCC	3343
	CCGCTCTAGTGCTTG	2995
	CTAACATGCGGGCGT	3065
	AGGTCCTTAACTTAA	3146
	ATTACAGTTGCGAAG	3543
	TAGAGCGCTCCGCAA	3063
	CTGGACGTCGCTAGT	3331
	GCGAACTAGTCGCAA	3130
	TTCATACCTACGGAT	3133
	ATTCAATTCACGTCG	3396
	ATTACACGATGGAGC	3144
	AGGCTCTGGACTCCA	2722
	CGACCCTAACGCGAA	3082
	TCGCGCGCTCCGCAA	3143
	GCTCTCGCCTCAGCG	3098
	CTACGCGCTCGGCGT	3054
	ACGATATGCGGATAT	2981
	ACCTACTACGCTAAC	3074
	CGATTGACTGGTAGA	2705
	TAGGACAGAACGAAG	2773
	CGCTCCAGCGCAGCG	3314
	CGATTCGCAAATTGG	2939
	AACGACGGCAGCTTG	3087
	CGGCACAGTTGGCAG	3123
	CGACCAGGTCGAGCT	2933
	ATTACCGCCTCGAAG	3005
	GCCTTCTAACCGCCT	3201
	CGCTCCTACGGATGA	3398
	GAGCTCGTCGGACTG	3016
	GCAGGCGCTCGCTGC	2926
	GGCAGCAGAACCATA	2959
	ATGGCCGACCCAGTT	2872
	AGAACGAGTCCCGCT	2987
	ATTGGGAGTCCCTCA	2747
	GTTAGCGCTCGCAAC	3218
	TAGAGCGACCCTACG	3044
	GGCGTCTACGCAGTT	3146
	GCGAACTACGGCGGT	2865
	TGGACACTAACAGTT	3018
	CGATTACTTCCCTCA	3226
	AACGACTCCAGATAT	3231
	GAACCCCTCACCTAG	3091
	ACTCGGATATGCCTT	3125
	TATGCAGTTGGCAGG	3182
	ACTTCCGAAGGTAGA	3395
	TTCATCTACGCCGCT	3116
	GTCTAATGCGGAGTC	3161
	GGTAAAGTTGGATGA	2900
	GTTAGAGGTCCGCTC	2754
	GACTGCGGCAGGTAA	3428
	TCGCGCGCTCCAGTT	2994
	CGGCACTACGGCGGT	3353
	TCGTACGGATGCAAC	2885
	TCGCGAGGTCCAACT	3187
	GTCTAATTGGCGGCA	3285
	GCTCTCCGCTGCTTG	3215
	GTCCGGATGAGCAAC	2839
	ACTCGCCATACGATT	2832
	AACCGCGCCTCAACT	2983
	AACCGAGCGGGGCGT	2995
	GATGAGAGTCCAGAA	2978
	TATGCGAACCGCTGC	2694
	GCTCTATGCGCTGGA	2888
	CCTAGCTAGTGCGAA	2793
	TAAGGCTAGTCGCCT	3496
	CTCCACTTAACTAAC	2870
	CGACCCAGTTCAGCG	2867
	ATTCAACTCGGCTTG	2950
	AACCGCTACGGCTCT	3031
	ATTGGCTCCACGTCG	2839
	GTCCGCAGAACCTAG	3075
	CCTAGCGCTCGAACC	2901
	TCATCGAGCTGAGCT	2946
	TTAGCATTCACGTCG	3001
	ATCCTCTAACCGACC	2919
	TTAGCCCTAGCTGGA	2563
	GTTAGCAGTTGCGAA	2897
	GTCTAACGATGCAAC	3079
	TGCTAGAACCGACTG	2775
	CAGTTCTGGAGATAT	2922
	CTCCAGAACCCGGAT	3255
	GTAGAACTTCCAACT	2718
	TTCGAACTCGGGAGC	3067
	ATTACCGGATGAACC	3147
	CAACTCAGAACGATT	2965
	CAGAACGCTCGCAAC	3067
	TCGCGAGCGGGGCGT	3272
	TTCATATGGCGCGAA	3260
	TCTACATTCACAATC	2698
	CGGATGAACCCCTAG	3000
	ATTGGACTCGGGCAG	2919
	ACCAGCGGCACGGAT	2986
	GCCTTCGGATGCTGC	2942
	TATTGCGGATATTCA	3017
	AGCGGCAATCCGGCA	2798
	CTAGTCTACGCTAAC	2927
	AACTCCGTCGGGTAA	2192
	CGCCTCGGCACTACG	2930
	CTAGTGACTGCAACT	3585
	ACGATATGGCCTTAA	2939
	ACCTACGCAAGGTAA	2744
	TCGTACAACTGGTCC	3203
	GGTCCACTAACTAAC	2695
	AAGCAATTGGGAGTC	2987
	CTGGAACGATGTAAT	2844
	AAGACATTGGCGCAA	2660
	TAGGACAATCGTAGA	3096
	CAATCACCTACAGCG	2873
	ATGGCATTCAGCTGC	3066
	CGATTAGGTCCAACT	3515
	ATCCTCAATCGCCTT	3289
	CAGCGACCTAGCTTG	2914
	CAGAACGGCACAGAA	2895
	AAGACCCGCTGGTCC	2913
	TGAGACTACGGGAGC	2895
	GGCAGATGGCCGCAA	2798
	CGCTCATCTGGGCAG	2884
	CTCCAATTACCAGTT	2698
	CTAGTCCTAGGTATC	2997
	CAATCCTACGGAGCT	3041
	CCGCTATCCTGCCTT	3182
	CTAACCGTCGGGCGT	3177
	CAGTTCGTCGGCGAA	3141
	TCTACCTAACCGGCA	2929
	ATGCGATCCTCAGAA	2779
	ATCTGGAGTCGATGA	3426
	ATTGGATTACCAACT	2922
	TATCTATTACCTACG	3140
	TTCGAAGTTGGGCAG	2681
	AACGAATGGCCGACC	2808
	TAAGGATTGGCGGCA	2899
	TGGACACTAAGGTAA	3110
	TAGAGATGCGGCCTT	2813
	AGAACCGGCAATTCA	2830
	GACTGCGGATCTCCA	2901
	GATGACGGATCTACG	3058
	CGATTATGCGCAGCG	2936
	CGAAGATTGGCGCTC	2559
	CCGCTATTACGCTGC	2986
	GGTAACGCTCCGCTC	2745
	TCTACCGACCGTAAT	3129
	AGAACCAGCGCGCTC	2992
	CTCCACCGCTCGCTC	2804
	AAGGTCAGCGCGCAA	2901
	TATCTACTCGCCATA	2676
	AAGACCGAAGGTATC	2772
	CGCAAACGATCAATC	2981
	CAATCCAGCGGGTCC	2894
	GTCCGGACTGGATGA	2727
	GGCGTACTAACAGTT	2778
	CGACCGAGCTGCTCT	2813
	CGCTCCCTAGCCATA	2933
	GCTGCATTGGGGTAA	2852
	GGTCCCGTCGCGAAG	2971
	CTTAAATTGGGTAAT	2893
	TTCGAAGTTGGATGA	2918
	GATATCGGATGCGGT	2880
	TACGTCGTCGCTCCA	2748
	ATCTGCTACGGCAGG	3204
	TACGTCGCCTCGGAT	2755
	CGGCACTAACGATAT	2931
	GTTAGAGCGGGCAAC	2850
	TAAGGCAATCGACTG	2811
	CTGGACTAACCTGGA	2809
	ATGCGGAACCCTCCA	2715
	TAAGGAGAGTGACTG	3038
	CTGGACAACTGGAGC	2742
	CGGCACCGCTGCTTG	2839
	CCGCTACGATCTACG	2656
	GATGAACTAAGGCGT	2972
	TATGCACCTACTAAC	2924
	AGAACGATGAGATGA	3145
	GGAGCAGGCTCGTCG	3315
	ACCAGGATGAGCTGC	2927
	GTCTAACTAACGCAA	2769
	ATGCGACTTCATTGG	2724
	AAGGTAGGTCGTAAT	2842
	ATCTGCGCCTCCTAG	2848
	TATCTGAGTCGCTGC	2713
	CGGATCGAAGCAGAA	2900
	ATTACCTACGCAGAA	2863
	ATCCTACTCGCGTCG	2898
	CCTAGCGAAGGATGA	2557
	GCAACCCGCTCGAAG	2789
	TTGAAATGCGGTATC	2739
	GCTCTCTAACCGTCG	2801
	ATCTGATGCGCGCAA	2959
	GTCTAAGCGGCCTAG	2685
	GATATCGAAGCGCCT	2746
	CGTCGCTTAAATTGG	2825
[truncated: 133,078 more rows]

## Sheet: Figure 2e
Figure 2e	UMI count aligned to mouse or human reference genome
	Barcode	Identified species	UMI count aligned to mouse reference genome	UMI count aligned to human reference genome
	AACCGACCTACCTAGGCCTT	mouse	17584	164
	AACCGAGAACCGCCTGATGA	human	49	7896
	AACCGAGAGTGTAATGCGGT	human	146	10776
	AACCGAGCGGCTAACGCGAA	human	90	14382
	AACCGAGCGGGCGAAGCTGC	mouse	8302	117
	AACCGAGCGGGGCGTGCGAA	human	44	5726
	AACCGAGGCTCAGTTGGCAG	human	111	11107
	AACCGATTACCTAACGCGGT	human	138	22643
	AACCGCAACTCGCCTGTCCG	human	136	22898
	AACCGCCGCTGATATGGTAA	mouse	11058	105
	AACCGCCGCTGGCAGGCGAA	mouse	5620	84
	AACCGCCTAGCTAGTGGTCC	human	27	4930
	AACCGCCTCACGCCTTAAGG	mouse	7910	214
	AACCGCGATTCTACGGTCTA	mouse	8904	81
	AACCGCGCCTCAACTGTTAG	mouse	5684	136
	AACCGCGGATCCATAGCCTT	human	114	8714
	AACCGCGGATGGTCCGCTGC	human	110	18176
	AACCGCGGCAGCGAAGCCTT	human	133	12220
	AACCGCGGCAGCTTGGGAGC	human	89	7744
	AACCGCTACGGCTCTGATGA	mouse	5460	80
	AACCGCTAGTCCTCAGCTTG	human	50	4885
	AACCGCTAGTCGACCGCGGT	human	193	15321
	AACCGCTGGAGAACCGTTAG	human	263	25171
	AACCGCTTAACTACGGTAAT	mouse	8098	119
	AACCGGAACCCTAGTGCGGT	mouse	10855	249
	AACCGGATATGTATCGCTTG	mouse	12941	55
	AACGAACCTAGCGAAGTAAT	mouse	7629	156
	AACGAACGATCGAAGGTATC	mouse	8797	122
	AACGAACTAACCATAGTCCG	human	124	9203
	AACGAAGTTGCGAAGGTCTA	mouse	11205	185
	AACGAATGGCCGACCGTTAG	mouse	5622	99
	AACGACAACTGCCTTGCCTT	mouse	9478	135
	AACGACAATCCAGCGGCAAC	human	147	17642
	AACGACAGAACAACTGTATC	human	81	12535
	AACGACAGCGGAACCGCTGC	mouse	12622	142
	AACGACAGTTGCTGCGATAT	mouse	4510	68
	AACGACAGTTGCTGCTAAGG	mouse	4693	120
	AACGACCGCTCAACTGCGGT	mouse	9899	140
	AACGACCGCTCCTAGGCTTG	human	78	7259
	AACGACCTAGCAGTTGGTCC	human	67	12865
	AACGACGACCCGGCAGCGAA	human	78	7788
	AACGACGCAAGCCTTTAAGG	mouse	7581	109
	AACGACGGCAGCTTGGTAGA	mouse	6239	65
	AACGACTAGTGATATTAGAG	human	64	26399
	AACGACTCCAGATATGGCAG	human	46	5475
	AACGACTCCAGCGAATAAGG	human	121	37559
	AACGACTGGAGCCTTGTCCG	mouse	6954	124
	AACGAGAACCGCAACGCAGG	human	257	28762
	AACTCACCTAGCTTGGGTAA	mouse	7848	107
	AACTCACTCGGGAGCTACGT	mouse	9823	222
	AACTCATCCTGCAACTACGT	mouse	8357	129
	AACTCATCTGATTGGGCAGG	human	113	12739
	AACTCATTACCTACGGGTCC	mouse	13089	246
	AACTCATTACGCTTGGGAGC	mouse	6224	109
	AACTCATTGGATTCAGATGA	mouse	4324	91
	AACTCATTGGATTGGGTAAT	mouse	6935	131
	AACTCATTGGATTGGGTAGA	mouse	4808	113
	AACTCATTGGCTAACGTCTA	mouse	9260	178
	AACTCCCTAGCCTCAGTCTA	mouse	8020	103
	AACTCCGAAGCGTCGGTAAT	human	83	7805
	AACTCCGACCGCCTTGTATC	mouse	27032	368
	AACTCCGGCACGCTCGGAGC	human	84	7347
	AACTCCGTCGGGTAAGGTAA	human	115	4671
	AACTCCTAACGAGCTGATGA	mouse	13746	138
	AACTCCTCCAATTGGGTTAG	human	240	31335
	AACTCGAGCTCCATATACGT	human	158	14640
	AAGACACTCGGGTAATAGAG	mixed	4223	4690
	AAGACAGCGGGGCAGGTCTA	mouse	13175	163
	AAGACAGTTGCCGCTGCTGC	human	101	25069
	AAGACATCCTCAATCTACGT	human	108	8317
	AAGACATTCACCGCTGTATC	mouse	12556	193
	AAGACATTGGCGCAAGCCTT	mouse	5741	78
	AAGACCAGAACTGGAGATAT	human	76	8138
	AAGACCAGAACTGGAGTCTA	mouse	10447	266
	AAGACCAGAAGCTCTGCCTT	mouse	13511	257
	AAGACCAGAAGGCGTGCTGC	human	145	29129
	AAGACCAGTTCGATTGTAGA	mouse	24538	286
	AAGACCCGCTGGTCCGCTCT	human	52	5935
	AAGACCCTCACTCCAGCAAC	human	183	25964
	AAGACCGAAGGTATCGTCCG	mouse	5243	73
	AAGACCGACCCAGCGGCCTT	mouse	9810	160
	AAGACCGACCGAGTCGCGGT	human	159	22795
	AAGACCGATTCGAAGGTATC	human	77	5633
	AAGACCGCTCGCAGGGCTTG	human	87	11870
	AAGACCGCTCGGCGTGGTAA	mouse	9241	109
	AAGACCGGCAGGTCCGGAGC	human	147	14937
	AAGACCTAACCTGGATAGAG	mouse	4447	47
	AAGACCTAACGCGAAGTCCG	mouse	6664	121
	AAGACCTAACGCTTGGCAGG	mouse	8196	283
	AAGACCTGGAGATGAGTAGA	human	164	31234
	AAGACCTTAAGCTTGGGTAA	mouse	16424	290
	AAGACCTTAAGGTCCGCAAC	human	163	20432
	AAGCAACCTAGAACCGCAAC	mouse	15617	167
	AAGCAAGGCTGAACCGTAGA	mouse	13264	275
	AAGCAAGTTGCCATAGGAGC	human	95	7337
	AAGCAATGCGCGACCGTCTA	mouse	13520	157
	AAGCAATTGGCGAAGGCTGC	mouse	32701	413
	AAGCAATTGGCTAGTTAGAG	human	50	7398
	AAGCAATTGGGAGTCTAGAG	human	34	5566
	AAGCACAACTCGCCTGATAT	human	82	8448
	AAGCACAACTCTAGTGCCTT	mouse	21598	214
	AAGCACAACTGCTTGGTAAT	human	93	13197
	AAGCACAGTTCAGAATAAGG	mouse	8786	136
	AAGCACAGTTGGAGCTAGAG	mouse	7094	78
	AAGCACCATAGCCTTGATAT	mouse	9062	96
	AAGCACGAAGGGCGTGCAGG	human	191	22935
	AAGCACGACCCGGATGCGAA	human	56	9358
	AAGCACGATTCAGAAGGTCC	human	85	13880
	AAGCACGATTCTCCAGCGAA	mouse	10514	201
	AAGCACGCAAGTAATGCAGG	mouse	27268	326
	AAGCACGCCTCGGCATAGAG	human	89	5187
	AAGCACGCCTCTTAATAAGG	mouse	10238	181
	AAGCACGCTCCGAAGGCGAA	mouse	8012	121
	AAGCACGCTCCGACCGATGA	mouse	8635	131
	AAGCACGGATCGCCTGATAT	mouse	4831	92
	AAGCACGGATCGGCAGGTAA	mouse	6416	89
	AAGCACGTCGGTATCGGCAG	human	147	13398
	AAGCACTAACCGCCTGCGGT	human	232	49006
	AAGCACTAACCTAGTGATGA	mouse	12060	358
	AAGCACTAACCTAGTGTAGA	human	142	11303
	AAGCACTAACCTAGTGTCTA	human	440	43878
	AAGCACTACGGATATGGCAG	human	45	7994
	AAGCACTGGAGCTCTTACGT	human	189	18689
	AAGCACTGGAGGTCCGATGA	mouse	18284	171
	AAGCAGAACCCTAGTGATGA	mouse	18994	182
	AAGGTACCTACCTCAGATAT	mouse	8106	190
	AAGGTACTAAGGAGCGCAAC	human	123	14191
	AAGGTACTCGATTGGGGTCC	human	140	10795
	AAGGTACTCGGCAGGGTAAT	mouse	8423	228
	AAGGTAGGTCATTGGGATGA	human	144	19005
	AAGGTAGGTCGTAATGCTTG	human	41	5303
	AAGGTAGTTGATTGGTACGT	mouse	19860	258
	AAGGTATGGCCCTAGGCTTG	human	34	4876
	AAGGTATGGCGATATGATGA	mouse	11854	181
	AAGGTATTGGCGACCGTAAT	mouse	18135	225
	AAGGTCAATCCAGAAGCGAA	mouse	6070	223
	AAGGTCAGCGCGCAAGCTTG	mouse	5182	119
	AAGGTCAGCGGCAGGGCTGC	mouse	16294	161
	AAGGTCAGCGGTAATGATGA	mouse	8302	88
	AAGGTCAGTTCCTCAGCTCT	human	56	9429
	AAGGTCGAAGCCTAGGTAAT	mouse	22166	111
	AAGGTCGAAGGCGGTGCTGC	human	67	9381
	AAGGTCGACCGCAGGGCAAC	human	59	7582
	AAGGTCGCAAGCTTGGCTTG	human	48	10689
	AAGGTCGTCGCAACTGCTGC	human	58	8428
	AAGGTCTACGGAGTCGCTGC	human	99	22869
	AAGGTGAGCTATTGGGCTGC	human	74	9820
	AAGGTGATGACTAGTGGCGT	human	63	8778
	ACCAGACTCGGCAACTACGT	human	120	12506
	ACCAGAGGCTCAATCGTATC	human	112	8521
	ACCAGAGGCTCGAAGGGTCC	mouse	6862	131
	ACCAGAGGTCCGCCTGTATC	mouse	20245	250
	ACCAGAGGTCGAACCGCTGC	human	117	12033
	ACCAGAGTTGCGATTGCAAC	mouse	37938	430
	ACCAGATCTGGGCAGGCTGC	human	112	14163
	ACCAGATGCGCAATCGTATC	human	129	19855
	ACCAGCAGAACCATAGTAAT	human	72	9174
	ACCAGCAGCGCAACTTACGT	human	114	13058
	ACCAGCAGCGCTCCAGGTAA	human	156	18507
	ACCAGCCGCTCAGAAGCGAA	mouse	16848	181
	ACCAGCCGCTGATGAGCTCT	mouse	4504	66
	ACCAGCCGCTGGCAGGCTCT	human	94	13912
	ACCAGCCTAGCGATTGTCCG	mouse	5938	114
	ACCAGCGAAGCAGTTGGTCC	mouse	9015	115
	ACCAGCGACCCAACTGGCAG	human	35	5203
	ACCAGCGCAACTCCATAAGG	human	51	7492
	ACCAGCGGATGGCAGTAAGG	mouse	6570	113
	ACCAGCGGCACGGATGTCCG	human	70	5073
	ACCAGCGGCAGAACCGATAT	mouse	6142	96
	ACCAGCTAGTATTCAGTAAT	mouse	24008	303
	ACCAGGAACCGATATGATGA	mouse	9899	167
	ACCAGGATGAGCTGCGGTAA	mouse	5368	63
	ACCTAACTTCCAATCGCAGG	human	208	33583
	ACCTAATCCTGGCGTGTAAT	mouse	10469	155
	ACCTAATCTGGAACCGGAGC	human	106	13587
	ACCTAATCTGGAGTCTAGAG	mouse	5967	82
	ACCTAATTACCCTAGGCGGT	mouse	11612	114
	ACCTACAGAACAGAAGTTAG	mouse	4905	94
	ACCTACCATAGAGTCGATGA	mouse	7659	74
	ACCTACGCAAGGTAAGCTGC	mouse	5357	145
	ACCTACGCAAGTAGAGCGGT	human	75	12667
	ACCTACGGATCCTCAGATGA	human	158	12474
	ACCTACGTCGGATGAGGTAA	human	93	11767
	ACCTACTAACCCTCAGGTCC	human	119	15576
	ACCTACTAACGGCGTGCCTT	mouse	8476	95
	ACCTACTACGCTAACGCGAA	human	32	5089
	ACCTACTAGTCCATAGCTGC	mouse	38327	741
	ACCTACTTAAGACTGGCTTG	human	54	6524
	ACCTACTTAAGACTGGTCTA	human	169	14141
	ACCTACTTAAGTAATGTAAT	human	83	9248
	ACCTAGAGCTCAGAAGCTTG	human	107	7594
	ACCTAGAGTCCGCAAGCTCT	human	36	4946
	ACCTAGAGTCGGTAAGTCTA	mouse	24672	303
	ACCTAGATATCAGTTGGCAG	human	72	7728
	ACGATACGATCCGCTGGTCC	human	64	8038
	ACGATACTAAGGCAGGTAGA	mouse	7293	138
	ACGATACTCGCTTAAGTCTA	mouse	5235	70
	ACGATACTTCCCGCTTACGT	mouse	12535	168
	ACGATAGAGTCTAACGTAAT	human	174	18025
	ACGATAGCGGGCTGCTACGT	mouse	7195	108
	ACGATATCCTGCCTTGTAGA	human	97	14610
	ACGATATGCGGATATGTAAT	mouse	6273	69
	ACGATATGGCCTTAAGCGAA	mouse	5529	153
	ACGATATTGGCGCCTGTCTA	mouse	26334	263
	ACGATCAATCGGCGTGCTTG	human	99	12088
	ACGATCAGAACAACTGCAGG	human	233	9979
	ACGATCAGCGCAATCGGAGC	mouse	4970	94
	ACGATCAGTTCCGCTGCTGC	mouse	7214	89
	ACGATCCGCTGAACCGCAGG	mouse	20797	130
	ACGATCGCAACTCCAGTAAT	human	102	12333
	ACGATCGCAAGGTCCTACGT	human	112	12102
	ACGATCGTCGGGCAGGGCGT	mouse	9667	52
	ACGATCTAACCGACCGGTAA	mouse	24251	301
	ACGATCTAGTCCTCAGGTAA	mouse	7311	95
	ACGATCTCCACTACGGGTAA	human	34	7759
	ACTAAACTAAGGCGTGCGGT	mouse	8836	96
	ACTAAAGAGTCTGGAGATGA	mouse	4668	80
	ACTAAAGGTCCCTAGGCTCT	mouse	6998	130
	ACTAAATTACCGCCTGCCTT	human	134	16270
	ACTAAATTGGCTAACGCTCT	mouse	10778	212
	ACTAAATTGGGCAGGTAGAG	mouse	7907	96
	ACTAACAACTGACTGGCCTT	mouse	10893	157
	ACTAACAATCATTCAGCAGG	mouse	7164	146
	ACTAACAATCGTATCGCTGC	human	120	10931
	ACTAACAGAACGTCGGATGA	mouse	17797	206
	ACTAACAGTTATTGGGTCTA	mouse	10439	166
	ACTAACCATAGATGAGGTAA	mouse	15110	260
	ACTAACCTCACAGTTGCGAA	human	65	6760
	ACTAACGCTCGAGCTGGCAG	mouse	6886	135
	ACTAACGCTCGTAGAGGTCC	mouse	11709	127
	ACTAACGTCGGATATGTAGA	human	87	8074
	ACTAACTACGCGAAGGGAGC	human	142	25806
	ACTAACTAGTCGAAGGCGAA	mouse	4883	100
	ACTAACTGGACGAAGTAAGG	human	126	15204
	ACTAACTTAACTACGGCAGG	mouse	13897	249
	ACTAACTTAACTACGGGCAG	human	97	6570
	ACTCGACGATGCTTGGCGAA	human	55	4355
	ACTCGACTAACTTAAGGAGC	mouse	6841	110
	ACTCGACTTCCGCCTGTAGA	human	157	8766
	ACTCGAGGCTGCTTGGTCCG	mouse	14375	212
	ACTCGATTACCGTCGGCTTG	human	138	27262
	ACTCGATTACCGTCGTAAGG	mouse	8804	238
	ACTCGATTCACAGAAGTCCG	human	72	8423
	ACTCGATTGGGATATGTAAT	human	231	27275
	ACTCGCAACTCGGATGCGGT	human	175	19547
	ACTCGCAATCGCTTGGTAGA	human	163	11967
	ACTCGCAGTTGTAGAGGAGC	mouse	9358	102
	ACTCGCCATACGATTGGAGC	mouse	5958	75
	ACTCGCCTAGGCGGTGATGA	human	111	14760
	ACTCGCGAAGGGCAGGTCCG	mouse	11288	373
	ACTCGCGACCCCTCAGGAGC	human	104	8679
	ACTCGCGCAACTACGGGTAA	mouse	19077	396
	ACTCGCGCAAGAGCTGTAAT	human	202	23888
	ACTCGCGGATCGCTCGTCTA	mouse	11455	120
	ACTCGCGTCGCAGAATACGT	mouse	19496	150
	ACTCGCGTCGCGGCAGTTAG	mouse	17040	116
	ACTCGCTAACCGTCGGTTAG	human	479	67417
	ACTCGCTACGCGTCGGCTGC	human	139	8871
	ACTCGCTACGCGTCGGTAAT	human	255	29793
	ACTCGCTAGTCGAAGGCGAA	mouse	17146	279
	ACTCGGATATGCCTTGTCCG	mouse	5526	164
	ACTCGGATGAGCCTTGCAGG	human	66	11876
	ACTTCAGAGTCCTAGGCGAA	mouse	6429	108
	ACTTCAGAGTCGATTGCAGG	human	184	48254
	ACTTCAGAGTCTAACGCAAC	human	175	28714
	ACTTCAGCGGCCATAGCAGG	mouse	14921	388
	ACTTCAGGCTCGGATGGTAA	mouse	13208	237
	ACTTCATCCTCGACCGTCCG	mouse	4685	76
	ACTTCATGCGCGGATGTATC	human	61	15862
	ACTTCATGCGGCAGGTACGT	mouse	17938	383
	ACTTCCAACTGCAACTAAGG	human	377	31743
	ACTTCCCATAGGCAGGTATC	mouse	11050	125
	ACTTCCCATAGGCAGTACGT	mouse	14462	203
	ACTTCCCTAGGCGGTTAAGG	human	118	11758
	ACTTCCCTCACTAACGCAGG	mouse	8778	165
	ACTTCCGCAACAACTGTAAT	mouse	9015	139
	ACTTCCGCTCCGAAGGTAGA	mouse	9132	126
	ACTTCCGGATCTACGGCAGG	human	59	7626
	ACTTCCGGCACGATTTACGT	human	184	11056
	ACTTCCGGCACGCTCGTCCG	human	41	5240
	ACTTCCGGCAGCCTTGTAAT	mouse	7470	80
	ACTTCCTCCAGGAGCGGTAA	mouse	10887	86
	ACTTCGAGCTGTAATGCGGT	human	206	30077
	ACTTCGAGTCCGGCAGCTGC	human	125	10408
	AGAACAGAGTCTTAAGCTTG	human	45	5212
	AGAACATCCTGTATCGGCGT	mouse	6468	112
	AGAACATGGCCCTAGGCCTT	human	187	17240
	AGAACCAACTCTACGGCTCT	human	37	4634
	AGAACCAGAAGATATGCCTT	human	196	25344
	AGAACCAGCGCAGAAGGCAG	mouse	6443	110
	AGAACCAGCGCGCTCGATAT	mouse	4825	68
	AGAACCAGTTGAGCTGATAT	human	51	7624
	AGAACCAGTTGCCTTTACGT	mouse	11591	144
	AGAACCGATTCAGTTGATGA	human	90	11706
	AGAACCGCCTATTGGTACGT	mouse	4673	75
	AGAACCGCCTGCTTGGCGGT	mouse	7958	90
	AGAACCGCTCGCTTGTACGT	human	74	6821
	AGAACCGGCAATTCAGTAAT	mouse	5808	61
	AGAACCTAACGAACCGCGGT	human	68	8235
	AGAACCTACGCGCCTTACGT	human	126	11756
	AGAACCTACGGATGATACGT	human	110	10707
	AGAACCTTAACTAGTTACGT	mouse	34455	224
	AGAACGACTGCCTCAGTAGA	human	149	17048
	AGAACGAGTCCCGCTGTTAG	mouse	6023	90
	AGAACGATGAGATGAGTTAG	human	40	5873
	AGAGTACTCGGGAGCGCTTG	mouse	4573	85
	AGAGTACTTCCTACGGCTGC	mouse	12648	220
	AGAGTAGAGTATTCAGCAAC	mouse	13724	226
	AGAGTAGAGTCAATCGTCTA	mouse	18739	243
	AGAGTAGCGGCTAGTGTTAG	human	218	23783
	AGAGTATCTGGCTTGGCCTT	mouse	4326	108
	AGAGTATTACCGTCGGCCTT	human	181	24980
	AGAGTATTCACGATTGATAT	human	52	5597
	AGAGTATTCACGATTGTCCG	human	174	23660
	AGAGTATTCACGCCTGGCAG	human	87	24441
	AGAGTCCTCAGCCTTGCGAA	human	71	9548
	AGAGTCTACGCGTCGGCCTT	mouse	17289	182
	AGAGTCTGGACAGTTTAAGG	human	41	7503
	AGAGTCTGGAGCTCTTAAGG	human	83	7489
	AGAGTGAACCGTAATGGAGC	human	80	8859
	AGAGTGAGCTCAATCGCAAC	human	474	112108
	AGCGGAGGCTCAGTTGGTCC	human	129	15610
	AGCGGATCCTGGCAGGGAGC	mouse	7454	88
	AGCGGATTACCAATCGTAGA	human	115	11060
	AGCGGATTCACTGGAGGAGC	human	62	4518
	AGCGGATTGGGGTCCGCTCT	human	163	15036
	AGCGGATTGGGGTCCTACGT	mouse	8038	191
	AGCGGCAATCCGGCAGTCTA	mouse	5697	168
	AGCGGCAGCGCTCCAGTCCG	mouse	14177	175
	AGCGGCAGCGGCTTGGCCTT	human	196	23114
	AGCGGCCATAGCGGTGTAGA	mouse	12947	154
	AGCGGCGAAGCGCAATACGT	human	108	7112
	AGCGGCGACCGCGGTTACGT	human	57	7524
	AGCGGCGATTGGTAAGCCTT	mouse	44909	637
	AGCGGCGATTGGTAAGCGGT	human	448	54371
	AGCGGCGCTCCTAGTGCTCT	human	36	4448
	AGCGGCGGCAGCGGTGATGA	human	112	13383
	AGCGGCGTCGGCTTGGTCCG	human	51	6662
	AGCGGCTCCACGATTGCGGT	mouse	10708	140
	AGCGGCTCCACTCCATACGT	mouse	9340	155
	AGCGGCTTAAGACTGGCTTG	human	28	7717
	AGCGGGATATGCGAAGGTCC	human	96	7616
	AGGCTAGTTGGCTGCGTCCG	mouse	8819	121
	AGGCTATCCTGCTTGGTCTA	human	109	11412
	AGGCTATCTGCAACTGCAAC	human	101	13290
	AGGCTATGCGCAATCGCGGT	mouse	12366	133
	AGGCTATGGCCGAAGGCTTG	human	48	5168
	AGGCTATTCAGCTGCGCTTG	mouse	12128	120
	AGGCTATTGGGCCTTTAAGG	mouse	12146	295
	AGGCTCAACTGAGTCGTCTA	mouse	13432	155
	AGGCTCAATCCGATTGCAGG	human	261	23633
	AGGCTCAGCGCGGCAGCGAA	human	69	8612
	AGGCTCCATACCGCTGTATC	mouse	5503	105
	AGGCTCGACCCAACTGCAAC	human	76	10371
	AGGCTCGACCCGATTGCCTT	mouse	13194	199
	AGGCTCGCAACAATCGGTCC	mouse	14202	150
	AGGCTCGGATGTAGAGATAT	mouse	13141	150
	AGGCTCTACGGAGTCGCCTT	mouse	19232	246
	AGGCTCTGGACTCCAGTCCG	mouse	6255	66
	AGGTCACGATGAGCTGGTAA	human	64	7814
	AGGTCACTAAGCTTGGCAAC	human	152	21583
	AGGTCACTTCATTCAGATAT	mouse	6975	124
	AGGTCAGCGGATTCAGCGAA	mouse	6947	66
	AGGTCAGCGGGACTGTAGAG	mouse	6187	58
	AGGTCAGTTGGTATCGCAAC	human	135	22208
	AGGTCATCCTCGTCGGTCTA	human	149	30476
	AGGTCCAATCGAGTCGATGA	mouse	12258	149
	AGGTCCAATCGCTGCTACGT	mouse	8038	146
	AGGTCCAGAACAACTGCTCT	human	56	5077
	AGGTCCAGAACAGAAGCCTT	human	205	32844
	AGGTCCAGTTCCATATAAGG	human	85	12686
	AGGTCCAGTTGCAACGTAAT	mouse	16568	159
	AGGTCCGAAGGGTAAGATAT	human	85	14046
	AGGTCCGATTCTACGGATGA	human	50	8776
	AGGTCCGATTGGAGCTACGT	human	223	26772
	AGGTCCGCTCCTAGTTACGT	mouse	9481	155
	AGGTCCTAACCAGCGGCGGT	human	178	14649
	AGGTCCTAACCAGCGGTCCG	human	53	7285
	AGGTCCTAACGAGCTGTAAT	mouse	24228	225
	AGGTCCTAACGGCAGGGTCC	mouse	9440	166
	AGGTCCTTAACTTAAGGCAG	human	57	6215
	AGGTCCTTAAGGTCCGCTTG	mouse	4515	86
	AGGTCGAGTCCCATAGGTAA	mouse	20071	366
	AGTTGACTAAGATATTAGAG	human	62	18075
	AGTTGACTTCGAGCTGGTCC	mouse	12585	147
	AGTTGAGGCTCTCCAGCAGG	mouse	38723	342
	AGTTGAGTTGCCTAGTAAGG	mouse	9774	146
	AGTTGATCCTCAGAAGCCTT	human	151	12899
	AGTTGATCCTCGGCAGTTAG	human	207	14391
	AGTTGATGCGGCAGGTAAGG	human	80	8509
	AGTTGATTACCTAACGTAAT	mouse	21673	237
	AGTTGATTCAATTGGGGAGC	human	91	9943
	AGTTGCAATCCGTCGGTAAT	human	85	8983
	AGTTGCAATCGATATTAAGG	mouse	5067	168
	AGTTGCAATCGGTCCGTTAG	mouse	11589	144
	AGTTGCAGAACTTAATACGT	mouse	19249	267
	AGTTGCCATAGCGGTGCCTT	mouse	24614	259
	AGTTGCCTCACGGATGTCCG	human	54	4435
	AGTTGCGACCCAGCGTAAGG	human	101	10372
	AGTTGCGATTGAGCTGCGGT	mouse	9313	163
	AGTTGCGCAACGTCGGTCTA	human	177	19635
	AGTTGCGCCTCGTCGGCTTG	mouse	4599	73
	AGTTGCGCCTCGTCGGTCTA	human	39	4777
	AGTTGCGCTCCGGCATACGT	human	321	23595
	AGTTGCGCTCGGCGTGGAGC	human	122	8120
	AGTTGCGGCACAACTGATGA	human	71	10964
	AGTTGCGGCACAACTGGAGC	human	127	9461
	AGTTGCTAACGCTGCGCTCT	mouse	10841	103
	AGTTGCTAGTGCGAAGTAAT	mouse	31071	361
	AGTTGCTAGTGCTTGGGTAA	mouse	13288	181
	AGTTGCTGGAGATGAGGTAA	mouse	43109	701
	AGTTGCTTAAGCAGGGCAGG	human	155	18206
	AGTTGCTTAAGCTGCGTATC	mouse	8995	150
	AGTTGGAGTCATTCAGTAGA	human	258	5939
	AGTTGGATGACAGTTGTAGA	mouse	5040	107
	ATCCTACGATCTAACGATAT	mouse	5802	182
	ATCCTACGATCTAACGCCTT	human	358	17765
	ATCCTACTAACCGCTGTAAT	human	223	32061
	ATCCTACTAACCTAGGGCAG	human	138	14609
	ATCCTACTCGCGTCGGTAGA	human	49	5623
	ATCCTACTTCGAACCGCAGG	mouse	12728	193
	ATCCTAGAGTGACTGGTAGA	mouse	7921	114
	ATCCTAGGTCGGCAGGTAGA	mouse	8381	133
	ATCCTAGTTGGCAACTAAGG	mouse	16455	336
	ATCCTAGTTGGCAGGGTAGA	human	192	22984
	ATCCTATCCTCGACCGCGAA	human	68	6270
	ATCCTATCCTGTAATGTAAT	mouse	11583	181
	ATCCTATCTGCTCCAGCAGG	mouse	6479	128
	ATCCTATGCGCAATCGATGA	mouse	13607	177
	ATCCTATGGCGAACCGTAGA	mouse	8486	105
	ATCCTATTACCGATTGCTTG	mouse	26586	380
	ATCCTATTGGCGGATGGAGC	human	116	11211
	ATCCTCAACTGGAGCGTAAT	human	95	12457
	ATCCTCAATCGCCTTGCTTG	human	59	5481
	ATCCTCAGAAGACTGGGTAA	mouse	7465	71
	ATCCTCAGCGATTCATACGT	human	109	8784
	ATCCTCAGCGGGCAGGTATC	mouse	7364	131
	ATCCTCAGTTCGCAAGTAAT	human	126	7162
	ATCCTCCGCTGGTAAGCTCT	human	72	11862
	ATCCTCGACCCCTAGGCCTT	mouse	17018	174
	ATCCTCGATTCGTCGGTATC	mouse	4467	107
	ATCCTCGCCTGCGGTGATAT	human	83	6379
	ATCCTCGTCGGCAACTACGT	mouse	15227	251
	ATCCTCTAACCGACCGCGGT	mouse	5976	59
	ATCCTCTACGGGTAAGATAT	human	3734	15897
	ATCCTCTAGTATTGGGCAAC	mouse	9336	125
	ATCCTCTCCACCTAGGCGGT	mouse	11482	183
	ATCCTGAACCCTAGTGTCTA	mouse	4617	87
	ATCCTGATGACGTCGGCTTG	human	115	14121
	ATCTGACTAAGTATCGATGA	mouse	8225	112
	ATCTGAGAGTCTAGTGGTAA	mouse	5122	57
	ATCTGAGGCTGAGCTGGCAG	human	30	10534
	ATCTGATGCGCGCAAGGTAA	human	53	5541
	ATCTGATGGCCGCAAGTAAT	mouse	8712	161
	ATCTGATTGGATTCAGTAGA	human	89	12955
	ATCTGCAATCCAGCGGCAAC	mouse	20364	286
	ATCTGCAATCCAGTTGGAGC	human	72	12942
	ATCTGCCGCTGAACCTAAGG	mouse	7000	126
	ATCTGCCGCTGCAGGGCCTT	mouse	27349	187
	ATCTGCGCAAGCTTGGTATC	human	110	13703
	ATCTGCGCCTCCTAGGCTCT	mouse	4834	72
	ATCTGCGCCTGCAACGCCTT	human	137	8169
	ATCTGCGTCGGCAACGGTAA	mouse	4975	75
	ATCTGCTAACCTGGAGCGAA	human	65	16044
	ATCTGCTACGGCAGGGCGAA	human	38	5488
	ATCTGGAGCTCCTCAGATGA	mouse	14835	82
	ATGCGACTAACTTAAGTAAT	mouse	9105	123
	ATGCGACTAAGATATGTAAT	mouse	7946	134
	ATGCGACTCGGCAACGTTAG	human	63	6770
	ATGCGACTTCATTGGGGCAG	mouse	5498	76
	ATGCGAGCGGCTGGATAAGG	mouse	7644	123
	ATGCGATCCTCAGAAGCTTG	mouse	5251	106
	ATGCGATCTGGCAACGCGGT	mouse	13416	181
	ATGCGATTACGAGTCGGTAA	mouse	7565	116
	ATGCGCAGCGCAATCGTATC	human	44	6431
	ATGCGCCGCTGAGTCGGAGC	human	93	10712
	ATGCGCCTCACGCTCGTAGA	mouse	10774	210
	ATGCGCGAAGGATATTAAGG	human	70	10269
	ATGCGCGACCCCTCAGTAAT	human	141	14740
	ATGCGCGCAAATTCAGGTAA	human	69	7166
	ATGCGCGCCTCAGAAGTAAT	mouse	5319	94
	ATGCGCTACGCGTCGGCAGG	mouse	20211	226
	ATGCGCTCCACAGCGGCCTT	mouse	24969	233
	ATGCGGAACCCTCCAGCTCT	mouse	5601	81
	ATGCGGAACCGTAGAGTAGA	mouse	15345	156
	ATGGCACTTCGCAACGCTTG	mouse	6603	78
	ATGGCAGAGTGGCGTGGAGC	human	77	7756
	ATGGCAGTTGCGAAGGTAAT	human	123	19496
	ATGGCATCTGCAATCGTAGA	mixed	3044	2206
	ATGGCATTCAGCTGCGGTAA	human	82	5466
	ATGGCCAGAAGGCAGGGTAA	human	87	9826
	ATGGCCAGCGCTAGTGCGAA	human	40	4670
	ATGGCCCATACTTAAGCAAC	human	164	17309
	ATGGCCCTAGGATATGCTGC	human	261	44427
	ATGGCCGAAGCGTCGGCGGT	human	101	15074
	ATGGCCGACCCAGTTGCGAA	mouse	5972	92
	ATGGCCGATTCGCAAGGTCC	human	60	9290
	ATGGCCGCAAGCTCTGCCTT	mouse	9609	149
	ATGGCCGCCTGCAACGTAGA	human	37	4691
	ATGGCCGCCTGTAATGGCAG	mouse	4631	69
	ATGGCCGCTCGCTTGGATAT	human	8	5041
	ATGGCCTAACGCGGTGATAT	mouse	6844	105
	ATGGCGAGCTCTTAAGCTGC	human	101	12886
	ATTACACCTACGCCTGTCTA	mouse	7557	250
	ATTACACCTAGATATGGTCC	mouse	19343	216
	ATTACACGATGGAGCGTAAT	human	52	6489
	ATTACACTCGGCTCTGGCAG	mouse	5159	128
	ATTACAGAGTGACTGGTAAT	human	79	8332
	ATTACAGCGGCGGCAGGAGC	mouse	12091	239
	ATTACAGGTCCGGATGCAGG	mouse	11765	117
	ATTACAGTTGCGAAGGATAT	human	58	6096
	ATTACATGCGCTGGAGCTCT	human	48	7822
	ATTACATGGCCGCTCGCGGT	mouse	10681	104
	ATTACATTACCAACTGCCTT	human	302	26275
	ATTACATTACCAACTGCGGT	human	188	33175
	ATTACATTACCGCCTGCTGC	mouse	9134	162
	ATTACCAATCCTAACGTAAT	human	95	9068
	ATTACCAATCGCAGGTAAGG	human	200	25916
	ATTACCAGCGCGAAGGCGGT	mouse	12202	188
	ATTACCAGCGGAGCTTAAGG	mouse	5804	109
	ATTACCAGCGGGTCCGTATC	human	160	43437
	ATTACCCATAGGAGCGATAT	human	91	18036
	ATTACCCGCTCAACTGGTAA	mouse	9235	122
	ATTACCCTCACTTAAGCGAA	mouse	6184	48
	ATTACCCTCAGGCAGGCTTG	human	35	4827
	ATTACCCTCAGTAATGCGAA	mouse	8032	70
	ATTACCGACCGGTAAGTCTA	human	98	13954
	ATTACCGATTGATATGGTCC	human	79	9372
	ATTACCGCCTCCTAGGATGA	mouse	10012	108
	ATTACCGCCTCGAAGGTTAG	mouse	6409	32
	ATTACCGCCTGAGTCGTCTA	human	63	8172
	ATTACCGGATGAACCGGAGC	human	46	6140
	ATTACCGGCACGCTCGTCTA	human	101	11828
	ATTACCTAACGGTCCGTTAG	mouse	6986	84
	ATTACCTACGCAGAAGATAT	human	38	5396
	ATTACCTAGTCGTCGGGTCC	mouse	12416	176
	ATTACCTAGTGCTTGGCCTT	mouse	15456	172
	ATTACCTCCACCATAGCAAC	human	150	19932
	ATTACCTGGACTCCAGGTAA	mouse	21884	394
	ATTACCTGGAGCGGTGGTCC	human	180	22105
	ATTACCTGGAGCTTGGTATC	mouse	19369	330
	ATTCAACCTAGTAATGCTGC	human	107	17142
	ATTCAACGATGCGGTTACGT	mouse	11897	150
	ATTCAACTAAATTCATAGAG	mouse	7813	91
	ATTCAACTCGCGATTGCAAC	human	221	25728
	ATTCAACTCGCGGCAGCGAA	human	65	16517
	ATTCAACTCGGCTTGGCTCT	human	27	6163
	ATTCAACTCGGTATCGCGGT	human	160	23986
	ATTCAACTTCGCAACGCTCT	human	68	10552
	ATTCAAGCGGGCTGCGTATC	human	37	5076
	ATTCAAGGCTATTCAGCTGC	mouse	6514	79
	ATTCAAGGTCGCGAAGGAGC	human	88	12546
	ATTCAAGGTCGCTTGGATAT	human	34	8475
	ATTCAATCCTGCTGCGCGGT	human	92	13182
	ATTCAATCTGGCGGTGGTCC	mouse	7103	128
	ATTCAATGGCGATATGCAAC	human	77	10980
	ATTCAATTCACGTCGTAAGG	human	48	6339
	ATTCAATTCAGCCTTGCAAC	human	343	14085
	ATTCACAACTCTAACGTAAT	mouse	10720	137
	ATTCACAGAAATTGGGTATC	mouse	16935	110
	ATTCACAGCGCGGATGGTCC	human	137	14992
	ATTCACAGCGCGGCAGCCTT	mouse	7017	107
	ATTCACAGCGGCTGCGCAAC	human	83	8678
	ATTCACCATACAGCGGCAGG	human	166	17202
	ATTCACCGCTCTCCAGCGGT	mouse	11656	120
	ATTCACCTAGCTAACGCAGG	mouse	23384	411
	ATTCACCTCACCTAGGGTCC	mouse	9637	182
	ATTCACGACCGCAACGTCTA	mouse	22858	175
	ATTCACGCTCGCAACGCCTT	human	162	19152
	ATTCACGTCGCCATAGCGGT	human	180	23642
	ATTCACTAGTGAGCTGTATC	human	129	10879
	ATTCACTGGACGACCGCTTG	human	76	9021
	ATTCACTGGAGACTGGTAAT	mouse	9552	140
	ATTCACTGGAGTAGAGGCGT	human	28	4475
	ATTCAGAGCTGCGAATAAGG	human	62	7776
	ATTGGACGATGATATTAAGG	human	140	15762
	ATTGGACTAAGCTGCGCAAC	human	305	34179
	ATTGGACTCGGGCAGGCTCT	mouse	5728	99
	ATTGGACTTCGAACCGATGA	mouse	11814	144
	ATTGGAGCGGGGCGTGATGA	mouse	6188	129
	ATTGGAGGCTGTAGAGCAGG	human	329	51143
	ATTGGATCCTGCAACGATAT	mouse	4736	92
	ATTGGATCCTGCAACGCAAC	mouse	37165	585
	ATTGGATCTGCAGTTGCGAA	human	99	14321
	ATTGGATCTGCTACGGTAGA	human	87	10810
	ATTGGATGGCCTTAAGCAAC	mouse	10949	185
	ATTGGATTACCAACTTACGT	mouse	5433	125
	ATTGGATTACCAGTTGTAGA	mouse	12745	174
	ATTGGATTACGACTGGCGGT	mouse	12768	200
	ATTGGATTCACAATCGGTAA	mouse	10189	112
	ATTGGCAATCGAGTCGCTGC	mouse	7818	74
	ATTGGCCATACAGCGGTTAG	mouse	10538	175
	ATTGGCCTAGGGCAGGTTAG	mouse	4629	67
	ATTGGCCTCAGCGAAGTTAG	human	219	19829
	ATTGGCGAAGGATATGGCAG	human	31	4897
	ATTGGCGACCGCAACGGCGT	mouse	5844	140
	ATTGGCGCTCGAACCGTAAT	mixed	8149	10348
	ATTGGCGCTCGACTGGTTAG	human	235	20226
	ATTGGCGCTCGGTCCGTAAT	mouse	9974	153
	ATTGGCTCCACGTCGGGAGC	mouse	5678	104
	ATTGGCTCCACTAGTGCCTT	mouse	32690	395
	ATTGGCTCCACTAGTTACGT	human	273	9623
	ATTGGGAGTCCCTCATAAGG	mouse	5846	141
	CAACTACCTAGCAGGGGAGC	human	73	20501
	CAACTACGATCTACGGCAAC	human	69	10307
	CAACTACTTCCCATAGCAAC	human	152	29074
	CAACTAGAGTGGCGTTACGT	mouse	5409	70
	CAACTAGCGGCCTAGGTCTA	mouse	10815	196
	CAACTAGGCTCTACGGCCTT	human	87	11168
	CAACTAGGTCCAGCGGTAGA	human	35	5137
	CAACTAGTTGATTCAGCAGG	mouse	15331	375
	CAACTATCCTCTGGAGCTTG	human	23	5202
	CAACTATCTGGCTCTGCTGC	mouse	6915	140
	CAACTCAATCCGACCGTATC	human	29	6543
	CAACTCAGAACGATTGCTCT	human	29	6145
	CAACTCAGAAGTAATGCTGC	human	63	7674
	CAACTCAGAAGTAGAGGAGC	human	73	7590
	CAACTCCGCTCTAGTGCAGG	mouse	8254	127
	CAACTCGATTCGCAATAAGG	mouse	20796	273
	CAACTCGCAACTAACGGCGT	human	60	8713
	CAACTCGGATCTGGAGCTGC	human	99	8529
	CAACTCGGCACCTAGGCCTT	mouse	10810	103
	CAACTCGGCAGCAACGTCTA	human	60	21687
	CAACTCGTCGGCGAAGCTGC	mouse	8338	44
	CAACTCTAACGATGAGATAT	mouse	8356	126
	CAACTCTCCACCTCAGATGA	mouse	26611	320
	CAACTCTCCACTAACGGCAG	human	20	4457
	CAATCACCTACAGCGGTAGA	human	67	5654
	CAATCACGATGTAGATAGAG	mouse	7450	108
	CAATCACTAACCTCAGCAGG	human	208	22731
	CAATCACTTCCGCCTGATAT	mouse	4530	83
	CAATCAGGCTCGGCAGATAT	human	30	10797
	CAATCAGGCTCTAGTGATAT	human	68	4652
	CAATCAGTTGCGTCGGCCTT	human	177	46152
	CAATCATCCTCCGCTGATAT	human	51	4538
	CAATCATCTGCGATTGCGAA	human	66	7173
	CAATCATGCGCGCCTGTAGA	mouse	4395	84
	CAATCATTACCGGATGTTAG	mouse	29731	331
	CAATCATTGGGATATGCAAC	mouse	14088	316
	CAATCATTGGGGCAGTAAGG	mouse	9907	133
	CAATCCAACTGCTGCTACGT	human	292	16127
	CAATCCAGCGGGTCCGCTCT	human	63	5358
	CAATCCAGTTCGGCAGGAGC	human	56	5776
	CAATCCCATACGCAAGGTAA	mouse	6635	101
	CAATCCCTCAGGCAGTACGT	mouse	9553	197
	CAATCCGAAGCCTAGGGAGC	human	133	15406
	CAATCCGATTCAGAAGCTCT	mouse	7012	111
	CAATCCGCAACGCTCGCCTT	mouse	12796	183
	CAATCCGCAAGGTCCGATAT	mouse	8451	114
	CAATCCGGATGATATGTCTA	human	59	12743
	CAATCCGGATGGTAAGCTGC	human	174	26716
	CAATCCGGCAATTGGGTTAG	human	154	11038
	CAATCCTACGATTGGGTCTA	human	74	6742
	CAATCCTACGGAGCTGGCGT	human	66	5178
	CAATCCTAGTGCTGCGCAGG	human	146	19013
	CAGAAAGAGTGATGAGCAAC	human	105	12893
	CAGAAAGCGGCTTAAGCGAA	human	26	6514
	CAGAAAGCGGGAACCGCTGC	human	203	15713
	CAGAAATCCTGGTCCGATGA	human	73	9034
	CAGAAATCTGCGCAAGTAAT	human	79	8227
	CAGAAATGGCGCCTTTAAGG	human	195	17500
	CAGAAATTGGGATGAGGAGC	mouse	6343	70
	CAGAACAATCGCTGCGATGA	mouse	4646	65
	CAGAACAGTTCAACTGTAAT	mouse	8636	96
	CAGAACCTCAGCTCTGTAAT	mouse	4729	55
	CAGAACGAAGCAGAAGCTGC	mouse	14088	119
	CAGAACGCTCGCAACGGTAA	human	81	5813
	CAGAACGGATCGACCGCCTT	human	264	33340
	CAGAACGGCACAGAATAAGG	mouse	5622	116
	CAGAACTACGCAATCGTCCG	mouse	9508	162
	CAGAACTAGTCAGAAGATGA	human	103	9600
	CAGAACTAGTCAGAAGGCAG	mouse	5901	116
	CAGAACTCCACCTAGGTAAT	human	181	24418
	CAGAAGACTGCGATTGGCGT	human	34	7246
	CAGCGACCTAGCTTGTAGAG	mouse	5431	77
	CAGCGACTTCCTAACGCGGT	human	179	20035
	CAGCGACTTCCTAACGGCGT	human	60	5928
	CAGCGAGGCTCAATCGTCTA	mouse	19862	116
	CAGCGAGTTGCGCAAGTAGA	mouse	23769	440
	CAGCGAGTTGGTAATGTAAT	mouse	24755	270
	CAGCGATTCAGTAGAGCGGT	mouse	10939	140
	CAGCGCAACTGTAGAGCGAA	mouse	6310	98
	CAGCGCAGAACTCCAGTAGA	mouse	13908	244
	CAGCGCCATAGGTAAGCAAC	human	554	104618
	CAGCGCCTAGCAATCGTAAT	human	134	13564
	CAGCGCGATTCTAGTGTAAT	mouse	4618	57
	CAGCGCGCAAGGCAGGGAGC	human	96	7414
	CAGCGCGTCGGAGTCGCTGC	human	180	22231
	CAGCGGAGTCCTACGGCAGG	mouse	9742	218
	CAGTTACCTACGCAAGATGA	mouse	11411	192
	CAGTTACCTACGGCAGCCTT	mouse	8262	121
	CAGTTACTCGATTCAGTAAT	human	131	16648
	CAGTTACTCGCCATAGCGAA	mouse	14032	216
	CAGTTACTCGGGTAAGCTCT	human	63	15708
	CAGTTAGGTCCTAACGCGGT	human	176	35004
	CAGTTAGTTGGCAGGGATAT	mouse	5227	95
	CAGTTATCCTCGGCAGCCTT	human	87	6574
	CAGTTATCCTGCAGGGGTCC	human	116	14069
	CAGTTCAGCGGCTCTGTCTA	mouse	9799	131
	CAGTTCCGCTCGCTCGATAT	human	71	14512
	CAGTTCCGCTGCTGCGTTAG	mouse	22338	250
	CAGTTCGATTGCTTGGGAGC	human	73	9739
	CAGTTCGCCTGCGAAGCTTG	human	87	7768
	CAGTTCGCTCCCTAGGGCGT	human	55	4756
	CAGTTCGGCACTAACGCTGC	human	207	22972
	CAGTTCGTCGGCGAAGCTGC	human	53	4680
	CAGTTCGTCGGCGGTTAGAG	mouse	5954	167
	CAGTTCTAACCTTAAGCGAA	mouse	13669	172
	CAGTTCTAGTGACTGGCGGT	human	169	29176
	CAGTTCTCCACTAGTGGTAA	human	97	16771
	CAGTTCTGGAGATATGTAAT	human	37	6039
	CAGTTGAACCGATATGTCCG	human	368	51891
	CAGTTGAGCTGCAGGGATGA	mouse	9321	98
	CCATAACTTCCGGATGGCAG	mouse	6318	86
	CCATAAGCGGGCGGTGTAGA	human	61	6436
	CCATAATTCACGCTCGTCTA	human	66	6621
	CCATACAACTCAACTGCCTT	mouse	11303	326
	CCATACCTAGCGACCGGTAA	mouse	4384	70
	CCATACCTCAATTGGGGTAA	human	153	12188
	CCATACGAAGCCATAGCGAA	human	63	7549
	CCATACGATTGCAACGTAAT	human	105	12083
	CCATACGCAACAACTGGCAG	mouse	15021	188
	CCATACGCAACGCCTGCAAC	mouse	5270	73
	CCATACGCCTCTACGGTAGA	human	52	6894
	CCATACGGATCGCTCGCCTT	mouse	10025	204
	CCATACTGGACAACTGTCTA	mouse	7285	111
	CCATAGAACCGAGCTGCTCT	mouse	4343	102
	CCATAGACTGCTAGTGCGGT	human	155	20030
	CCGCTACGATCGCCTGTTAG	mouse	11164	227
	CCGCTACGATCTACGGCTGC	mouse	5436	81
	CCGCTACTAACGGATGCCTT	mouse	8274	160
	CCGCTACTAACGGATGCTTG	human	203	19311
	CCGCTACTTCCGGATGCCTT	mouse	14369	225
	CCGCTAGAGTGCTTGGCTTG	human	59	5428
	CCGCTAGAGTGGCAGTACGT	human	101	9498
	CCGCTAGGTCGATGAGCGGT	mouse	7594	71
	CCGCTAGGTCGGTCCTAAGG	mouse	9182	180
	CCGCTAGTTGCGCAAGCTTG	human	52	6638
	CCGCTATCCTGCCTTGGTAA	human	60	5575
	CCGCTATGGCCAGAAGTATC	human	137	8407
	CCGCTATTACGCTGCTAGAG	human	33	5395
	CCGCTCAATCGACTGGTAAT	mouse	11155	149
	CCGCTCCGCTGGCAGGGTAA	mouse	5000	72
	CCGCTCCTAGCCATAGCCTT	human	260	17440
	CCGCTCCTAGCCGCTGCTTG	human	57	6223
	CCGCTCGATTCTCCAGCCTT	mouse	6708	51
	CCGCTCGCCTATTGGGTCTA	mouse	7931	209
	CCGCTCGGCAGCTTGTAAGG	mouse	6683	94
	CCGCTCTAGTGCTTGGGCGT	mouse	6200	89
	CCGCTCTGGACAATCGTAAT	mouse	16707	163
	CCGCTCTGGAGGAGCGCAGG	mouse	13464	158
	CCGCTGAACCCCTAGGCCTT	mouse	12611	180
	CCTAGACCTACTCCAGTTAG	human	72	9327
	CCTAGACTTCATTGGGTAAT	mouse	8671	97
	CCTAGATTGGATTGGGCCTT	mouse	12799	171
	CCTAGATTGGCTGGAGCAGG	human	119	11924
	CCTAGCAATCGCGGTTAAGG	human	146	36233
	CCTAGCCATACAATCGTAAT	mouse	4779	90
	CCTAGCCATACTTAAGTAGA	mouse	8439	93
	CCTAGCCGCTGCAACGGCAG	mouse	8875	131
	CCTAGCGAAGGATGAGCTTG	mouse	5363	105
	CCTAGCGAAGGCTGCGCAGG	human	168	23618
	CCTAGCGATTCCTAGGCTTG	human	139	14103
	CCTAGCGCTCCAGCGGCGGT	human	74	17721
	CCTAGCGCTCGAACCGCTTG	mouse	5866	93
	CCTAGCGGATGATATGCCTT	human	114	11135
	CCTAGCGGCACGTCGGGAGC	human	130	14670
	CCTAGCGGCAGGTCCGTAGA	human	72	7608
	CCTAGCTAGTGCGAAGTATC	mouse	5928	113
	CCTCAAGGTCGATATGTAAT	human	40	7536
	CCTCAAGTTGCGCAAGCGGT	mouse	7305	95
	CCTCAATGCGGCAGGGTCTA	human	148	21209
	CCTCACAGAACTCCAGATAT	mouse	4902	62
	CCTCACGATTCTAGTGCTTG	mouse	4905	35
	CCTCACGCTCCTACGGCTGC	mouse	4737	52
	CCTCACGTCGCGCCTGCAAC	human	565	93662
	CCTCAGAACCCGCAAGGCGT	human	16	4376
	CCTCAGAGCTCAACTGGTCC	human	80	21250
	CGAAGACTTCCAGTTGCAGG	human	85	9135
	CGAAGAGCGGCTCCAGCAAC	mouse	9272	298
	CGAAGAGGTCCTCCAGGTAA	human	75	4747
	CGAAGATTGGCGCTCGGAGC	mouse	5346	96
	CGAAGCAATCGCTCTGTCCG	mouse	4854	151
	CGAAGCAGTTCGGCAGTCCG	mouse	19528	269
	CGAAGCCGCTGCTGCGCAAC	mouse	16803	385
	CGAAGCCGCTGCTGCGGCAG	human	125	9965
	CGAAGCCGCTGCTGCGTAGA	mouse	6170	154
	CGAAGCCTAGCGCCTGCCTT	mouse	8924	115
	CGAAGCCTAGCGGATTAAGG	mouse	24689	266
	CGAAGCGATTGGTCCGGTCC	human	75	9485
	CGAAGCGCAAGGTCCGCAAC	mouse	53017	664
	CGAAGCGTCGGAGTCGCGGT	mouse	7866	125
	CGAAGCTAGTCGAAGGGCAG	mouse	9459	76
	CGAAGCTCCACCATAGCTGC	human	32	6621
	CGAAGCTGGACGCCTGTAGA	human	210	32695
	CGAAGCTGGACTAACGCTGC	mouse	18916	119
	CGAAGCTTAAGACTGTACGT	human	180	15140
	CGACCACTAAGCTTGGTAAT	mouse	11580	256
	CGACCACTTCCGCTCGGAGC	mouse	7394	140
	CGACCAGAGTCCTAGGCCTT	mouse	6417	182
	CGACCAGCGGGCAACGGCGT	mouse	6455	109
	CGACCAGGTCGAGCTGTATC	human	61	5811
	CGACCATCCTGCTGCGCAGG	mouse	20945	333
	CGACCATGCGGAGTCGTAGA	human	56	6844
	CGACCATGGCCAGAAGGAGC	mouse	12871	190
	CGACCATGGCGAGTCGATGA	human	175	19722
	CGACCCAGTTCAGCGGTCTA	mouse	5939	62
	CGACCCAGTTGACTGGTTAG	mouse	23409	254
	CGACCCCGCTGCCTTGTCCG	human	59	14429
	CGACCCCTCAGTAATGCCTT	human	160	19391
	CGACCCGAAGGCGAAGTTAG	human	198	17918
	CGACCCGCTCGGTAAGGTAA	human	73	9359
	CGACCCTAACCAGCGTACGT	mouse	13577	187
	CGACCCTAACGAGTCGATAT	human	64	4937
	CGACCCTAACGAGTCGCTGC	human	188	13610
	CGACCCTAACGCGAAGCGAA	human	39	5855
	CGACCCTACGCGTCGGCCTT	mouse	13621	170
	CGACCCTACGGGAGCTAAGG	human	88	14068
	CGACCCTACGGGCGTGTTAG	mouse	4695	65
	CGACCCTAGTCAACTGTAGA	human	118	15454
	CGACCCTAGTCGTCGGCGAA	mouse	8086	137
	CGACCGACTGCAACTGGCGT	human	56	7026
	CGACCGAGCTGCTCTGATAT	mouse	5644	52
	CGACCGAGCTGCTGCGCTTG	mouse	9378	226
	CGATTACTAAGGAGCGCGGT	mouse	7115	73
	CGATTACTTCCCTCAGCTCT	human	63	5856
	CGATTAGTTGATTCAGCCTT	mouse	12049	302
	CGATTAGTTGGCAGGTAGAG	human	80	4938
	CGATTATGCGCAGCGGGAGC	mouse	5369	63
	CGATTATGCGCGATTTACGT	human	165	18722
	CGATTATGGCCGCTCTAGAG	human	39	9868
	CGATTATTACCAGCGGATAT	mouse	7147	125
	CGATTATTGGATTGGTACGT	mouse	10640	213
	CGATTCAACTGATGAGGTAA	human	285	36549
	CGATTCAGCGGCGAAGTATC	human	44	7156
	CGATTCAGCGGCTCTTAAGG	mouse	8352	183
	CGATTCAGTTCCGCTGATGA	human	95	14532
	CGATTCCATACGATTGGTAA	human	227	30978
	CGATTCGATTCGCCTTAGAG	mouse	13315	128
	CGATTCGCAAATTGGGTAAT	mouse	6231	93
	CGATTCGCAAGCAGGGCTGC	mouse	11157	238
	CGATTCGCCTCCGCTGCTGC	mouse	14987	170
	CGATTCGCTCCAGTTGGCAG	human	80	6201
	CGATTCGGATGCGAATACGT	mouse	9502	156
	CGATTCGGCAGTATCGGAGC	human	52	4350
	CGATTCTAACCTACGTAAGG	mouse	11497	221
	CGATTCTAGTCGCAAGCAGG	mouse	7712	80
	CGATTGACTGGTAGAGTCTA	mouse	6289	58
	CGATTGAGTCGCAACGTAAT	mouse	11647	164
	CGCAAACCTACAATCGCTGC	mouse	8730	109
	CGCAAACGATCAATCGCCTT	mouse	4386	141
	CGCAAACTAACAGCGGCTCT	human	73	5775
	CGCAAACTAAGCGGTGCTGC	mouse	13856	343
	CGCAAACTAAGCGGTGTAAT	mouse	17398	336
	CGCAAAGAGTCAATCTACGT	human	74	7044
	CGCAAAGTTGCGAAGGATGA	mouse	11427	133
	CGCAAAGTTGCTACGGTATC	human	81	13664
	CGCAAATCCTCGGCAGTCTA	mouse	21150	261
	CGCAAATTACATTGGGCAGG	human	128	24468
	CGCAACAACTGCGAAGTAAT	mouse	14105	169
	CGCAACAGCGCAACTTAAGG	human	113	11489
	CGCAACAGTTCAGTTGATAT	mouse	9654	114
	CGCAACGAAGCTCCAGCTCT	mouse	8464	101
	CGCAACTAACCCGCTGCGGT	human	56	10349
	CGCAACTAACCTGGATACGT	mouse	6566	127
	CGCAACTTAACTCCAGGAGC	mouse	6325	89
	CGCAACTTAAGTATCTACGT	human	351	40190
	CGCAAGAACCGCCTTGCAAC	mouse	22803	286
	CGCAAGAGCTCCTCAGATGA	mouse	10630	197
	CGCAAGAGCTCTGGAGCCTT	human	245	23572
	CGCCTACTAAGTAGAGCGAA	human	64	7817
	CGCCTAGAGTGGCAGGCTGC	human	90	11720
	CGCCTATGCGGAGCTGCTGC	mouse	7505	112
	CGCCTATGGCGGAGCGCAAC	human	144	13169
	CGCCTCAACTGGCAGTAGAG	human	97	29897
	CGCCTCAGCGGCGAAGATAT	mouse	4894	85
	CGCCTCCATAGGTCCGCAAC	mouse	11080	158
	CGCCTCGACCGGCAGGTCCG	mouse	5420	41
	CGCCTCGCAACAGCGGCAGG	mouse	17815	246
	CGCCTCGCAACGCCTTAGAG	mouse	6132	126
	CGCCTCGCAACGGCATACGT	mouse	10271	78
	CGCCTCGGATCAACTGCGAA	human	34	5030
	CGCCTCGGCACTACGGCGAA	mouse	5667	72
	CGCCTCGGCAGGAGCGGTCC	human	83	10752
	CGCCTCTGGACTAGTGCAGG	mouse	14184	184
	CGCCTGATGAGCAACGCGAA	human	79	13909
	CGCCTGATGAGCGGTTAAGG	human	191	15645
	CGCTCACCTAGGCAGGTATC	human	92	9519
	CGCTCACCTAGGTAAGTTAG	human	90	10293
	CGCTCAGCGGGATATGCGAA	mouse	6082	125
	CGCTCATCTGGGTCCGTTAG	mouse	14410	422
	CGCTCATTACCCGCTGGTAA	mouse	21133	424
	CGCTCATTACCCGCTGTAAT	human	303	18366
	CGCTCATTCACAGCGGGCAG	mouse	4448	82
	CGCTCATTGGGCCTTGTAAT	human	87	13777
	CGCTCATTGGGCTCTGGCAG	mouse	6210	126
	CGCTCATTGGGGAGCTAAGG	mouse	5343	80
	CGCTCCAGAACGTCGGTTAG	human	106	8985
	CGCTCCAGAACTAGTGGAGC	mouse	12107	219
	CGCTCCAGCGCAGCGGTATC	human	52	6013
	CGCTCCCTAGCCATAGGCAG	human	59	5454
	CGCTCCGAAGCGGATGCTGC	mouse	17772	265
	CGCTCCGAAGGGAGCGTTAG	human	276	37019
	CGCTCCGACCATTGGGCAAC	human	134	18516
	CGCTCCTACGCGCAATAAGG	human	117	11560
	CGCTCCTACGGATGAGCGAA	human	52	5790
	CGCTCCTCCACGCTCGCGAA	human	53	8982
	CGCTCGATGACAACTGGTCC	human	174	23165
	CGGATACCTAGGTAAGCTCT	mouse	7446	150
	CGGATACTAAGCGAAGCTTG	human	56	7106
	CGGATACTTCGATGAGTATC	mouse	8003	142
	CGGATAGGCTCAGCGGGTAA	human	231	34886
	CGGATAGGTCCAGAAGATGA	mouse	10753	148
	CGGATATCCTCTAACGGAGC	human	70	7794
	CGGATATCTGGATATGCAGG	mouse	11214	126
	CGGATATTCACAACTGGTCC	human	124	10595
	CGGATATTCAGCAACGCCTT	human	193	19049
	CGGATCAATCGAGTCGATGA	mouse	9007	158
	CGGATCCTAGGCCTTGCTCT	mouse	7112	147
	CGGATCGAAGCAATCGCTGC	mouse	8501	135
	CGGATCGAAGCAGAAGCGAA	human	40	5185
	CGGATCGATTGCGGTTACGT	mouse	18775	345
	CGGATCGATTGGTCCGCAAC	human	142	16667
	CGGATCGCCTCAGCGGTTAG	human	63	7695
	CGGATCGCTCCCTAGGATGA	mouse	24731	321
	CGGATCGCTCCCTCAGGCGT	mouse	7269	146
	CGGATCGCTCCGATTGTAGA	mouse	10017	86
	CGGATCTAACCCTCAGGTCC	mouse	20293	323
	CGGATCTAACCTCCAGTCCG	human	134	6892
	CGGATCTAGTCTAGTGCCTT	mouse	18443	261
	CGGATGAACCCCTAGGTCCG	human	44	5692
	CGGATGATGAGAGTCGTCCG	mouse	6476	117
	CGGCAAGGCTGATGAGGAGC	human	77	10409
	CGGCAATCCTGCAACTACGT	mouse	25270	174
	CGGCAATCTGCCTCAGCTCT	mouse	4947	74
	CGGCAATCTGCGCCTGGTCC	human	69	5706
	CGGCAATCTGCGCCTGTCCG	human	59	4839
	CGGCAATTACCGGATTACGT	mouse	24696	293
	CGGCAATTGGCGCAATAAGG	human	139	15874
	CGGCACAGAACAGCGGTAGA	human	132	26903
	CGGCACAGCGCCTCAGCGGT	mouse	19828	305
	CGGCACAGTTGGCAGGCTGC	human	70	5169
	CGGCACCGCTCAGTTGCCTT	mouse	15744	213
	CGGCACCGCTGCTTGGGCGT	human	50	5253
	CGGCACCTCAGATGAGTAAT	human	103	13602
	CGGCACGATTGCTCTGCTGC	human	108	9638
	CGGCACGCCTGATATGCTTG	human	36	5168
	CGGCACGCTCCTACGGATGA	mouse	8294	179
	CGGCACGCTCCTACGGTAAT	human	118	12815
	CGGCACTAACGATATGCTCT	human	59	5419
	CGGCACTACGCAACTGCGAA	mouse	22817	233
	CGGCACTACGCAACTGTTAG	human	226	59614
	CGGCACTACGGCGGTGGTCC	human	62	6126
	CGGCACTGGAGCAACGGTAA	mouse	9968	148
	CGGCAGAACCCCGCTGGTAA	mouse	6679	118
	CGGCAGAGCTCGTCGGGCAG	mouse	9361	138
	CGGCAGATATCAGTTGATGA	human	111	16459
	CGTCGACCTACAGTTGTCTA	human	119	12837
	CGTCGACCTAGGTAATACGT	mouse	11947	135
	CGTCGACGATATTGGGATGA	mouse	8741	136
	CGTCGACGATATTGGGCGGT	mouse	10906	254
	CGTCGACGATGGTAAGTAGA	mouse	10670	215
	CGTCGAGAGTCGTCGGGAGC	human	78	13726
	CGTCGAGTTGGACTGGCTTG	human	62	13035
	CGTCGATCCTGCAACTAAGG	mouse	11634	119
	CGTCGATGCGCTAGTGGTAA	human	55	7078
	CGTCGATGCGGCCTTGGTAA	mouse	15285	347
	CGTCGCAATCCGCCTGCAAC	mouse	25341	326
	CGTCGCAATCCTACGGCGGT	human	74	9068
	CGTCGCAGAAGCGAATACGT	mouse	18093	224
	CGTCGCCATAGATATGTAGA	mouse	8583	44
	CGTCGCCTAGATTCAGATGA	human	154	11015
	CGTCGCCTCACGCCTGGCGT	human	44	4382
	CGTCGCGACCGAGTCGCAAC	human	101	10047
	CGTCGCGCCTCGACCGTAGA	human	126	15477
	CGTCGCGCTCCGACCGTTAG	human	207	25113
	CGTCGCGGATGCGGTGGTAA	human	86	13723
	CGTCGCGGCACGATTGCCTT	human	214	54703
	CGTCGCGGCACTAGTGATAT	mouse	7736	125
	CGTCGCGGCAGCTCTGCTGC	human	49	5116
	CGTCGCTAACGGTCCTACGT	human	47	5207
	CGTCGCTCCACGACCGCAGG	mouse	11055	156
	CGTCGCTGGACGATTGTAAT	human	261	43595
	CGTCGCTTAAATTGGGGCGT	human	53	4903
	CGTCGGAACCCCTCAGTAGA	mixed	5318	5345
	CTAACACTAAGAGCTGGTAA	human	152	17989
	CTAACAGAGTCGACCGCAAC	human	101	22829
	CTAACAGGTCATTCAGCGGT	human	78	9581
	CTAACATGCGCGGCAGATAT	human	48	7527
	CTAACATGCGGGCGTGTATC	human	37	6181
	CTAACATGGCGCAGGGTAAT	mouse	7907	123
	CTAACATTCACTGGATAAGG	mouse	5719	125
	CTAACATTGGCGTCGGCCTT	mouse	7075	95
	CTAACCAGTTCTCCAGGTAA	mouse	15077	178
	CTAACCGACCCAGTTTAAGG	human	105	8216
	CTAACCGACCGCCTTTACGT	mouse	15356	192
	CTAACCGCCTGACTGGGCAG	human	73	8776
	CTAACCGGATGGCGTGTTAG	human	53	6538
	CTAACCGGATGTAGAGGTCC	mouse	20402	230
	CTAACCGGCACTGGAGGAGC	human	124	14736
	CTAACCGTCGCGCTCGTCCG	mouse	4504	53
	CTAACCGTCGGGCGTGATAT	human	36	5688
	CTAACCTAACGGAGCGTTAG	human	113	7600
	CTAACCTCCACAGCGGTCCG	mouse	7950	156
	CTAACGACTGGCAACGTTAG	mouse	9984	140
	CTAACGATATGACTGGCTTG	mouse	12037	219
	CTACGACCTACCTCATAAGG	mouse	7519	127
	CTACGACTAACTAACTAAGG	human	127	16678
	CTACGACTAAGCTTGGGAGC	human	59	8840
	CTACGAGAGTCGTCGGCGGT	human	115	18889
	CTACGAGAGTCTAACGTAAT	human	226	20907
	CTACGAGCGGCGCTCGCGGT	mouse	8148	118
	CTACGAGTTGCGCCTGTAGA	mouse	36347	241
	CTACGATGCGGGAGCGTTAG	mouse	20695	259
	CTACGATGGCCTAGTGCAGG	human	268	28719
	CTACGATTACGGTAAGTTAG	mouse	17549	231
	CTACGCAGTTCCATAGATGA	human	126	12434
	CTACGCCTAGCAGAATAGAG	mouse	13428	190
	CTACGCGAAGCGCAAGTAAT	human	212	16184
	CTACGCGACCCTACGGGTAA	human	100	12972
	CTACGCGCTCGGCGTGCTCT	mouse	6120	75
	CTACGCGGATCGTCGGGAGC	human	151	20350
	CTACGCGGCACCGCTGTCCG	mouse	31107	292
	CTACGCGTCGCTGGATACGT	mouse	31012	458
	CTACGCGTCGGCTGCGATGA	mouse	27281	310
	CTACGCGTCGGGTCCGCGGT	mouse	14254	129
	CTACGCTAACCGCCTGCGAA	human	42	4782
	CTACGCTAACCGCCTGTTAG	mouse	9514	132
	CTACGCTAACGGTCCGGTAA	human	230	22725
	CTACGCTCCACGATTGATGA	mouse	6911	65
	CTACGGACTGCCATAGCTCT	human	115	9763
	CTACGGACTGGACTGGCGGT	mouse	5194	75
	CTACGGAGTCCTAACGTAAT	human	82	13132
	CTAGTACCTACAACTGCTGC	mouse	27112	256
	CTAGTACGATGATGAGCCTT	mouse	7353	107
	CTAGTACTTCGGAGCGCTTG	human	175	15781
	CTAGTAGAGTCTGGAGCAGG	human	142	20059
	CTAGTAGCGGGCGGTGGAGC	human	68	7468
	CTAGTAGGCTGGTCCGTATC	mouse	19379	257
	CTAGTAGGCTGTAATGTCCG	human	148	22638
	CTAGTATCCTATTGGGTAAT	mouse	4290	125
	CTAGTATGCGCCGCTGGTCC	mouse	6981	186
	CTAGTATGGCCGCAAGATGA	human	71	7577
	CTAGTATTACCGAAGGCTCT	mouse	4465	57
	CTAGTATTCAGCAACGGCAG	human	97	19685
	CTAGTATTCAGTAGAGTAAT	mouse	8953	99
	CTAGTCAACTCCATAGCAGG	human	215	21359
	CTAGTCAACTGCAACGTTAG	mouse	12037	239
	CTAGTCAGAAGACTGGCAAC	human	673	35591
	CTAGTCAGCGCTTAAGCTCT	human	107	10100
	CTAGTCAGCGGGTCCGTCCG	mouse	9658	200
	CTAGTCCGCTCCGCTGTATC	mouse	9241	199
	CTAGTCCTAGGTATCGCTCT	human	79	5344
	CTAGTCCTCACTAGTTACGT	mouse	6781	102
	CTAGTCGAAGCCGCTGCCTT	human	156	16212
	CTAGTCTACGCTAACGTCCG	human	44	5568
	CTAGTCTACGGAGCTGCAAC	mouse	28592	273
	CTAGTCTAGTGCTCTGCAAC	mouse	9781	149
	CTAGTGAGCTCTTAATAAGG	mouse	32875	468
	CTAGTGAGTCGGCGTGCTGC	mouse	5097	98
	CTCCAACCTACGGCAGCCTT	human	112	11722
	CTCCAAGGCTCGCCTGTCTA	mouse	8320	118
	CTCCAAGGCTGAGCTGCCTT	mouse	6519	122
	CTCCAAGGTCGATGAGCAAC	human	89	13134
	CTCCAATGCGGTAGAGTTAG	human	107	8301
	CTCCAATTACCAGTTGGAGC	mouse	5439	82
	CTCCAATTACGACTGTAAGG	mouse	6553	218
	CTCCAATTCAGGAGCGCAAC	mouse	8558	220
	CTCCAATTCAGGAGCGCAGG	human	224	17124
	CTCCAATTGGCGGCAGCTGC	mouse	6435	121
	CTCCAATTGGGCGAAGTCTA	human	111	12939
	CTCCACAACTGTAGAGGAGC	human	86	11422
	CTCCACAATCGCGGTGGCAG	human	80	9198
	CTCCACAATCGCTGCGGCGT	human	80	11520
	CTCCACAATCGTAGAGTCTA	mouse	11067	145
	CTCCACAGAACAGTTGCCTT	human	110	13322
	CTCCACAGCGGAGTCGCAAC	mouse	14826	229
	CTCCACAGTTCCTAGGCTGC	human	354	14278
	CTCCACAGTTCGCAAGGAGC	human	34	4686
	CTCCACCGCTCGCTCGGCAG	mouse	5313	73
	CTCCACCTAGGAACCGGTAA	human	156	15538
	CTCCACCTAGGCTGCGCAAC	mouse	7829	203
	CTCCACGAAGCGCCTGCCTT	mouse	6946	81
	CTCCACTAACGAGTCGCTGC	mouse	4381	91
	CTCCACTACGCGGCAGTCCG	human	35	6419
	CTCCACTGGACGCCTGTAGA	mouse	8099	109
	CTCCACTTAACTAACTAGAG	mouse	5571	112
	CTCCAGAACCCGGATGATAT	human	57	5553
	CTCCAGACTGCTTAAGGTAA	mouse	22594	279
	CTCCAGACTGGGTAATAAGG	mouse	5134	66
	CTGGAACCTAGAGTCGTCCG	human	125	10697
	CTGGAACCTAGGTCCGCGAA	human	85	6392
	CTGGAACGATGCTCTGTAAT	mouse	7638	91
	CTGGAACGATGTAATGGCAG	mouse	5973	73
	CTGGAAGAGTCGTCGGTCTA	human	180	16438
	CTGGAAGGCTCTCCAGTCCG	mouse	19436	243
	CTGGAAGTTGGCGGTGCTCT	mouse	14895	181
	CTGGAATCCTCAGAAGGTAA	human	203	33366
	CTGGAATGCGATTGGGCCTT	mouse	7128	81
	CTGGAATGCGCGGCAGATGA	mouse	14954	152
	CTGGAATTCACTACGGCTTG	mouse	4813	12
	CTGGACAACTGGTCCGCGGT	human	89	10874
	CTGGACAGCGGCTGCGCTCT	human	28	4662
	CTGGACAGTTCGATTGCTTG	human	84	16465
	CTGGACAGTTCTAGTGCAAC	mouse	29513	377
	CTGGACCGCTCAGAAGGCAG	mouse	4636	75
	CTGGACCTCACTAGTGCCTT	mouse	11680	218
	CTGGACGACCATTGGGGAGC	human	71	9189
	CTGGACGATTGAGTCGCTGC	mouse	5537	102
	CTGGACGATTGAGTCTAGAG	human	58	6324
	CTGGACGCTCATTGGGTCCG	mouse	6471	81
	CTGGACGGCACCGCTTAAGG	human	57	7475
	CTGGACGGCAGGTCCGGAGC	human	57	14983
	CTGGACGTCGCTAGTGGTCC	human	82	6312
	CTGGACTAACCTGGAGCGGT	mouse	4964	86
	CTGGACTAGTCGAAGTAAGG	mouse	7580	166
	CTGGACTAGTCGATTGCGAA	mouse	7087	120
	CTGGACTCCAGGAGCGCAAC	mouse	9477	111
	CTGGAGAGCTGAACCGGTAA	mouse	13173	247
	CTTAAACGATGCAACGATGA	human	95	13258
	CTTAAACTAAGCGAAGGCGT	human	39	6210
	CTTAAACTTCCTTAATAAGG	mouse	8204	157
	CTTAAACTTCGGAGCGTATC	mouse	21783	335
	CTTAAAGCGGGGTAAGATGA	human	124	20938
	CTTAAAGGTCGCGGTGTCCG	human	72	6830
	CTTAAAGTTGCAACTGCAAC	human	168	10378
	CTTAAATCCTATTCAGATGA	mouse	8665	69
	CTTAAATCTGGGTAAGCAGG	mouse	33727	398
	CTTAAATGCGCTTAAGGCAG	human	115	11863
	CTTAAATGCGGACTGGCTCT	human	61	6945
	CTTAAATGGCGATGAGGTCC	human	76	10395
	CTTAACAGCGGAACCGATGA	mouse	29873	337
	CTTAACCGCTGCTTGGTAAT	human	110	13169
	CTTAACGAAGGCTGCTAGAG	human	60	14843
	CTTAACGACCGACTGGATGA	human	45	7115
	CTTAACGCCTCTAACGATGA	mouse	15092	260
	CTTAACGCTCCAATCGTTAG	human	68	6571
	CTTAACGCTCGAACCGTAAT	human	75	7956
	CTTAACGTCGCAGTTGCTGC	mouse	8984	144
	CTTAAGAACCGGCAGGGTCC	human	133	24546
	CTTAAGAGTCCAATCGTAAT	mouse	6453	75
	GAACCACTAACCTAGGCCTT	mouse	42274	440
	GAACCAGCGGGATATGTAAT	human	207	23459
	GAACCAGGCTGCCTTGATGA	mouse	7085	87
	GAACCATCCTCGCAAGTAAT	human	173	24796
	GAACCATGGCGATGAGGTCC	mouse	7068	107
	GAACCATTACGCGGTGATAT	mouse	8324	137
	GAACCCAACTCCTAGGCTCT	mouse	6802	75
	GAACCCCATAGAACCTAAGG	human	65	8531
	GAACCCCTCACAGAAGATGA	human	88	10421
	GAACCCCTCACCTAGGTCTA	human	71	6177
	GAACCCGAAGGAACCGTCCG	human	43	4486
	GAACCCGATTGCAACGCTGC	mouse	4596	78
	GAACCCGGCAGCCTTGCCTT	mouse	15910	233
	GAACCCGTCGATTCAGTAGA	mouse	31254	113
	GAACCCGTCGCGGATGATGA	human	206	24310
	GAACCCTACGGGCAGTAAGG	human	153	18487
	GAACCCTAGTGCGAAGCGAA	human	35	5165
	GAACCGAGTCCTACGGGCGT	mouse	5487	54
	GACTGACCTACGCCTGGTAA	human	88	10328
	GACTGACGATCGATTGGTAA	mouse	19254	213
	GACTGACTAAATTGGGGAGC	mouse	6590	85
	GACTGACTAAGATGAGCGGT	mouse	8365	143
	GACTGATCTGCAGCGGCTCT	human	63	6334
	GACTGATGGCGCCTTGTCTA	mouse	18992	156
	GACTGATTGGCCATAGCTCT	mouse	9811	130
	GACTGCCGCTCGGATTACGT	human	179	19050
	GACTGCCTAGCGGATGGTCC	human	104	8117
	GACTGCCTCACAGTTGTCTA	human	80	16226
	GACTGCGCCTCCATAGTAGA	human	70	15077
	GACTGCGGATCTCCAGATAT	human	47	5603
	GACTGCGGCACGCCTGTTAG	human	179	18703
	GACTGCGGCAGGTAAGATAT	human	22	4811
	GACTGCTAACGTATCGCTGC	mouse	12863	201
	GACTGCTACGGAACCGTCCG	human	201	20743
	GACTGCTACGGTAGAGCCTT	human	226	43032
	GACTGCTACGGTAGAGCGAA	human	129	11710
	GACTGCTAGTCCGCTGCAAC	human	132	16331
	GACTGGAACCCTAACGGAGC	human	100	7922
	GAGCTACGATGCGAAGCAAC	human	73	9625
	GAGCTACGATGCGGTGCTCT	human	53	10223
	GAGCTAGAGTCTAGTGCCTT	mouse	28948	266
	GAGCTATCCTATTGGTAAGG	human	361	76764
	GAGCTATCTGGCAACGCGGT	mouse	4420	119
	GAGCTCAGCGCCTAGGCAGG	human	77	9088
	GAGCTCAGTTCAGAAGTAAT	mouse	7889	114
	GAGCTCCATAGATATGATGA	human	83	9703
	GAGCTCCGCTCCATAGCCTT	mouse	8031	103
	GAGCTCCTCACTAACGTTAG	mouse	21755	211
	GAGCTCGAAGGAGCTGGTAA	human	295	28097
	GAGCTCGAAGGCGAAGGTCC	mouse	10755	141
	GAGCTCGCAACTGGAGCAGG	human	178	14159
	GAGCTCGCCTCAGCGGTCTA	mouse	4550	73
	GAGCTCGCTCCAGCGGCTTG	mouse	9386	157
	GAGCTCGCTCCCTCAGTAAT	mouse	23116	199
	GAGCTCGCTCGCTGCGCTTG	mouse	13718	224
	GAGCTCGGATCGGATGCGGT	mouse	5406	88
	GAGCTCGTCGGACTGGCGAA	human	38	5967
	GAGCTCTAGTCGGCATACGT	human	41	5162
	GAGCTCTAGTGGAGCGCGGT	mouse	10164	229
	GAGCTCTAGTGGAGCGTAAT	mouse	6257	122
	GAGCTCTCCACGGATGTAAT	mouse	8747	110
	GAGCTGACTGCGAAGTACGT	human	106	13531
	GAGTCACCTACGTCGGGAGC	mouse	11570	235
	GAGTCACCTACGTCGTACGT	human	301	11433
	GAGTCACTAACGAAGGCCTT	human	204	12371
	GAGTCACTAACGGCAGGCGT	mouse	6849	160
	GAGTCACTCGCTAGTGCAAC	human	111	11691
	GAGTCACTTCGCCTTGTAGA	human	59	9229
	GAGTCAGGTCGGCGTGCAAC	mouse	7109	199
	GAGTCAGTTGGTATCGTAGA	human	245	41473
	GAGTCATTACCTGGAGTATC	mouse	9828	122
	GAGTCATTACGTAATGATGA	mouse	10329	93
	GAGTCATTGGGCGGTGGAGC	mouse	7600	130
	GAGTCCAATCCAGTTGTCCG	human	49	7034
	GAGTCCAGAACGTCGGTCCG	human	55	8262
	GAGTCCAGTTCTTAAGCTTG	mouse	7265	216
	GAGTCCAGTTGGTAAGCGGT	mouse	8492	135
	GAGTCCCATAGCAACGCTCT	human	99	17631
	GAGTCCCTAGGGTCCGCCTT	mouse	11408	171
	GAGTCCCTCACCTAGGCTGC	mouse	7508	83
	GAGTCCGATTGAGTCGATGA	human	59	8556
	GAGTCCGCCTCTCCAGCAAC	human	130	12372
	GAGTCCGCCTCTCCAGTTAG	mouse	6344	137
	GAGTCCGCCTGTATCGCAAC	human	181	37937
	GAGTCCTACGGCCTTGCGAA	mouse	13331	149
	GAGTCCTCCACCTAGGCAGG	human	174	24806
	GAGTCGAGCTCTTAAGCCTT	mouse	13677	230
	GATATACCTACGGCATAAGG	mouse	7361	241
	GATATACTTCGGAGCGCAAC	human	100	18081
	GATATATCCTGCAACGCTTG	mouse	9026	149
	GATATATGGCCAGCGGGTCC	human	43	4780
	GATATATTACCAGCGGTTAG	human	178	17325
	GATATCAATCGAACCGCAAC	mouse	12343	175
	GATATCAGCGGATATGCTTG	mouse	8406	93
	GATATCGAAGCGCCTGCTCT	human	44	5275
	GATATCGCAAGAACCGCGGT	mouse	16687	185
	GATATCGCTCCTAGTGCTTG	mouse	4881	70
	GATATCGGATGCGGTGGTCC	mouse	5514	67
	GATATCGGCAGCTGCGTAGA	mouse	8261	152
	GATATCGTCGCTACGGTAGA	human	151	48949
	GATATCTAACGCAGGGGCAG	human	53	7630
	GATATCTACGCCTAGGCTTG	mouse	4742	76
	GATATCTCCAGACTGGGTAA	mouse	10958	117
	GATATCTCCAGGTAAGTAGA	human	113	14236
	GATATGAACCCCGCTGTATC	human	94	11395
	GATATGACTGCTACGGTAAT	mouse	8136	103
	GATGAACCTAGGCAGTAGAG	mouse	9373	163
	GATGAACTAAGGCAGGCGGT	mouse	25697	321
	GATGAACTAAGGCGTGTCCG	human	36	5165
	GATGAACTCGCCTAGGTATC	mouse	10623	199
	GATGAACTTCGGTCCGCTGC	mouse	6784	55
	GATGAAGAGTGCGAAGTAGA	human	46	6845
	GATGAAGAGTGTAGAGTAGA	mouse	8169	140
	GATGAAGCGGGCAGGTACGT	human	75	8838
	GATGAATGCGCCTAGGCCTT	human	182	23928
	GATGACAACTGGCGTGCGAA	mouse	6325	99
	GATGACAATCCCGCTGCAAC	human	132	13381
	GATGACAATCGAGCTGCAGG	human	209	21166
	GATGACAATCGCCTTGTAAT	human	100	10930
	GATGACAGCGGAGCTGGTAA	mouse	6221	81
	GATGACCATAGGAGCGCGGT	human	286	32981
	GATGACGATTCGCAAGATAT	human	57	6038
	GATGACGGATCTACGGGTAA	human	54	5797
	GATGACTAACCGCCTGCTTG	mouse	8308	113
	GATGACTACGCCTAGGCTCT	human	40	4586
	GATGACTACGCGGCAGGTAA	mouse	4441	66
	GATGACTACGGACTGGCAAC	mouse	12273	152
	GATGACTAGTGTAATGCGAA	human	59	5432
	GATGACTGGACTAGTGGTCC	human	51	12106
	GATGACTGGAGCGAAGGTCC	human	245	10591
	GATGAGAACCATTCAGTTAG	mouse	12282	152
	GATGAGAACCCAATCTACGT	mouse	9552	161
	GATGAGACTGGCTCTGCTTG	human	60	6868
	GATGAGAGCTGATATGGCAG	mouse	4731	80
	GATGAGAGTCCAATCGTTAG	human	167	17094
	GATGAGAGTCCAGAAGGCAG	human	57	5792
	GCAACACGATCGCCTTACGT	mouse	6533	70
	GCAACACGATGATATGCGAA	human	73	13047
	GCAACACTAAGCAACGCAGG	mouse	25063	317
	GCAACAGAGTGATATGCGGT	human	77	4800
	GCAACATGCGATTCAGTCTA	mouse	7927	102
	GCAACATGCGCGATTGGTCC	mouse	11011	163
	GCAACATGCGCGTCGGCGAA	mouse	6248	66
	GCAACATGGCCCTAGGTTAG	human	82	8203
	GCAACATGGCCTTAAGCGGT	human	178	20553
	GCAACATGGCGGTCCGGAGC	human	78	11719
	GCAACCAATCCCGCTGCGAA	mouse	4389	89
	GCAACCAGAAGATGAGCTTG	mouse	4607	77
	GCAACCCATACCTCAGTCTA	human	72	8949
	GCAACCCGCTCGAAGGGCAG	human	48	5203
	GCAACCGAAGCGAAGTACGT	human	62	6867
	GCAACCGACCCCATAGTATC	human	65	6361
	GCAACCGATTGAACCGTTAG	human	227	24494
	GCAACCGCTCCCTAGGCTGC	human	154	13477
	GCAACCGGATCTTAATACGT	human	305	26885
	GCAACCTAGTGCAGGGCTGC	human	138	17876
	GCAACCTGGAGCAACGCAGG	human	209	26144
	GCAACCTTAACTAACGCCTT	mouse	21655	505
	GCAACGAACCCTAACGCGGT	mouse	9419	109
	GCAACGAACCGCGAAGCGGT	human	120	16117
	GCAACGAACCGCGGTGTCTA	mouse	12054	188
	GCAGGACCTACAGTTGCGGT	mouse	10717	145
	GCAGGACCTAGAACCGCGGT	mouse	7161	132
	GCAGGACGATATTCAGGTAA	human	150	23310
	GCAGGAGTTGGAGTCGCAGG	human	105	16831
	GCAGGATTCACTAGTGCAGG	human	141	13781
	GCAGGATTCACTAGTGTCTA	human	87	10211
	GCAGGATTGGGTATCGTCTA	mouse	13134	198
	GCAGGCCGCTCCGCTGTAAT	mouse	15788	226
	GCAGGCCTCAGTATCGGAGC	human	40	4785
	GCAGGCGATTGCGAAGCTGC	human	58	9056
	GCAGGCGCAACCTAGGGTAA	human	111	23420
	GCAGGCGCTCATTCATACGT	mouse	18350	263
	GCAGGCGCTCGCAACGATGA	mouse	11853	136
	GCAGGCGCTCGCTGCGTCTA	human	61	6209
	GCAGGCGGCACTCCAGGCAG	human	96	13920
	GCAGGCGGCACTTAAGGAGC	mouse	10623	206
	GCAGGCTACGCTTAAGTCCG	human	39	4815
	GCAGGCTCCAGCGAATAAGG	human	89	7314
	GCCTTACGATATTGGGCAAC	mouse	25663	468
	GCCTTACGATCTACGGCCTT	mouse	10742	111
	GCCTTACTCGCTACGGCTGC	human	71	8924
	GCCTTACTTCGCCTTGCTCT	human	60	7733
	GCCTTATCTGGCAACGGTAA	mouse	12455	174
	GCCTTCAATCGCCTTTAAGG	human	95	13689
	GCCTTCAGAAATTCAGCGGT	human	119	12222
	GCCTTCAGAAGAACCGCCTT	human	44	10258
	GCCTTCAGTTATTGGTAGAG	human	58	8470
	GCCTTCAGTTCGGCAGCTGC	human	97	10002
	GCCTTCAGTTGACTGTAGAG	human	78	10642
	GCCTTCCATACAGCGGATGA	mouse	13966	155
	GCCTTCCTAGGCGGTGCAAC	human	178	15043
	GCCTTCGAAGCAGAAGATGA	human	78	8783
	GCCTTCGAAGGGCAGGCCTT	human	161	10879
	GCCTTCGATTCGAAGTACGT	human	139	30627
	GCCTTCGCAAGATGAGTTAG	human	60	7341
	GCCTTCGGATCGATTTAGAG	human	90	9794
	GCCTTCGGATGCTGCGTATC	human	53	5820
	GCCTTCTAACCGCCTGGCGT	human	29	6503
	GCCTTCTACGCAACTGGTAA	human	101	16331
	GCCTTCTACGGGCAGGCTTG	mouse	8902	132
	GCCTTCTACGGGCAGGTCTA	human	89	9951
	GCCTTCTCCACCGCTGCAGG	mouse	13834	139
	GCCTTGAACCGCAACGCTCT	human	56	8518
	GCCTTGAGTCCGTCGGTATC	human	33	4387
	GCGAAACCTACGCCTGCTGC	human	211	29105
	GCGAAACGATGCAGGGCGAA	mouse	11619	155
	GCGAAACTAAGACTGGTAGA	human	166	13487
	GCGAAAGAGTGTAATGTATC	human	74	10004
	GCGAAAGTTGGGTAAGCTTG	mouse	6949	167
	GCGAAATCCTCGCTCGATAT	human	44	5247
	GCGAAATCCTGAGTCGTAAT	mouse	13935	149
	GCGAAATCTGGACTGGGTCC	mouse	6990	102
	GCGAAATGCGCGGATGATGA	human	104	21722
	GCGAAATGCGGCAGGGATGA	human	187	24078
	GCGAAATTACCCATAGCGGT	mouse	11819	138
	GCGAAATTCAGCTCTGGAGC	human	70	9817
	GCGAACAACTCAGTTGGCAG	human	63	4878
	GCGAACAGCGGCTTGGTTAG	mouse	12635	160
	GCGAACCGCTCTAGTGATAT	human	49	4963
	GCGAACCGCTGAACCGTCTA	human	244	25360
	GCGAACCTAGGATGAGGCGT	human	45	6884
	GCGAACGCAAGCTGCGTTAG	mouse	41910	402
	GCGAACGCTCCCTAGGCGAA	human	41	5472
	GCGAACTACGGATATGCTCT	mouse	13784	158
	GCGAACTACGGCGGTGGAGC	mouse	5963	91
	GCGAACTAGTCGCAATAAGG	human	63	6366
	GCGAACTAGTCGGATGGTCC	mouse	6584	98
	GCGAACTCCAGTATCGCGGT	human	197	34794
	GCGAACTGGACTGGAGCTCT	human	55	6455
	GCGAACTGGACTGGATAAGG	mouse	7738	157
	GCGAACTTAACCATAGCAAC	mouse	14601	242
	GCGAACTTAACCTAGGTAGA	human	49	8350
	GCGAAGAACCGCTGCGTCCG	human	34	4937
	GCGAAGATATCTGGAGCAAC	human	211	18493
	GCGAAGATGAGATGAGGTCC	mouse	7846	218
	GCGGTACCTAGATGAGCTCT	human	70	8964
	GCGGTACCTAGATGAGGTAA	human	116	14212
	GCGGTACCTAGGCAGGGTAA	human	80	9405
	GCGGTACGATCTGGAGCTGC	mouse	6503	57
	GCGGTACTCGCGTCGGCTGC	human	78	9971
	GCGGTACTTCGCCTTGTCCG	human	64	6283
	GCGGTAGGCTGCGGTGATAT	mouse	6300	76
	GCGGTAGGCTGCGGTGCTGC	mouse	8860	127
	GCGGTAGGTCCGCCTGTCTA	mouse	12492	151
	GCGGTATTACCGGCAGTAAT	mouse	11041	193
	GCGGTATTACGGTCCGTAAT	human	139	19675
	GCGGTCAACTCGTCGGCAAC	mouse	10165	191
	GCGGTCAGCGGACTGGTAAT	human	79	9522
	GCGGTCAGCGGATGAGTCTA	human	60	8687
	GCGGTCAGCGGCGGTGTATC	human	71	4838
	GCGGTCCATAGGTAAGTTAG	mouse	23522	307
	GCGGTCGACCGACTGGCGGT	mouse	11066	159
	GCGGTCGGCACCGCTGTCTA	mouse	7314	109
	GCGGTCTACGGATGATAAGG	mouse	6634	77
	GCGGTCTGGACCTAGTAAGG	mouse	6794	108
	GCGGTGACTGGCTTGGTATC	human	75	9744
	GCTCTACCTAGTAATGTAAT	mouse	10565	64
	GCTCTAGGCTCGAAGGGTAA	human	166	16592
	GCTCTAGGTCCGCCTGGTAA	human	171	15950
	GCTCTATGCGCTGGAGGTCC	mouse	6108	77
	GCTCTATTCACGATTGTCTA	mouse	7872	179
	GCTCTCAGAAGCGAAGTCCG	human	117	25169
	GCTCTCCGCTGCTTGGCTTG	human	52	5717
	GCTCTCCGCTGTATCGCAGG	human	284	43107
	GCTCTCCTAGGGAGCGGTAA	mouse	15436	132
	GCTCTCGCCTCAGCGGCGAA	human	43	6094
	GCTCTCGCCTCGGCAGGTAA	human	123	12031
	GCTCTCGCTCGCAGGGGCAG	human	44	5257
	GCTCTCGGATCGGCAGTAGA	human	117	11676
	GCTCTCGTCGCCTCAGCAGG	human	354	43705
	GCTCTCTAACCGTCGGCTGC	mouse	5490	82
	GCTCTCTACGGGAGCGTATC	human	83	8761
	GCTCTCTAGTGGTAATACGT	human	155	16016
	GCTCTCTGGAGACTGGCAAC	mouse	14161	177
	GCTCTCTGGAGACTGGGTCC	mouse	9310	107
	GCTCTCTTAACAGCGGCCTT	human	140	12898
	GCTCTGAGTCGCCTTGTTAG	human	72	7785
	GCTGCACTTCCTTAAGGTAA	mouse	9284	141
	GCTGCACTTCGAACCGTAAT	human	168	14214
	GCTGCAGGCTCGTCGGATAT	mouse	6919	72
	GCTGCAGGTCATTGGGCTGC	mouse	4782	126
	GCTGCAGTTGCGAAGGGCAG	mouse	19986	144
	GCTGCATTGGGCTCTGCGGT	human	140	12316
	GCTGCATTGGGGTAAGCTGC	mouse	5401	72
	GCTGCCAATCGAGTCGGCAG	human	26	12243
	GCTGCCAGAACGCCTGATGA	human	113	17068
	GCTGCCAGAAGCAGGGTAAT	human	153	16636
	GCTGCCAGCGCGAAGTACGT	mouse	21494	249
	GCTGCCAGCGCTACGGCAGG	human	176	23562
	GCTGCCCATACGCTCGGAGC	mouse	4445	65
	GCTGCCCGCTCGCTCGCTGC	mouse	12964	207
	GCTGCCGATTCTACGGTCTA	human	65	8480
	GCTGCCGTCGCTGGAGTAAT	human	186	15486
	GCTGCGAACCCCTAGGTCCG	mouse	7687	117
	GCTGCGAGCTGAGCTGCAGG	human	219	24637
	GCTGCGATGACAATCGTTAG	human	254	28981
	GCTTGAGTTGGCTTGGGAGC	human	84	12954
	GCTTGATCTGCTAACGCCTT	human	124	14068
	GCTTGCAATCGATGAGTTAG	human	125	15302
	GCTTGCTACGCGCAATAAGG	human	47	4438
	GGAGCACTCGCCATAGCTTG	mouse	12738	172
	GGAGCACTCGCTCCATACGT	mouse	12187	215
	GGAGCACTTCCTTAAGGTAA	mouse	12593	159
	GGAGCATCCTCGACCGCGAA	mouse	6148	147
	GGAGCATCCTGAGCTGCAGG	mouse	10878	216
	GGAGCATCTGGTAATGTAAT	mouse	8857	121
	GGAGCATGCGGATGATAGAG	human	46	5669
	GGAGCCCTCACGCCTGCAAC	mouse	17269	231
	GGAGCCCTCAGCCTTGGCAG	mouse	6272	108
	GGAGCCGAAGCAGTTTACGT	mouse	9791	179
	GGAGCCGACCCAGCGGTCTA	mouse	8046	126
	GGAGCCGCAAGAGTCTAAGG	human	53	6305
	GGAGCCGCAAGTATCGCTCT	human	79	8539
	GGAGCCGCCTCCTAGGTCTA	human	167	23974
	GGAGCCGCCTCGATTGCCTT	human	210	14714
	GGAGCCGGCACTAGTGATAT	human	56	5061
	GGAGCCGTCGCAATCGTAGA	human	76	7996
	GGAGCCTAACCGATTGATGA	human	103	15552
	GGAGCCTAACCTGGAGATGA	mouse	9458	214
	GGAGCCTGGAGCAGGGGTAA	mouse	7837	75
	GGAGCGAGCTGCGGTGGTAA	mouse	5163	74
	GGCAGACCTACAATCGGCAG	mouse	8918	223
	GGCAGACGATGAACCGTCCG	human	65	10454
	GGCAGACTAACTAGTGATGA	mouse	11686	184
	GGCAGACTCGCCGCTGCAAC	mouse	12256	113
	GGCAGACTTCCAACTGGTAA	mouse	22892	292
	GGCAGAGCGGGGAGCGGTAA	human	169	19800
	GGCAGAGTTGCGATTGCGGT	human	70	13576
	GGCAGATGGCCGCAAGGTCC	mouse	5698	99
	GGCAGATTACGATATGTAAT	mouse	19687	197
	GGCAGATTGGGCGGTGTCTA	human	150	17985
	GGCAGCAACTGGAGCTACGT	human	175	17824
	GGCAGCAGAACCATAGCTTG	mouse	5531	150
	GGCAGCAGCGGGTAAGCGAA	mouse	4600	41
	GGCAGCAGTTCTAACGTTAG	human	231	27069
	GGCAGCCATAGATATGCCTT	human	69	4847
	GGCAGCCTAGCGATTTAAGG	human	74	8924
	GGCAGCGAAGCCTAGGCAAC	mouse	21686	284
	GGCAGCGAAGGCGGTGCAAC	mouse	4539	59
	GGCAGCGATTCTGGAGCTTG	mouse	4948	60
	GGCAGCGCCTGTATCGGCAG	human	67	17535
	GGCAGCGGCAGATGAGATAT	mouse	6490	70
	GGCAGCTAACCAACTGCTTG	human	154	22369
	GGCAGCTAACCGCAAGTAGA	human	49	25230
	GGCAGCTAGTCGAAGGCGAA	mouse	11342	169
	GGCAGCTAGTCGCTCGTAAT	mouse	23629	198
	GGCAGCTGGACGCTCGCTCT	human	47	4528
	GGCGTACTAACAGTTGGTCC	mouse	5133	92
	GGCGTAGAGTCGATTGGCAG	human	29	4560
	GGCGTAGAGTGCGGTGTCTA	human	130	20769
	GGCGTAGGTCGCTTGGTCCG	mouse	5028	71
	GGCGTAGTTGCGATTGATAT	mouse	6934	81
	GGCGTATCTGCCATATAAGG	human	96	6899
	GGCGTATGCGCAGTTGGCAG	human	90	22417
	GGCGTATTACCAGTTGCTCT	mouse	6804	93
	GGCGTCAATCCTGGATACGT	mouse	6997	102
	GGCGTCAGTTGCGGTGTTAG	mouse	8191	165
	GGCGTCCTAGCCTCAGTAAT	mouse	7117	82
	GGCGTCCTAGGCCTTGCAGG	mouse	9667	178
	GGCGTCGAAGCCTAGGCGGT	human	252	25330
	GGCGTCGACCCAGCGTACGT	mouse	5253	75
	GGCGTCGCCTCAGAAGCTTG	human	103	20372
	GGCGTCGCCTGACTGGCGAA	human	79	8814
	GGCGTCGCTCGCTTGTACGT	mouse	7095	125
	GGCGTCTACGCAGTTGTATC	mouse	5665	74
	GGCGTCTACGCTCCAGCTGC	human	307	34387
	GGCGTCTACGGCGAAGTAAT	human	141	25043
	GGCGTCTGGAGCTCTGGTAA	mouse	11999	298
	GGCGTCTGGAGTATCGGTAA	mouse	23873	544
	GGCGTCTTAAGATGAGTAGA	mouse	6756	137
	GGCGTGAACCATTCAGATAT	human	35	4855
	GGCGTGATATGCGAATAAGG	human	71	10705
	GGCGTGATATGGAGCGCGAA	human	52	5042
	GGTAAACGATCGGCAGTCCG	human	40	4366
	GGTAAACGATGCTTGGTCTA	human	64	8703
	GGTAAACTTCATTCAGTCCG	human	68	13850
	GGTAAAGCGGCCTAGGGAGC	human	59	10342
	GGTAAAGGTCGAGCTTAAGG	mouse	7807	117
	GGTAAAGGTCGGTCCGGTCC	human	30	6615
	GGTAAAGTTGGATGAGCTCT	mouse	5816	113
	GGTAAAGTTGGGTAAGGCGT	human	54	4445
	GGTAAATCCTCCGCTGCAGG	mouse	19389	185
	GGTAAATTACCCTCAGGAGC	human	54	7381
	GGTAAATTCACGGATGTCTA	mouse	7228	146
	GGTAACAATCGAGCTGCAGG	human	169	12952
	GGTAACAGAACGGCAGTAAT	human	65	8855
	GGTAACCATAGTAGAGTCTA	mouse	4404	59
	GGTAACCGCTGAGCTGCCTT	human	42	4556
	GGTAACCGCTGCTTGGGTCC	human	95	24442
	GGTAACCTCACGGCAGTTAG	mouse	25011	307
	GGTAACGATTGGCGTGATGA	human	76	8016
	GGTAACGCAACGATTGTCTA	mouse	7084	71
	GGTAACGCTCCGCTCGCGAA	mouse	5776	61
	GGTAACGGATCCATAGGAGC	human	114	11117
	GGTAACGGCACTACGGCGAA	human	31	5294
	GGTAACGTCGCTCCAGCGGT	mouse	8966	104
	GGTAACTACGGAGCTTAAGG	human	29	4432
	GGTAACTAGTCGAAGGCAGG	human	292	26678
	GGTAACTCCACGCCTGCAGG	mouse	28599	222
	GGTAAGACTGGTAATGGTCC	human	45	4938
	GGTCCACGATCAACTGGAGC	mouse	13128	135
	GGTCCACTAACTAACTACGT	mouse	5726	66
	GGTCCACTCGCAGTTGATGA	mouse	5372	65
	GGTCCACTCGCCATAGATGA	mouse	4467	60
	GGTCCAGAGTCAACTGTAGA	mouse	6823	141
	GGTCCAGAGTGACTGGCAGG	human	226	52387
	GGTCCAGAGTGCTCTGCTGC	mouse	4712	51
	GGTCCAGGTCCAATCGGTAA	human	40	6529
	GGTCCAGGTCCAGTTGGAGC	mouse	16836	309
	GGTCCAGGTCCGGCAGCGGT	human	76	9250
	GGTCCAGTTGCGGCAGCAGG	human	98	17549
	GGTCCATGGCCTAGTGCTTG	mouse	5168	78
	GGTCCATGGCGGTCCGCGAA	human	136	17318
	GGTCCATTACGATGAGGCGT	human	69	14141
	GGTCCATTCAGGAGCGCTCT	human	60	4823
	GGTCCCAACTCCTCAGCTGC	mouse	7673	121
	GGTCCCAATCCGAAGGTTAG	human	93	7313
	GGTCCCGCAACAGCGGTAGA	mouse	11313	423
	GGTCCCGCTCCCATAGCTGC	human	113	12878
	GGTCCCGGATCCTCAGCTGC	mouse	9121	113
	GGTCCCGGCAGGTAAGGAGC	mouse	20639	263
	GGTCCCGTCGCGAAGGGTCC	human	44	5387
	GGTCCCTACGATTGGGCTGC	mouse	10136	109
	GGTCCCTACGCCGCTGTTAG	mouse	11182	241
	GGTCCCTACGGAACCGCGGT	mouse	9198	131
	GGTCCCTACGGACTGTAGAG	mouse	7102	110
	GGTCCGACTGCGCCTTACGT	human	78	8052
	GGTCCGAGCTCAGAAGATGA	human	146	15714
	GGTCCGATATCTAACTACGT	mouse	5208	101
	GTAATACCTACAGTTGCCTT	mouse	18529	164
	GTAATACGATCGATTGCTTG	mouse	13371	149
	GTAATACTCGCGCAAGTTAG	mouse	10801	161
	GTAATAGGCTCGACCGGTAA	mouse	4378	55
	GTAATATCCTCCTAGTACGT	human	169	12878
	GTAATATCCTCGTCGGGTAA	human	98	9915
	GTAATATCCTGAACCGCTTG	human	63	6884
	GTAATATCCTGGTAAGCTTG	human	60	8727
	GTAATATGCGGCCTTGATAT	mouse	9903	121
	GTAATATGGCCGCAAGGTAA	mouse	12602	197
	GTAATATTGGGCAGGGTTAG	mouse	41443	502
	GTAATATTGGGGCAGGCAGG	mouse	13492	255
	GTAATCAATCCTGGAGTAAT	mouse	9844	74
	GTAATCCGCTCAGCGGCGGT	human	271	41176
	GTAATCCGCTCTAACTAAGG	mouse	9472	152
	GTAATCCGCTGAACCGCAGG	human	176	34851
	GTAATCCTAGCTCCAGTCTA	mouse	15147	183
	GTAATCCTAGGCTCTTAAGG	mouse	6221	97
	GTAATCCTCACGTCGGCTCT	human	25	6227
	GTAATCGATTCAGAAGCGGT	human	91	12662
	GTAATCGATTCGCTCGTAAT	mouse	12696	257
	GTAATCGCAAGATATGCGGT	mouse	8823	87
	GTAATCGCCTGGTCCGTATC	human	79	10577
	GTAATCGCTCCAGTTGGCAG	mouse	9124	138
	GTAATCGCTCGATGAGCTGC	mouse	6562	69
	GTAATCGGCACGACCGTAAT	human	166	21215
	GTAATCGGCACGCTCGTAAT	human	70	8801
	GTAATCGGCAGCTTGGTCCG	mouse	4840	81
	GTAATCGTCGCTAACGGCGT	human	152	20149
	GTAATCTAACCTAACGCGAA	mouse	4609	51
	GTAATCTAACGTATCGTCTA	mouse	9993	147
	GTAATGACTGGGAGCGCGGT	mouse	17679	198
	GTAGAACTAACGGATTACGT	mouse	11241	168
	GTAGAACTTCCAACTGTATC	mouse	5754	125
	GTAGAAGAGTCAGAAGCGGT	human	71	11165
	GTAGAAGAGTGATGAGCAGG	human	142	15339
	GTAGAAGCGGCGCCTGCCTT	mouse	14760	99
	GTAGAAGTTGCGTCGGGTAA	human	161	19700
	GTAGAATTCACCTAGTACGT	mixed	18008	23769
	GTAGAATTGGCCATAGTCTA	human	78	8858
	GTAGAATTGGGCTCTGCGGT	mouse	28072	282
	GTAGACAATCGCGGTGTTAG	human	50	4910
	GTAGACAGCGCGACCGCAAC	human	82	8309
	GTAGACGTCGGGTCCGCAAC	mouse	21482	418
	GTAGACTAACGGAGCGCTTG	human	57	6669
	GTATCACTAACGATTGCTGC	mouse	25426	304
	GTATCACTAAGCCTTTACGT	human	125	20732
	GTATCAGAGTCGCAAGCCTT	mouse	6428	105
	GTATCAGCGGCAGTTGGAGC	mouse	9367	151
	GTATCAGCGGCGATTGGTCC	mouse	17678	282
	GTATCAGTTGGCGGTGCTGC	human	57	9106
	GTATCAGTTGGCTGCGGAGC	mouse	14892	166
	GTATCAGTTGGCTGCTACGT	human	269	25141
	GTATCATCCTCTACGGGAGC	mouse	9585	191
	GTATCATCCTGCGGTGTCCG	human	123	14531
	GTATCATCTGGCCTTGCAGG	mouse	10188	226
	GTATCATCTGGCGGTGCTGC	mouse	14422	264
	GTATCATCTGGCTGCGGCAG	mouse	4734	66
	GTATCATGCGGCGAAGGCGT	human	51	13986
	GTATCATGGCGAGCTGCGGT	human	56	7352
	GTATCATTACCGGATGCTGC	mouse	6955	109
	GTATCATTACCTTAAGTCCG	mouse	6590	108
	GTATCATTACGAACCGTCCG	human	39	6258
	GTATCATTCACTACGGTTAG	mouse	6811	131
	GTATCATTGGGCTCTGTTAG	human	212	27321
	GTATCCAACTCGCCTGCGAA	human	76	12770
	GTATCCAACTGACTGGCGGT	human	136	18464
	GTATCCAATCGGAGCGGCAG	human	26	5106
	GTATCCAGCGGACTGGCAGG	mouse	10968	113
	GTATCCAGCGGATATGCGAA	human	31	4725
	GTATCCAGTTCGACCGTCTA	mouse	4888	64
	GTATCCCTAGCGCAAGCAAC	mouse	33559	443
	GTATCCCTAGCTAACGCAGG	mouse	11214	212
	GTATCCCTAGGCTGCGCTTG	mouse	14478	131
	GTATCCGACCCGCCTGGTCC	human	165	21307
	GTATCCGGCAGTAGAGTCCG	human	20	5124
	GTATCCTACGATTCAGCCTT	mouse	10982	201
	GTATCCTACGCGCAATAAGG	mouse	9380	130
	GTATCCTACGCTACGGGTCC	human	99	16505
	GTATCCTCCACGATTGTAAT	mouse	10566	129
	GTATCGAGCTCAATCGTTAG	mouse	14880	121
	GTATCGAGTCCAGTTGGTAA	human	360	42269
	GTCCGACTAAGACTGGTCTA	mouse	22195	454
	GTCCGACTAAGAGCTGGAGC	mouse	6771	98
	GTCCGACTCGCAGAAGTAAT	mouse	10452	188
	GTCCGACTCGCAGAAGTCTA	mouse	5842	104
	GTCCGACTCGCAGTTGCCTT	human	157	16230
	GTCCGACTCGCGACCTACGT	mouse	6612	120
	GTCCGACTTCCCGCTGCGGT	human	181	34197
	GTCCGACTTCCCTCAGTATC	mouse	22141	238
	GTCCGACTTCGCAGGGCTGC	mouse	12587	160
	GTCCGAGGCTGATGAGTATC	human	74	13991
	GTCCGAGGTCATTGGGCCTT	human	124	14153
	GTCCGAGGTCGCCTTGATGA	human	117	15374
	GTCCGAGTTGCCGCTGATAT	human	83	7153
	GTCCGAGTTGCGGATGCGAA	mouse	8244	144
	GTCCGATCTGCCTAGGGCGT	human	205	18476
	GTCCGATCTGCCTAGTACGT	mouse	5002	154
	GTCCGATCTGGAGCTGCTTG	mouse	6154	159
	GTCCGATTGGCGGATGTATC	human	40	6453
	GTCCGCAGAACCTAGGCTCT	mouse	5511	75
	GTCCGCAGAAGTAATGCAGG	human	259	26389
	GTCCGCAGTTCGGCATAAGG	mouse	7733	118
	GTCCGCAGTTGAGCTGTATC	mouse	4578	110
	GTCCGCAGTTGTAATGTTAG	human	233	18611
	GTCCGCCTAGCCATAGGCGT	human	51	4521
	GTCCGCGATTCAGTTGTAGA	mouse	9435	192
	GTCCGCGATTCGGATGGCAG	mouse	5201	101
	GTCCGCGATTCGGATGGCGT	human	23	7536
	GTCCGCGCAACAGCGGCTCT	mouse	10478	147
	GTCCGCGCAAGACTGGTCTA	human	84	6992
	GTCCGCGCAAGCTTGGATGA	human	60	9967
	GTCCGCGGATGAGCTGCCTT	mouse	4717	51
	GTCCGCGGCAGAACCGCCTT	human	105	10354
	GTCCGCTAACCGTCGTAGAG	mouse	7584	141
	GTCCGCTCCACGTCGGGCGT	human	82	9739
	GTCCGCTGGACAGCGGCAGG	mouse	6872	76
	GTCCGCTTAAGCAACGCGGT	mouse	22911	252
	GTCCGGACTGGATGAGGTAA	mouse	5395	219
	GTCCGGATATCAATCGCCTT	mouse	23412	284
	GTCCGGATGACAGAAGTTAG	mouse	19213	228
	GTCCGGATGAGCAACGCAAC	mouse	6118	92
	GTCTAACGATGCAACGCTCT	human	45	5688
	GTCTAACTAACGCAAGCTTG	mouse	5335	64
	GTCTAAGCGGCCTAGGGCAG	human	41	5122
	GTCTAAGCGGGGTCCGGTCC	mouse	8928	140
	GTCTAAGGTCCCGCTGGTCC	human	58	4478
	GTCTAATCCTGATGAGTATC	human	52	11294
	GTCTAATCTGCAGAAGCTTG	human	45	10395
	GTCTAATGCGGAGTCGGTCC	mouse	4899	108
	GTCTAATGCGGCAACGTCTA	mouse	7728	121
	GTCTAATGGCGCCTTGCGAA	human	99	8931
	GTCTAATTGGCGATTGCTGC	mouse	6810	66
	GTCTAATTGGCGGCAGTATC	human	46	5682
	GTCTACAATCCCTCAGCCTT	human	210	32487
	GTCTACAATCGCGGTTAGAG	human	45	12738
	GTCTACAGAAGCGGTGGCGT	human	46	6748
	GTCTACAGCGGCCTTGTTAG	mouse	12613	245
	GTCTACAGTTCAGAAGTAAT	mouse	9077	146
	GTCTACCATACGATTGCAAC	mouse	10795	299
	GTCTACCTCACCTCAGATGA	human	258	37863
	GTCTACCTCACGACCGCCTT	mouse	6570	110
	GTCTACCTCAGTAATGCGAA	human	90	10376
	GTCTACGACCCCTCAGCTTG	mouse	6064	283
	GTCTACGACCCCTCAGGTAA	human	231	18868
	GTCTACGACCCCTCATACGT	human	220	13274
	GTCTACGACCCGCAAGCCTT	human	79	9019
	GTCTACGATTGATATGTCCG	human	62	9182
	GTCTACGCAACTCCATAAGG	mouse	6581	100
	GTCTACGCTCCGGATGGCAG	mouse	7616	144
	GTCTACGGCACGCTCGCGAA	mouse	6705	124
	GTCTACGGCACGGATTAAGG	human	65	7387
	GTCTACGTCGGCGAATAAGG	human	68	9791
	GTCTACTAACCCATAGATGA	mouse	8783	99
	GTCTACTAACCTTAAGTATC	human	88	16526
	GTCTACTAACGGCAGGCAGG	human	106	21090
	GTCTACTACGGGCAGGCTTG	mouse	10834	263
	GTCTACTAGTCAGTTGCAAC	human	135	13256
	GTCTACTCCAGACTGGGCGT	human	64	7132
	GTCTACTCCAGATGAGCGGT	mouse	7565	90
	GTCTACTGGAGTAGAGCCTT	human	200	9864
	GTCTACTTAACAATCGTATC	human	144	14768
	GTCTACTTAAGCTGCGCTGC	mouse	8841	145
	GTCTAGAACCCGCCTGTAAT	mouse	14202	197
	GTCTAGAACCGGAGCGTAAT	mouse	13517	141
	GTCTAGATATCAACTGCAGG	human	133	16517
	GTTAGACGATGGCAGGTAAT	human	137	15994
	GTTAGAGAGTCGCTCGTAGA	mouse	21682	291
	GTTAGAGCGGGCAACGCGAA	mouse	5374	93
	GTTAGAGCGGGGCAGTACGT	human	100	13510
	GTTAGAGGCTCGCAAGCGAA	human	58	8533
	GTTAGAGGTCCGCTCGGTAA	mouse	5993	156
	GTTAGATCCTGACTGGCGGT	mouse	9487	178
	GTTAGATCTGCTTAAGTAGA	human	145	19350
	GTTAGATGCGCTAGTTAAGG	human	82	8919
	GTTAGATTACCCTCAGTCTA	mouse	22202	178
	GTTAGATTACGCCTTGCCTT	human	83	15213
	GTTAGCAACTGCAGGGTTAG	human	178	13737
	GTTAGCAGAAGCGGTTAGAG	mouse	4649	50
	GTTAGCAGTTGCGAAGCTGC	mouse	5876	83
	GTTAGCCATAATTGGGCAAC	mouse	12115	134
	GTTAGCCATACAGAAGCTCT	mouse	7456	129
	GTTAGCCATAGGCAGGTAGA	human	85	8973
	GTTAGCGACCGCAGGGCAGG	human	220	23605
	GTTAGCGATTCAGCGGCAGG	human	350	34885
	GTTAGCGATTCAGCGGCTTG	human	111	4871
	GTTAGCGATTCAGCGGTTAG	human	324	14322
	GTTAGCGCCTCGGATTACGT	mouse	5473	58
	GTTAGCGCTCGCAACGCGAA	human	44	6052
	GTTAGCGGATCGACCGCAGG	human	76	4893
	GTTAGCGTCGCTGGAGTATC	human	89	18224
	GTTAGCTAACCGGCAGCCTT	human	66	7113
	GTTAGCTAACGCCTTGGTAA	mouse	13345	306
	GTTAGCTCCAATTGGGTTAG	mouse	22542	317
	GTTAGCTTAAGGTCCGATGA	human	128	10828
	GTTAGGAGTCGCGAAGGTAA	human	150	6296
	GTTAGGATATCAACTGTAAT	mouse	8567	109
	TAAGGACGATGATATGCTCT	mouse	5830	66
	TAAGGACGATGCAGGGCCTT	human	53	9131
	TAAGGACTAAATTCAGGTAA	human	130	13634
	TAAGGACTAACGCCTTAAGG	human	92	13351
	TAAGGACTTCGCGGTGATAT	human	106	11240
	TAAGGAGAGTCTACGGCGGT	mouse	7866	160
	TAAGGAGAGTGACTGGGAGC	human	45	5218
	TAAGGAGCGGATTCAGTCCG	human	61	6386
	TAAGGAGCGGGATATGGAGC	human	130	12933
	TAAGGAGCGGGCCTTGTATC	human	66	7382
	TAAGGAGGCTGACTGGATAT	human	89	8588
	TAAGGAGGTCCGATTTAGAG	mouse	15684	156
	TAAGGAGTTGCGAAGGGTAA	mouse	14919	265
	TAAGGAGTTGGGCAGGTCCG	human	80	7332
	TAAGGATCCTCGATTGATGA	human	128	23748
	TAAGGATCCTCGGATGCTCT	mouse	4394	50
	TAAGGATCTGCGAAGGCAGG	human	69	6891
	TAAGGATGCGGCGGTGCAGG	human	350	20496
	TAAGGATGCGGGCAGGCCTT	mouse	35636	415
	TAAGGATTACGGCAGGGCAG	mouse	20027	146
	TAAGGATTGGCGGCAGGCAG	mouse	5180	62
	TAAGGATTGGGCTGCGCAAC	mouse	14624	191
	TAAGGCAATCGACTGGCGAA	human	29	5406
	TAAGGCAATCGGTAAGCAGG	mouse	21022	260
	TAAGGCAGCGCGTCGGTCTA	human	146	17443
	TAAGGCCATAGCAGGGTCTA	mouse	7202	77
	TAAGGCCATAGCTGCGCAGG	mouse	8997	127
	TAAGGCCTAGGACTGGCTCT	human	153	29977
	TAAGGCCTAGGTAGAGCTGC	mouse	17970	246
	TAAGGCGACCCCTCAGTAGA	mouse	9085	154
	TAAGGCGACCCGCAAGTATC	human	85	6345
	TAAGGCGACCCTAGTGCAAC	mouse	10692	219
	TAAGGCGACCGCGGTTAAGG	mouse	25743	463
	TAAGGCGATTCAGCGGGTAA	human	190	20939
	TAAGGCGCTCATTCAGGTAA	mouse	8071	178
	TAAGGCGCTCCGGATGTCTA	human	228	10481
	TAAGGCGCTCGCAGGGGTCC	human	16	4390
	TAAGGCGGATCCATAGATGA	human	61	10315
	TAAGGCGGATGCAACGTATC	mouse	4723	83
	TAAGGCGGATGCCTTGTAAT	mouse	14353	175
	TAAGGCGGCACGACCGTAGA	human	114	26018
	TAAGGCGGCAGCGAATAAGG	human	104	17143
	TAAGGCTACGCTACGGCTGC	mouse	8673	107
	TAAGGCTACGGCTTGGATGA	human	208	11774
	TAAGGCTACGGCTTGGGAGC	mouse	19552	432
	TAAGGCTACGGCTTGTAAGG	human	202	20219
	TAAGGCTAGTCGCCTTAAGG	human	67	6051
	TAAGGCTGGACTGGAGCGGT	mouse	10643	300
	TAAGGCTGGAGCAACGGTCC	mouse	10299	165
	TAAGGCTGGAGCAACGTTAG	human	214	13956
	TAAGGCTTAACAGAAGGTAA	mouse	15944	266
	TAAGGGAGCTCAGAAGGTCC	human	66	4496
	TAAGGGAGCTGCGAAGATAT	human	76	15063
	TAAGGGAGCTGGCAGGTTAG	human	110	15063
	TAAGGGATGAGCAGGGTATC	mouse	11194	192
	TACGTACGATGATATGGCGT	human	148	24012
	TACGTACTCGCAGCGGATAT	human	157	11322
	TACGTACTCGGAACCGTAAT	mouse	23959	234
	TACGTACTCGGTAGAGCAGG	human	210	17906
	TACGTAGGCTCCTCAGTCTA	mouse	7815	123
	TACGTAGTTGCCATAGCTGC	human	38	5219
	TACGTAGTTGGACTGGCGAA	human	78	9308
	TACGTATCCTGACTGGATGA	human	161	15961
	TACGTATGCGCAGAAGCGAA	human	81	9288
	TACGTATGCGCCTAGGGTCC	human	83	20321
	TACGTATTACCAACTGCCTT	human	140	15847
	TACGTATTACGCTTGGATAT	human	111	9031
	TACGTCAGAAGATGATACGT	mouse	9395	115
	TACGTCCTAGGGTAAGCGGT	mouse	27288	263
	TACGTCCTCAGATATGTTAG	human	1351	8783
	TACGTCGCAACAGTTGATGA	human	196	34326
	TACGTCGCCTCGCTCTAAGG	human	198	20964
	TACGTCGCCTCGGATGCAAC	mouse	5710	94
	TACGTCGCCTCTGGAGATGA	mouse	6649	58
	TACGTCGTCGCTCCAGGCGT	human	54	4967
	TACGTGAACCGGAGCGCAAC	human	109	9264
	TACGTGATATCGCTCTACGT	human	109	13418
	TAGAGAGGCTCGGATTAAGG	mouse	10994	273
	TAGAGATCTGGATGAGTATC	human	121	19278
	TAGAGATGCGGCCTTGTCCG	human	35	5168
	TAGAGATTGGGCCTTGGAGC	human	88	8778
	TAGAGCAACTCGCTCGCTGC	human	35	4940
	TAGAGCAACTGCGGTGTTAG	mouse	26051	306
	TAGAGCCATACGCTCTACGT	mouse	11556	128
	TAGAGCCTCAGACTGGCTTG	mouse	10255	215
	TAGAGCGACCCTACGGGCGT	mouse	6155	48
	TAGAGCGCAACGGCAGTCCG	human	66	10036
	TAGAGCGCTCCGCAATAAGG	mouse	6173	104
	TAGAGCGGATGTAGAGGTAA	human	95	8178
	TAGAGCTACGCAATCGTCCG	mouse	6444	140
	TAGAGCTTAACTAGTGGTCC	mouse	5994	187
	TAGAGCTTAAGCTTGGCAGG	human	197	18049
	TAGGAACGATGACTGGGCGT	human	25	4834
	TAGGAACTCGGTAGAGGAGC	mouse	7608	82
	TAGGAACTTCCCTAGGCAGG	human	124	16317
	TAGGAACTTCCCTAGGGTCC	human	80	11021
	TAGGAACTTCCCTAGGTATC	human	102	6387
	TAGGAAGCGGCGGATGGCAG	mouse	6012	81
	TAGGAAGTTGGAACCTAAGG	mouse	6697	91
	TAGGAATGCGATTCAGCAAC	mouse	13530	199
	TAGGAATTGGGGAGCGGAGC	human	138	9481
	TAGGACAACTGCTCTGATAT	human	106	12315
	TAGGACAATCCAACTTAAGG	human	95	21614
	TAGGACAATCCCGCTGCTGC	human	246	27242
	TAGGACAATCGTAGAGCTCT	human	56	5562
	TAGGACAGAACGAAGTACGT	mouse	5857	117
	TAGGACAGAACGACCGCTGC	human	116	9249
	TAGGACAGAAGACTGGGTAA	human	137	14508
	TAGGACAGAAGTATCGGTCC	mouse	9633	173
	TAGGACCATACGACCGTCCG	human	39	4543
	TAGGACGAAGGGAGCGCTCT	human	63	7896
	TAGGACGAAGGGCAGGTATC	mouse	7184	123
	TAGGACGACCCGATTGGTAA	mouse	12008	180
	TAGGACGGCAGCCTTTAAGG	mouse	5559	294
	TAGGACGTCGCCTCAGTCCG	human	178	17046
	TAGGACGTCGCTAGTGCTGC	human	151	12079
	TAGGACGTCGGCGGTGGTAA	mouse	4748	153
	TAGGACTACGGCGGTGCCTT	mouse	36875	294
	TAGGACTAGTCGAAGTAGAG	mouse	6548	98
	TAGGACTGGACCATAGCAAC	human	277	33302
	TAGGACTTAAGTAATGGCAG	human	104	22782
	TATCTACCTACCTAGGTCTA	human	221	10401
	TATCTACTCGCCATATACGT	mouse	5267	132
	TATCTACTTCCAGTTGTAAT	mouse	25927	362
	TATCTAGAGTCTAGTGCCTT	human	129	18427
	TATCTAGCGGCGCAATACGT	human	203	16758
	TATCTAGGCTCTAACGTAAT	mouse	7450	94
	TATCTAGGTCCAATCGCAAC	mouse	10958	141
	TATCTAGGTCGTATCTACGT	human	128	23378
	TATCTAGTTGCCTAGGATAT	human	118	9837
	TATCTATCCTCGACCGTAGA	mouse	8400	165
	TATCTATGCGCAGTTGTCTA	mouse	12493	183
	TATCTATGGCCCTAGTACGT	human	473	51291
	TATCTATGGCCTAGTGATGA	mouse	13488	300
	TATCTATTACCTAACGCGGT	human	184	27212
	TATCTATTACCTACGGGCAG	human	27	5451
	TATCTATTACGGCGTGCCTT	mouse	4693	58
	TATCTATTGGCGCAAGTTAG	human	483	71105
	TATCTCAGAACTTAAGTCCG	human	109	4346
	TATCTCCTAGGCGGTTACGT	mouse	5649	135
	TATCTCCTCAGATGAGCTGC	mouse	7487	102
	TATCTCGACCATTGGGTCTA	mouse	18311	233
	TATCTCGATTCCATAGTCCG	mouse	9752	133
	TATCTCGATTCGAAGGCTCT	human	36	4451
	TATCTCGGCAGAACCGCTTG	human	118	12630
	TATCTCTACGCGTCGGCTGC	mouse	7630	97
	TATCTCTTAACGATTGTATC	mouse	8953	26
	TATCTGAGCTGCTGCGTCCG	human	39	4870
	TATCTGAGTCGCTGCGTCTA	mouse	5552	79
	TATCTGATATGCTCTGGAGC	human	82	5116
	TATGCACCTACTAACGGCGT	human	47	5406
	TATGCACGATGCTTGTACGT	mouse	13110	199
	TATGCACTAAGGCAGTACGT	mouse	8847	147
	TATGCAGCGGCTAACGTTAG	human	107	7246
	TATGCAGGCTGGTAAGGTCC	human	79	12391
	TATGCAGTTGCGCAAGTTAG	human	140	12150
	TATGCAGTTGGCAGGGGAGC	human	54	6035
	TATGCATCCTCGCAAGCGGT	mixed	26871	33352
	TATGCATTACCAGCGGATGA	human	168	18391
	TATGCATTACCCTAGGGCGT	mouse	10492	127
	TATGCATTCACCTCAGTATC	mouse	4663	62
	TATGCCAGAAGGCAGGATAT	human	79	14710
	TATGCCCTAGGCTCTGGTCC	human	39	4955
	TATGCCGCCTGCTCTGCTTG	human	63	7583
	TATGCCGCCTGCTTGGATGA	mouse	17216	201
	TATGCCGGATCAGTTGTAAT	human	137	24259
	TATGCCTACGCCTCATAGAG	mouse	16693	169
	TATGCCTACGGAACCGGTCC	human	151	24062
	TATGCCTACGGATGAGCAGG	mouse	10661	151
	TATGCCTAGTCAGCGGTTAG	human	136	18638
	TATGCCTCCACTTAAGGCGT	human	28	14415
	TATGCCTGGACGCAAGCGGT	human	131	14948
	TATGCGAACCGCTGCTACGT	mouse	5878	126
	TATGCGAACCGTAGAGTCCG	human	156	18971
	TATGCGATGAGATATGGTAA	human	143	26746
	TATTGACTCGCAGAAGGTAA	human	188	25481
	TATTGACTCGCTCCAGGCGT	human	126	17029
	TATTGACTTCCGCCTGGAGC	mouse	32111	445
	TATTGATGCGCAATCTACGT	mouse	31051	297
	TATTGCGACCGATATGGCAG	human	40	6941
	TATTGCGATTGCAACTAAGG	human	215	27184
	TATTGCGGATATTCAGGCAG	mouse	5709	50
	TATTGCTAGTCGCTCGCAAC	mouse	15615	206
	TATTGCTCCAGAGCTGCAAC	mouse	11070	325
	TCAGTACGATGTAATGGTAA	human	97	7922
	TCAGTACTAACAGAAGCAGG	human	153	13444
	TCAGTACTCGCGGCAGCGGT	mouse	18312	323
	TCAGTACTTCCGCAAGCGGT	human	135	14102
	TCAGTAGCGGGGTAAGCGGT	mouse	21144	218
	TCAGTAGGCTGGCAGGGAGC	human	111	7343
	TCAGTAGGTCGATGAGCGGT	mouse	13079	192
	TCAGTAGTTGCAATCGTAGA	human	59	7581
	TCAGTAGTTGGAGTCGCAAC	mouse	15572	264
	TCAGTAGTTGGCGGTGTCTA	mouse	35570	450
	TCAGTATCCTCTGGAGTAGA	human	278	38864
	TCAGTATTGGGCTCTGATAT	human	58	6274
	TCAGTCAATCCAGTTGCCTT	mouse	22145	234
	TCAGTCAATCGTAGAGGTCC	mouse	17534	159
	TCAGTCCGCTGGTAAGTCTA	mouse	6720	91
	TCAGTCGACCCCATAGTTAG	mouse	22547	210
	TCAGTCGATTGGTCCGCAGG	human	175	23526
	TCAGTCGCCTGCTGCGTCCG	mouse	4747	76
	TCAGTCGCTCGGCGTGGTCC	mouse	8402	140
	TCAGTCTAGTGAGCTTACGT	mouse	9210	220
	TCAGTCTAGTGATGAGTTAG	human	101	11277
	TCAGTCTCCAGGAGCGCAAC	mouse	24940	197
	TCAGTGAGTCGTAGAGTATC	human	96	12573
	TCATCACGATCGACCGTAGA	human	44	5293
	TCATCACGATGAGCTGCTTG	mouse	5153	55
	TCATCACGATGGCGTGGAGC	human	112	9142
	TCATCACTAAGCGGTGCTGC	human	76	8744
	TCATCACTTCCTACGGTATC	human	117	8839
	TCATCAGAGTCCTAGGATAT	human	82	10349
	TCATCAGGTCCAATCGTCCG	human	62	6344
	TCATCAGGTCCGCAAGCAAC	mouse	25742	236
	TCATCATTGGCTCCAGGTAA	human	108	13088
	TCATCCAATCGCTCTGTCTA	mouse	17662	234
	TCATCCCATAGCAGGGTAAT	human	135	14378
	TCATCCCGCTGCAGGGGTCC	human	58	7838
	TCATCCCTAGCCGCTGGCAG	mixed	6237	9064
	TCATCCGACCGAGCTGCCTT	human	365	44290
	TCATCCGCTCGCAGGGCTCT	mouse	4965	97
	TCATCCGGCACCATAGATGA	human	75	10166
	TCATCCTACGCGCCTGATGA	mouse	48231	477
	TCATCGAACCGCTTGGTAGA	mouse	6748	104
	TCATCGAGCTGAGCTGTATC	mouse	5864	91
	TCCGGACGATATTCAGATGA	human	60	9519
	TCCGGACTAACGCCTTACGT	mouse	30938	238
	TCCGGACTCGCTAGTGTTAG	mouse	23196	381
	TCCGGAGAGTCCATAGCTTG	human	61	8657
[truncated: 252 more rows]

## Sheet: Figure 2f
Figure 2f	Species specificity of UMIs in 293T-3T3 mixture.
	Barcode	Identified species	UMI proportion aligned to mouse reference genome	UMI proportion aligned to human reference genome
	AACCGACCTACCTAGGCCTT	mouse	0.99076	0.00924048
	AACCGAGAACCGCCTGATGA	human	0.0061674	0.993833
	AACCGAGAGTGTAATGCGGT	human	0.0133675	0.986632
	AACCGAGCGGCTAACGCGAA	human	0.00621891	0.993781
	AACCGAGCGGGCGAAGCTGC	mouse	0.986103	0.0138971
	AACCGAGCGGGGCGTGCGAA	human	0.00762565	0.992374
	AACCGAGGCTCAGTTGGCAG	human	0.00989481	0.990105
	AACCGATTACCTAACGCGGT	human	0.00605768	0.993942
	AACCGCAACTCGCCTGTCCG	human	0.00590432	0.994096
	AACCGCCGCTGATATGGTAA	mouse	0.990594	0.00940607
	AACCGCCGCTGGCAGGCGAA	mouse	0.985273	0.0147265
	AACCGCCTAGCTAGTGGTCC	human	0.00544684	0.994553
	AACCGCCTCACGCCTTAAGG	mouse	0.973658	0.0263417
	AACCGCGATTCTACGGTCTA	mouse	0.990985	0.00901503
	AACCGCGCCTCAACTGTTAG	mouse	0.976632	0.0233677
	AACCGCGGATCCATAGCCTT	human	0.0129135	0.987087
	AACCGCGGATGGTCCGCTGC	human	0.00601553	0.993984
	AACCGCGGCAGCGAAGCCTT	human	0.0107666	0.989233
	AACCGCGGCAGCTTGGGAGC	human	0.0113622	0.988638
	AACCGCTACGGCTCTGATGA	mouse	0.98556	0.0144404
	AACCGCTAGTCCTCAGCTTG	human	0.0101317	0.989868
	AACCGCTAGTCGACCGCGGT	human	0.0124404	0.98756
	AACCGCTGGAGAACCGTTAG	human	0.0103405	0.98966
	AACCGCTTAACTACGGTAAT	mouse	0.985518	0.0144822
	AACCGGAACCCTAGTGCGGT	mouse	0.977576	0.0224244
	AACCGGATATGTATCGCTTG	mouse	0.995768	0.00423207
	AACGAACCTAGCGAAGTAAT	mouse	0.979961	0.0200385
	AACGAACGATCGAAGGTATC	mouse	0.986321	0.0136787
	AACGAACTAACCATAGTCCG	human	0.0132947	0.986705
	AACGAAGTTGCGAAGGTCTA	mouse	0.983758	0.0162423
	AACGAATGGCCGACCGTTAG	mouse	0.982695	0.0173047
	AACGACAACTGCCTTGCCTT	mouse	0.985957	0.0140435
	AACGACAATCCAGCGGCAAC	human	0.00826353	0.991736
	AACGACAGAACAACTGTATC	human	0.00642042	0.99358
	AACGACAGCGGAACCGCTGC	mouse	0.988875	0.011125
	AACGACAGTTGCTGCGATAT	mouse	0.985146	0.0148536
	AACGACAGTTGCTGCTAAGG	mouse	0.975068	0.0249325
	AACGACCGCTCAACTGCGGT	mouse	0.986054	0.0139456
	AACGACCGCTCCTAGGCTTG	human	0.010631	0.989369
	AACGACCTAGCAGTTGGTCC	human	0.00518095	0.994819
	AACGACGACCCGGCAGCGAA	human	0.00991609	0.990084
	AACGACGCAAGCCTTTAAGG	mouse	0.985826	0.0141743
	AACGACGGCAGCTTGGTAGA	mouse	0.989689	0.0103109
	AACGACTAGTGATATTAGAG	human	0.00241847	0.997582
	AACGACTCCAGATATGGCAG	human	0.00833182	0.991668
	AACGACTCCAGCGAATAAGG	human	0.00321125	0.996789
	AACGACTGGAGCCTTGTCCG	mouse	0.982481	0.0175191
	AACGAGAACCGCAACGCAGG	human	0.00885627	0.991144
	AACTCACCTAGCTTGGGTAA	mouse	0.986549	0.0134507
	AACTCACTCGGGAGCTACGT	mouse	0.977899	0.0221005
	AACTCATCCTGCAACTACGT	mouse	0.984798	0.0152015
	AACTCATCTGATTGGGCAGG	human	0.00879241	0.991208
	AACTCATTACCTACGGGTCC	mouse	0.981552	0.0184477
	AACTCATTACGCTTGGGAGC	mouse	0.982789	0.0172114
	AACTCATTGGATTCAGATGA	mouse	0.979388	0.0206116
	AACTCATTGGATTGGGTAAT	mouse	0.981461	0.0185395
	AACTCATTGGATTGGGTAGA	mouse	0.977037	0.0229628
	AACTCATTGGCTAACGTCTA	mouse	0.98114	0.0188599
	AACTCCCTAGCCTCAGTCTA	mouse	0.98732	0.01268
	AACTCCGAAGCGTCGGTAAT	human	0.0105223	0.989478
	AACTCCGACCGCCTTGTATC	mouse	0.986569	0.0134307
	AACTCCGGCACGCTCGGAGC	human	0.011304	0.988696
	AACTCCGTCGGGTAAGGTAA	human	0.0240284	0.975972
	AACTCCTAACGAGCTGATGA	mouse	0.990061	0.0099395
	AACTCCTCCAATTGGGTTAG	human	0.00760095	0.992399
	AACTCGAGCTCCATATACGT	human	0.0106771	0.989323
	AAGACACTCGGGTAATAGAG	mixed	0.473802	0.526198
	AAGACAGCGGGGCAGGTCTA	mouse	0.987779	0.0122207
	AAGACAGTTGCCGCTGCTGC	human	0.00401271	0.995987
	AAGACATCCTCAATCTACGT	human	0.012819	0.987181
	AAGACATTCACCGCTGTATC	mouse	0.984862	0.0151384
	AAGACATTGGCGCAAGCCTT	mouse	0.986596	0.0134044
	AAGACCAGAACTGGAGATAT	human	0.0092525	0.990748
	AAGACCAGAACTGGAGTCTA	mouse	0.97517	0.0248296
	AAGACCAGAAGCTCTGCCTT	mouse	0.981334	0.0186665
	AAGACCAGAAGGCGTGCTGC	human	0.0049532	0.995047
	AAGACCAGTTCGATTGTAGA	mouse	0.988479	0.0115211
	AAGACCCGCTGGTCCGCTCT	human	0.00868549	0.991315
	AAGACCCTCACTCCAGCAAC	human	0.00699889	0.993001
	AAGACCGAAGGTATCGTCCG	mouse	0.986268	0.0137321
	AAGACCGACCCAGCGGCCTT	mouse	0.983952	0.0160481
	AAGACCGACCGAGTCGCGGT	human	0.0069269	0.993073
	AAGACCGATTCGAAGGTATC	human	0.0134851	0.986515
	AAGACCGCTCGCAGGGCTTG	human	0.00727607	0.992724
	AAGACCGCTCGGCGTGGTAA	mouse	0.988342	0.0116578
	AAGACCGGCAGGTCCGGAGC	human	0.00974543	0.990255
	AAGACCTAACCTGGATAGAG	mouse	0.989542	0.0104584
	AAGACCTAACGCGAAGTCCG	mouse	0.982167	0.0178335
	AAGACCTAACGCTTGGCAGG	mouse	0.966623	0.0333766
	AAGACCTGGAGATGAGTAGA	human	0.00522326	0.994777
	AAGACCTTAAGCTTGGGTAA	mouse	0.982649	0.0173507
	AAGACCTTAAGGTCCGCAAC	human	0.00791454	0.992085
	AAGCAACCTAGAACCGCAAC	mouse	0.98942	0.0105803
	AAGCAAGGCTGAACCGTAGA	mouse	0.979688	0.0203117
	AAGCAAGTTGCCATAGGAGC	human	0.0127826	0.987217
	AAGCAATGCGCGACCGTCTA	mouse	0.988521	0.0114791
	AAGCAATTGGCGAAGGCTGC	mouse	0.987528	0.0124721
	AAGCAATTGGCTAGTTAGAG	human	0.00671321	0.993287
	AAGCAATTGGGAGTCTAGAG	human	0.00607143	0.993929
	AAGCACAACTCGCCTGATAT	human	0.00961313	0.990387
	AAGCACAACTCTAGTGCCTT	mouse	0.990189	0.00981111
	AAGCACAACTGCTTGGTAAT	human	0.00699774	0.993002
	AAGCACAGTTCAGAATAAGG	mouse	0.984757	0.0152432
	AAGCACAGTTGGAGCTAGAG	mouse	0.989124	0.0108756
	AAGCACCATAGCCTTGATAT	mouse	0.989517	0.0104826
	AAGCACGAAGGGCGTGCAGG	human	0.0082591	0.991741
	AAGCACGACCCGGATGCGAA	human	0.00594859	0.994051
	AAGCACGATTCAGAAGGTCC	human	0.00608665	0.993913
	AAGCACGATTCTCCAGCGAA	mouse	0.981241	0.0187587
	AAGCACGCAAGTAATGCAGG	mouse	0.988186	0.0118142
	AAGCACGCCTCGGCATAGAG	human	0.0168688	0.983131
	AAGCACGCCTCTTAATAAGG	mouse	0.982628	0.0173721
	AAGCACGCTCCGAAGGCGAA	mouse	0.985122	0.0148777
	AAGCACGCTCCGACCGATGA	mouse	0.985056	0.0149441
	AAGCACGGATCGCCTGATAT	mouse	0.981312	0.0186878
	AAGCACGGATCGGCAGGTAA	mouse	0.986318	0.0136818
	AAGCACGTCGGTATCGGCAG	human	0.0108527	0.989147
	AAGCACTAACCGCCTGCGGT	human	0.00471181	0.995288
	AAGCACTAACCTAGTGATGA	mouse	0.971171	0.0288291
	AAGCACTAACCTAGTGTAGA	human	0.0124072	0.987593
	AAGCACTAACCTAGTGTCTA	human	0.00992825	0.990072
	AAGCACTACGGATATGGCAG	human	0.00559771	0.994402
	AAGCACTGGAGCTCTTACGT	human	0.0100117	0.989988
	AAGCACTGGAGGTCCGATGA	mouse	0.990734	0.00926578
	AAGCAGAACCCTAGTGATGA	mouse	0.990509	0.00949103
	AAGGTACCTACCTCAGATAT	mouse	0.977097	0.0229026
	AAGGTACTAAGGAGCGCAAC	human	0.00859299	0.991407
	AAGGTACTCGATTGGGGTCC	human	0.0128029	0.987197
	AAGGTACTCGGCAGGGTAAT	mouse	0.973645	0.0263553
	AAGGTAGGTCATTGGGATGA	human	0.00751997	0.99248
	AAGGTAGGTCGTAATGCTTG	human	0.00767216	0.992328
	AAGGTAGTTGATTGGTACGT	mouse	0.987176	0.0128243
	AAGGTATGGCCCTAGGCTTG	human	0.00692464	0.993075
	AAGGTATGGCGATATGATGA	mouse	0.984961	0.0150395
	AAGGTATTGGCGACCGTAAT	mouse	0.987745	0.0122549
	AAGGTCAATCCAGAAGCGAA	mouse	0.964564	0.0354362
	AAGGTCAGCGCGCAAGCTTG	mouse	0.977551	0.0224486
	AAGGTCAGCGGCAGGGCTGC	mouse	0.990216	0.00978426
	AAGGTCAGCGGTAATGATGA	mouse	0.989511	0.0104887
	AAGGTCAGTTCCTCAGCTCT	human	0.00590406	0.994096
	AAGGTCGAAGCCTAGGTAAT	mouse	0.995017	0.00498272
	AAGGTCGAAGGCGGTGCTGC	human	0.00709145	0.992909
	AAGGTCGACCGCAGGGCAAC	human	0.0077215	0.992278
	AAGGTCGCAAGCTTGGCTTG	human	0.00447052	0.995529
	AAGGTCGTCGCAACTGCTGC	human	0.00683479	0.993165
	AAGGTCTACGGAGTCGCTGC	human	0.00431034	0.99569
	AAGGTGAGCTATTGGGCTGC	human	0.00747928	0.992521
	AAGGTGATGACTAGTGGCGT	human	0.00712589	0.992874
	ACCAGACTCGGCAACTACGT	human	0.0095042	0.990496
	ACCAGAGGCTCAATCGTATC	human	0.0129735	0.987027
	ACCAGAGGCTCGAAGGGTCC	mouse	0.981267	0.018733
	ACCAGAGGTCCGCCTGTATC	mouse	0.987802	0.0121981
	ACCAGAGGTCGAACCGCTGC	human	0.00962963	0.99037
	ACCAGAGTTGCGATTGCAAC	mouse	0.988793	0.0112073
	ACCAGATCTGGGCAGGCTGC	human	0.00784588	0.992154
	ACCAGATGCGCAATCGTATC	human	0.00645516	0.993545
	ACCAGCAGAACCATAGTAAT	human	0.00778715	0.992213
	ACCAGCAGCGCAACTTACGT	human	0.00865472	0.991345
	ACCAGCAGCGCTCCAGGTAA	human	0.00835878	0.991641
	ACCAGCCGCTCAGAAGCGAA	mouse	0.989371	0.0106289
	ACCAGCCGCTGATGAGCTCT	mouse	0.985558	0.014442
	ACCAGCCGCTGGCAGGCTCT	human	0.00671141	0.993289
	ACCAGCCTAGCGATTGTCCG	mouse	0.981163	0.0188367
	ACCAGCGAAGCAGTTGGTCC	mouse	0.987404	0.0125958
	ACCAGCGACCCAACTGGCAG	human	0.00668194	0.993318
	ACCAGCGCAACTCCATAAGG	human	0.00676124	0.993239
	ACCAGCGGATGGCAGTAAGG	mouse	0.983091	0.0169086
	ACCAGCGGCACGGATGTCCG	human	0.0136107	0.986389
	ACCAGCGGCAGAACCGATAT	mouse	0.98461	0.0153895
	ACCAGCTAGTATTCAGTAAT	mouse	0.987537	0.0124635
	ACCAGGAACCGATATGATGA	mouse	0.983409	0.0165905
	ACCAGGATGAGCTGCGGTAA	mouse	0.9884	0.0116001
	ACCTAACTTCCAATCGCAGG	human	0.00615549	0.993845
	ACCTAATCCTGGCGTGTAAT	mouse	0.98541	0.0145896
	ACCTAATCTGGAACCGGAGC	human	0.00774118	0.992259
	ACCTAATCTGGAGTCTAGAG	mouse	0.986444	0.013556
	ACCTAATTACCCTAGGCGGT	mouse	0.990278	0.00972199
	ACCTACAGAACAGAAGTTAG	mouse	0.981196	0.0188038
	ACCTACCATAGAGTCGATGA	mouse	0.990431	0.00956938
	ACCTACGCAAGGTAAGCTGC	mouse	0.973646	0.0263541
	ACCTACGCAAGTAGAGCGGT	human	0.00588605	0.994114
	ACCTACGGATCCTCAGATGA	human	0.0125079	0.987492
	ACCTACGTCGGATGAGGTAA	human	0.00784148	0.992159
	ACCTACTAACCCTCAGGTCC	human	0.00758203	0.992418
	ACCTACTAACGGCGTGCCTT	mouse	0.988916	0.0110839
	ACCTACTACGCTAACGCGAA	human	0.00624878	0.993751
	ACCTACTAGTCCATAGCTGC	mouse	0.981033	0.0189669
	ACCTACTTAAGACTGGCTTG	human	0.00820918	0.991791
	ACCTACTTAAGACTGGTCTA	human	0.0118099	0.98819
	ACCTACTTAAGTAATGTAAT	human	0.00889508	0.991105
	ACCTAGAGCTCAGAAGCTTG	human	0.0138943	0.986106
	ACCTAGAGTCCGCAAGCTCT	human	0.00722601	0.992774
	ACCTAGAGTCGGTAAGTCTA	mouse	0.987868	0.0121321
	ACCTAGATATCAGTTGGCAG	human	0.00923077	0.990769
	ACGATACGATCCGCTGGTCC	human	0.00789928	0.992101
	ACGATACTAAGGCAGGTAGA	mouse	0.981429	0.0185709
	ACGATACTCGCTTAAGTCTA	mouse	0.986805	0.0131951
	ACGATACTTCCCGCTTACGT	mouse	0.986775	0.0132252
	ACGATAGAGTCTAACGTAAT	human	0.00956096	0.990439
	ACGATAGCGGGCTGCTACGT	mouse	0.985212	0.0147884
	ACGATATCCTGCCTTGTAGA	human	0.0065955	0.993405
	ACGATATGCGGATATGTAAT	mouse	0.98912	0.0108798
	ACGATATGGCCTTAAGCGAA	mouse	0.973073	0.0269271
	ACGATATTGGCGCCTGTCTA	mouse	0.990112	0.00988833
	ACGATCAATCGGCGTGCTTG	human	0.00812341	0.991877
	ACGATCAGAACAACTGCAGG	human	0.0228163	0.977184
	ACGATCAGCGCAATCGGAGC	mouse	0.981438	0.0185624
	ACGATCAGTTCCGCTGCTGC	mouse	0.987813	0.0121868
	ACGATCCGCTGAACCGCAGG	mouse	0.993788	0.00621207
	ACGATCGCAACTCCAGTAAT	human	0.00820265	0.991797
	ACGATCGCAAGGTCCTACGT	human	0.00916981	0.99083
	ACGATCGTCGGGCAGGGCGT	mouse	0.99465	0.00535034
	ACGATCTAACCGACCGGTAA	mouse	0.98774	0.0122597
	ACGATCTAGTCCTCAGGTAA	mouse	0.987173	0.0128274
	ACGATCTCCACTACGGGTAA	human	0.00436289	0.995637
	ACTAAACTAAGGCGTGCGGT	mouse	0.989252	0.0107479
	ACTAAAGAGTCTGGAGATGA	mouse	0.983151	0.0168492
	ACTAAAGGTCCCTAGGCTCT	mouse	0.981762	0.0182379
	ACTAAATTACCGCCTGCCTT	human	0.00816874	0.991831
	ACTAAATTGGCTAACGCTCT	mouse	0.98071	0.0192903
	ACTAAATTGGGCAGGTAGAG	mouse	0.988004	0.0119955
	ACTAACAACTGACTGGCCTT	mouse	0.985792	0.0142081
	ACTAACAATCATTCAGCAGG	mouse	0.980027	0.0199726
	ACTAACAATCGTATCGCTGC	human	0.0108587	0.989141
	ACTAACAGAACGTCGGATGA	mouse	0.988557	0.0114425
	ACTAACAGTTATTGGGTCTA	mouse	0.984347	0.015653
	ACTAACCATAGATGAGGTAA	mouse	0.983084	0.0169161
	ACTAACCTCACAGTTGCGAA	human	0.00952381	0.990476
	ACTAACGCTCGAGCTGGCAG	mouse	0.980772	0.019228
	ACTAACGCTCGTAGAGGTCC	mouse	0.98927	0.01073
	ACTAACGTCGGATATGTAGA	human	0.0106605	0.98934
	ACTAACTACGCGAAGGGAGC	human	0.00547248	0.994528
	ACTAACTAGTCGAAGGCGAA	mouse	0.979932	0.0200682
	ACTAACTGGACGAAGTAAGG	human	0.00821918	0.991781
	ACTAACTTAACTACGGCAGG	mouse	0.982398	0.0176021
	ACTAACTTAACTACGGGCAG	human	0.0145493	0.985451
	ACTCGACGATGCTTGGCGAA	human	0.0124717	0.987528
	ACTCGACTAACTTAAGGAGC	mouse	0.984175	0.0158251
	ACTCGACTTCCGCCTGTAGA	human	0.017595	0.982405
	ACTCGAGGCTGCTTGGTCCG	mouse	0.985467	0.0145335
	ACTCGATTACCGTCGGCTTG	human	0.0050365	0.994964
	ACTCGATTACCGTCGTAAGG	mouse	0.973678	0.0263216
	ACTCGATTCACAGAAGTCCG	human	0.00847557	0.991524
	ACTCGATTGGGATATGTAAT	human	0.00839817	0.991602
	ACTCGCAACTCGGATGCGGT	human	0.00887334	0.991127
	ACTCGCAATCGCTTGGTAGA	human	0.0134378	0.986562
	ACTCGCAGTTGTAGAGGAGC	mouse	0.989218	0.0107822
	ACTCGCCATACGATTGGAGC	mouse	0.987568	0.0124316
	ACTCGCCTAGGCGGTGATGA	human	0.00746419	0.992536
	ACTCGCGAAGGGCAGGTCCG	mouse	0.968013	0.031987
	ACTCGCGACCCCTCAGGAGC	human	0.0118411	0.988159
	ACTCGCGCAACTACGGGTAA	mouse	0.979664	0.0203358
	ACTCGCGCAAGAGCTGTAAT	human	0.00838522	0.991615
	ACTCGCGGATCGCTCGTCTA	mouse	0.989633	0.0103672
	ACTCGCGTCGCAGAATACGT	mouse	0.992365	0.00763514
	ACTCGCGTCGCGGCAGTTAG	mouse	0.993239	0.00676148
	ACTCGCTAACCGTCGGTTAG	human	0.00705491	0.992945
	ACTCGCTACGCGTCGGCTGC	human	0.0154273	0.984573
	ACTCGCTACGCGTCGGTAAT	human	0.00848642	0.991514
	ACTCGCTAGTCGAAGGCGAA	mouse	0.983989	0.0160115
	ACTCGGATATGCCTTGTCCG	mouse	0.971178	0.0288225
	ACTCGGATGAGCCTTGCAGG	human	0.00552671	0.994473
	ACTTCAGAGTCCTAGGCGAA	mouse	0.983479	0.0165213
	ACTTCAGAGTCGATTGCAGG	human	0.00379867	0.996201
	ACTTCAGAGTCTAACGCAAC	human	0.00605767	0.993942
	ACTTCAGCGGCCATAGCAGG	mouse	0.974655	0.0253446
	ACTTCAGGCTCGGATGGTAA	mouse	0.982373	0.0176274
	ACTTCATCCTCGACCGTCCG	mouse	0.984037	0.015963
	ACTTCATGCGCGGATGTATC	human	0.00383094	0.996169
	ACTTCATGCGGCAGGTACGT	mouse	0.979095	0.020905
	ACTTCCAACTGCAACTAAGG	human	0.0117372	0.988263
	ACTTCCCATAGGCAGGTATC	mouse	0.988814	0.0111857
	ACTTCCCATAGGCAGTACGT	mouse	0.986158	0.0138425
	ACTTCCCTAGGCGGTTAAGG	human	0.00993601	0.990064
	ACTTCCCTCACTAACGCAGG	mouse	0.98155	0.0184502
	ACTTCCGCAACAACTGTAAT	mouse	0.984815	0.0151846
	ACTTCCGCTCCGAAGGTAGA	mouse	0.98639	0.0136099
	ACTTCCGGATCTACGGCAGG	human	0.00767729	0.992323
	ACTTCCGGCACGATTTACGT	human	0.0163701	0.98363
	ACTTCCGGCACGCTCGTCCG	human	0.00776368	0.992236
	ACTTCCGGCAGCCTTGTAAT	mouse	0.989404	0.010596
	ACTTCCTCCAGGAGCGGTAA	mouse	0.992163	0.00783742
	ACTTCGAGCTGTAATGCGGT	human	0.0068025	0.993198
	ACTTCGAGTCCGGCAGCTGC	human	0.0118675	0.988133
	AGAACAGAGTCTTAAGCTTG	human	0.00856002	0.99144
	AGAACATCCTGTATCGGCGT	mouse	0.982979	0.0170213
	AGAACATGGCCCTAGGCCTT	human	0.0107305	0.98927
	AGAACCAACTCTACGGCTCT	human	0.00792122	0.992079
	AGAACCAGAAGATATGCCTT	human	0.00767424	0.992326
	AGAACCAGCGCAGAAGGCAG	mouse	0.983214	0.0167862
	AGAACCAGCGCGCTCGATAT	mouse	0.986103	0.0138974
	AGAACCAGTTGAGCTGATAT	human	0.00664495	0.993355
	AGAACCAGTTGCCTTTACGT	mouse	0.987729	0.012271
	AGAACCGATTCAGTTGATGA	human	0.0076297	0.99237
	AGAACCGCCTATTGGTACGT	mouse	0.984204	0.0157961
	AGAACCGCCTGCTTGGCGGT	mouse	0.988817	0.0111829
	AGAACCGCTCGCTTGTACGT	human	0.0107324	0.989268
	AGAACCGGCAATTCAGTAAT	mouse	0.989606	0.0103936
	AGAACCTAACGAACCGCGGT	human	0.00818981	0.99181
	AGAACCTACGCGCCTTACGT	human	0.0106043	0.989396
	AGAACCTACGGATGATACGT	human	0.0101692	0.989831
	AGAACCTTAACTAGTTACGT	mouse	0.993541	0.00645924
	AGAACGACTGCCTCAGTAGA	human	0.0086643	0.991336
	AGAACGAGTCCCGCTGTTAG	mouse	0.985277	0.0147227
	AGAACGATGAGATGAGTTAG	human	0.00676476	0.993235
	AGAGTACTCGGGAGCGCTTG	mouse	0.981752	0.0182482
	AGAGTACTTCCTACGGCTGC	mouse	0.982903	0.0170967
	AGAGTAGAGTATTCAGCAAC	mouse	0.983799	0.0162007
	AGAGTAGAGTCAATCGTCTA	mouse	0.987198	0.0128016
	AGAGTAGCGGCTAGTGTTAG	human	0.00908295	0.990917
	AGAGTATCTGGCTTGGCCTT	mouse	0.975643	0.0243572
	AGAGTATTACCGTCGGCCTT	human	0.00719367	0.992806
	AGAGTATTCACGATTGATAT	human	0.00920517	0.990795
	AGAGTATTCACGATTGTCCG	human	0.0073005	0.9927
	AGAGTATTCACGCCTGGCAG	human	0.00354697	0.996453
	AGAGTCCTCAGCCTTGCGAA	human	0.00738122	0.992619
	AGAGTCTACGCGTCGGCCTT	mouse	0.989583	0.0104173
	AGAGTCTGGACAGTTTAAGG	human	0.00543478	0.994565
	AGAGTCTGGAGCTCTTAAGG	human	0.0109614	0.989039
	AGAGTGAACCGTAATGGAGC	human	0.00894955	0.99105
	AGAGTGAGCTCAATCGCAAC	human	0.00421026	0.99579
	AGCGGAGGCTCAGTTGGTCC	human	0.0081962	0.991804
	AGCGGATCCTGGCAGGGAGC	mouse	0.988332	0.011668
	AGCGGATTACCAATCGTAGA	human	0.0102908	0.989709
	AGCGGATTCACTGGAGGAGC	human	0.0135371	0.986463
	AGCGGATTGGGGTCCGCTCT	human	0.0107244	0.989276
	AGCGGATTGGGGTCCTACGT	mouse	0.976789	0.0232106
	AGCGGCAATCCGGCAGTCTA	mouse	0.971355	0.0286445
	AGCGGCAGCGCTCCAGTCCG	mouse	0.987807	0.0121934
	AGCGGCAGCGGCTTGGCCTT	human	0.00840841	0.991592
	AGCGGCCATAGCGGTGTAGA	mouse	0.988245	0.0117548
	AGCGGCGAAGCGCAATACGT	human	0.0149584	0.985042
	AGCGGCGACCGCGGTTACGT	human	0.0075188	0.992481
	AGCGGCGATTGGTAAGCCTT	mouse	0.986014	0.0139859
	AGCGGCGATTGGTAAGCGGT	human	0.00817235	0.991828
	AGCGGCGCTCCTAGTGCTCT	human	0.00802855	0.991971
	AGCGGCGGCAGCGGTGATGA	human	0.00829937	0.991701
	AGCGGCGTCGGCTTGGTCCG	human	0.0075972	0.992403
	AGCGGCTCCACGATTGCGGT	mouse	0.987094	0.0129056
	AGCGGCTCCACTCCATACGT	mouse	0.983676	0.0163244
	AGCGGCTTAAGACTGGCTTG	human	0.00361524	0.996385
	AGCGGGATATGCGAAGGTCC	human	0.0124481	0.987552
	AGGCTAGTTGGCTGCGTCCG	mouse	0.986465	0.0135347
	AGGCTATCCTGCTTGGTCTA	human	0.00946098	0.990539
	AGGCTATCTGCAACTGCAAC	human	0.00754238	0.992458
	AGGCTATGCGCAATCGCGGT	mouse	0.989359	0.0106409
	AGGCTATGGCCGAAGGCTTG	human	0.00920245	0.990798
	AGGCTATTCAGCTGCGCTTG	mouse	0.990202	0.00979752
	AGGCTATTGGGCCTTTAAGG	mouse	0.976288	0.0237119
	AGGCTCAACTGAGTCGTCTA	mouse	0.988592	0.011408
	AGGCTCAATCCGATTGCAGG	human	0.0109232	0.989077
	AGGCTCAGCGCGGCAGCGAA	human	0.00794839	0.992052
	AGGCTCCATACCGCTGTATC	mouse	0.981277	0.0187233
	AGGCTCGACCCAACTGCAAC	human	0.00727482	0.992725
	AGGCTCGACCCGATTGCCTT	mouse	0.985141	0.0148585
	AGGCTCGCAACAATCGGTCC	mouse	0.989548	0.0104515
	AGGCTCGGATGTAGAGATAT	mouse	0.988714	0.0112858
	AGGCTCTACGGAGTCGCCTT	mouse	0.98737	0.0126296
	AGGCTCTGGACTCCAGTCCG	mouse	0.989559	0.0104414
	AGGTCACGATGAGCTGGTAA	human	0.00812389	0.991876
	AGGTCACTAAGCTTGGCAAC	human	0.00699333	0.993007
	AGGTCACTTCATTCAGATAT	mouse	0.982533	0.0174672
	AGGTCAGCGGATTCAGCGAA	mouse	0.990589	0.00941109
	AGGTCAGCGGGACTGTAGAG	mouse	0.990713	0.00928743
	AGGTCAGTTGGTATCGCAAC	human	0.00604216	0.993958
	AGGTCATCCTCGTCGGTCTA	human	0.00486531	0.995135
	AGGTCCAATCGAGTCGATGA	mouse	0.987991	0.0120093
	AGGTCCAATCGCTGCTACGT	mouse	0.98216	0.0178397
	AGGTCCAGAACAACTGCTCT	human	0.0109098	0.98909
	AGGTCCAGAACAGAAGCCTT	human	0.00620291	0.993797
	AGGTCCAGTTCCATATAAGG	human	0.0066557	0.993344
	AGGTCCAGTTGCAACGTAAT	mouse	0.990494	0.00950559
	AGGTCCGAAGGGTAAGATAT	human	0.00601514	0.993985
	AGGTCCGATTCTACGGATGA	human	0.00566508	0.994335
	AGGTCCGATTGGAGCTACGT	human	0.00826079	0.991739
	AGGTCCGCTCCTAGTTACGT	mouse	0.983914	0.0160855
	AGGTCCTAACCAGCGGCGGT	human	0.0120051	0.987995
	AGGTCCTAACCAGCGGTCCG	human	0.00722268	0.992777
	AGGTCCTAACGAGCTGTAAT	mouse	0.990799	0.00920132
	AGGTCCTAACGGCAGGGTCC	mouse	0.982719	0.0172809
	AGGTCCTTAACTTAAGGCAG	human	0.00908801	0.990912
	AGGTCCTTAAGGTCCGCTTG	mouse	0.981308	0.0186916
	AGGTCGAGTCCCATAGGTAA	mouse	0.982091	0.0179087
	AGTTGACTAAGATATTAGAG	human	0.00341843	0.996582
	AGTTGACTTCGAGCTGGTCC	mouse	0.988454	0.0115457
	AGTTGAGGCTCTCCAGCAGG	mouse	0.991245	0.00875464
	AGTTGAGTTGCCTAGTAAGG	mouse	0.985282	0.0147177
	AGTTGATCCTCAGAAGCCTT	human	0.0115709	0.988429
	AGTTGATCCTCGGCAGTTAG	human	0.01418	0.98582
	AGTTGATGCGGCAGGTAAGG	human	0.00931424	0.990686
	AGTTGATTACCTAACGTAAT	mouse	0.989183	0.010817
	AGTTGATTCAATTGGGGAGC	human	0.00906916	0.990931
	AGTTGCAATCCGTCGGTAAT	human	0.00937362	0.990626
	AGTTGCAATCGATATTAAGG	mouse	0.967908	0.0320917
	AGTTGCAATCGGTCCGTTAG	mouse	0.987727	0.0122731
	AGTTGCAGAACTTAATACGT	mouse	0.986319	0.0136811
	AGTTGCCATAGCGGTGCCTT	mouse	0.989587	0.0104129
	AGTTGCCTCACGGATGTCCG	human	0.0120294	0.987971
	AGTTGCGACCCAGCGTAAGG	human	0.00964385	0.990356
	AGTTGCGATTGAGCTGCGGT	mouse	0.982799	0.0172014
	AGTTGCGCAACGTCGGTCTA	human	0.00893398	0.991066
	AGTTGCGCCTCGTCGGCTTG	mouse	0.984375	0.015625
	AGTTGCGCCTCGTCGGTCTA	human	0.00809801	0.991902
	AGTTGCGCTCCGGCATACGT	human	0.013422	0.986578
	AGTTGCGCTCGGCGTGGAGC	human	0.0148022	0.985198
	AGTTGCGGCACAACTGATGA	human	0.00643407	0.993566
	AGTTGCGGCACAACTGGAGC	human	0.0132457	0.986754
	AGTTGCTAACGCTGCGCTCT	mouse	0.990588	0.00941155
	AGTTGCTAGTGCGAAGTAAT	mouse	0.988515	0.0114851
	AGTTGCTAGTGCTTGGGTAA	mouse	0.986562	0.0134383
	AGTTGCTGGAGATGAGGTAA	mouse	0.983999	0.0160009
	AGTTGCTTAAGCAGGGCAGG	human	0.00844181	0.991558
	AGTTGCTTAAGCTGCGTATC	mouse	0.983598	0.0164024
	AGTTGGAGTCATTCAGTAGA	human	0.041633	0.958367
	AGTTGGATGACAGTTGTAGA	mouse	0.979211	0.0207888
	ATCCTACGATCTAACGATAT	mouse	0.969586	0.0304144
	ATCCTACGATCTAACGCCTT	human	0.0197539	0.980246
	ATCCTACTAACCGCTGTAAT	human	0.00690745	0.993093
	ATCCTACTAACCTAGGGCAG	human	0.00935784	0.990642
	ATCCTACTCGCGTCGGTAGA	human	0.00863893	0.991361
	ATCCTACTTCGAACCGCAGG	mouse	0.985063	0.0149369
	ATCCTAGAGTGACTGGTAGA	mouse	0.985812	0.0141879
	ATCCTAGGTCGGCAGGTAGA	mouse	0.984379	0.0156213
	ATCCTAGTTGGCAACTAAGG	mouse	0.979989	0.0200107
	ATCCTAGTTGGCAGGGTAGA	human	0.00828443	0.991716
	ATCCTATCCTCGACCGCGAA	human	0.0107289	0.989271
	ATCCTATCCTGTAATGTAAT	mouse	0.984614	0.0153859
	ATCCTATCTGCTCCAGCAGG	mouse	0.980627	0.0193734
	ATCCTATGCGCAATCGATGA	mouse	0.987159	0.012841
	ATCCTATGGCGAACCGTAGA	mouse	0.987778	0.0122221
	ATCCTATTACCGATTGCTTG	mouse	0.985908	0.0140918
	ATCCTATTGGCGGATGGAGC	human	0.010241	0.989759
	ATCCTCAACTGGAGCGTAAT	human	0.00756851	0.992431
	ATCCTCAATCGCCTTGCTTG	human	0.0106498	0.98935
	ATCCTCAGAAGACTGGGTAA	mouse	0.990579	0.00942144
	ATCCTCAGCGATTCATACGT	human	0.0122568	0.987743
	ATCCTCAGCGGGCAGGTATC	mouse	0.982522	0.0174783
	ATCCTCAGTTCGCAAGTAAT	human	0.0172887	0.982711
	ATCCTCCGCTGGTAAGCTCT	human	0.00603318	0.993967
	ATCCTCGACCCCTAGGCCTT	mouse	0.989879	0.010121
	ATCCTCGATTCGTCGGTATC	mouse	0.976607	0.0233931
	ATCCTCGCCTGCGGTGATAT	human	0.0128443	0.987156
	ATCCTCGTCGGCAACTACGT	mouse	0.983783	0.0162166
	ATCCTCTAACCGACCGCGGT	mouse	0.990224	0.0097763
	ATCCTCTACGGGTAAGATAT	human	0.190209	0.809791
	ATCCTCTAGTATTGGGCAAC	mouse	0.986788	0.0132121
	ATCCTCTCCACCTAGGCGGT	mouse	0.984312	0.015688
	ATCCTGAACCCTAGTGTCTA	mouse	0.981505	0.0184949
	ATCCTGATGACGTCGGCTTG	human	0.00807811	0.991922
	ATCTGACTAAGTATCGATGA	mouse	0.986566	0.0134341
	ATCTGAGAGTCTAGTGGTAA	mouse	0.988994	0.011006
	ATCTGAGGCTGAGCTGGCAG	human	0.00283983	0.99716
	ATCTGATGCGCGCAAGGTAA	human	0.00947444	0.990526
	ATCTGATGGCCGCAAGTAAT	mouse	0.981855	0.0181449
	ATCTGATTGGATTCAGTAGA	human	0.00682306	0.993177
	ATCTGCAATCCAGCGGCAAC	mouse	0.98615	0.0138499
	ATCTGCAATCCAGTTGGAGC	human	0.0055325	0.994467
	ATCTGCCGCTGAACCTAAGG	mouse	0.982318	0.0176817
	ATCTGCCGCTGCAGGGCCTT	mouse	0.993209	0.00679111
	ATCTGCGCAAGCTTGGTATC	human	0.00796351	0.992036
	ATCTGCGCCTCCTAGGCTCT	mouse	0.985324	0.0146759
	ATCTGCGCCTGCAACGCCTT	human	0.0164941	0.983506
	ATCTGCGTCGGCAACGGTAA	mouse	0.985149	0.0148515
	ATCTGCTAACCTGGAGCGAA	human	0.00403501	0.995965
	ATCTGCTACGGCAGGGCGAA	human	0.00687658	0.993123
	ATCTGGAGCTCCTCAGATGA	mouse	0.994503	0.00549708
	ATGCGACTAACTTAAGTAAT	mouse	0.986671	0.013329
	ATGCGACTAAGATATGTAAT	mouse	0.983416	0.0165842
	ATGCGACTCGGCAACGTTAG	human	0.00921996	0.99078
	ATGCGACTTCATTGGGGCAG	mouse	0.986365	0.0136347
	ATGCGAGCGGCTGGATAAGG	mouse	0.984164	0.0158362
	ATGCGATCCTCAGAAGCTTG	mouse	0.980213	0.0197872
	ATGCGATCTGGCAACGCGGT	mouse	0.986688	0.0133118
	ATGCGATTACGAGTCGGTAA	mouse	0.984898	0.0151022
	ATGCGCAGCGCAATCGTATC	human	0.00679537	0.993205
	ATGCGCCGCTGAGTCGGAGC	human	0.00860713	0.991393
	ATGCGCCTCACGCTCGTAGA	mouse	0.980881	0.0191187
	ATGCGCGAAGGATATTAAGG	human	0.00677048	0.99323
	ATGCGCGACCCCTCAGTAAT	human	0.00947517	0.990525
	ATGCGCGCAAATTCAGGTAA	human	0.00953697	0.990463
	ATGCGCGCCTCAGAAGTAAT	mouse	0.982634	0.0173656
	ATGCGCTACGCGTCGGCAGG	mouse	0.988942	0.0110584
	ATGCGCTCCACAGCGGCCTT	mouse	0.990755	0.0092453
	ATGCGGAACCCTCCAGCTCT	mouse	0.985744	0.0142555
	ATGCGGAACCGTAGAGTAGA	mouse	0.989936	0.0100639
	ATGGCACTTCGCAACGCTTG	mouse	0.988325	0.0116749
	ATGGCAGAGTGGCGTGGAGC	human	0.00983021	0.99017
	ATGGCAGTTGCGAAGGTAAT	human	0.00626943	0.993731
	ATGGCATCTGCAATCGTAGA	mixed	0.57981	0.42019
	ATGGCATTCAGCTGCGGTAA	human	0.0147801	0.98522
	ATGGCCAGAAGGCAGGGTAA	human	0.00877635	0.991224
	ATGGCCAGCGCTAGTGCGAA	human	0.00849257	0.991507
	ATGGCCCATACTTAAGCAAC	human	0.00938591	0.990614
	ATGGCCCTAGGATATGCTGC	human	0.00584049	0.99416
	ATGGCCGAAGCGTCGGCGGT	human	0.00665568	0.993344
	ATGGCCGACCCAGTTGCGAA	mouse	0.984828	0.0151715
	ATGGCCGATTCGCAAGGTCC	human	0.00641711	0.993583
	ATGGCCGCAAGCTCTGCCTT	mouse	0.98473	0.0152695
	ATGGCCGCCTGCAACGTAGA	human	0.00782572	0.992174
	ATGGCCGCCTGTAATGGCAG	mouse	0.985319	0.0146809
	ATGGCCGCTCGCTTGGATAT	human	0.00158447	0.998416
	ATGGCCTAACGCGGTGATAT	mouse	0.98489	0.0151101
	ATGGCGAGCTCTTAAGCTGC	human	0.00777701	0.992223
	ATTACACCTACGCCTGTCTA	mouse	0.967977	0.0320225
	ATTACACCTAGATATGGTCC	mouse	0.988956	0.0110435
	ATTACACGATGGAGCGTAAT	human	0.00794985	0.99205
	ATTACACTCGGCTCTGGCAG	mouse	0.97579	0.0242103
	ATTACAGAGTGACTGGTAAT	human	0.00939246	0.990608
	ATTACAGCGGCGGCAGGAGC	mouse	0.980616	0.0193836
	ATTACAGGTCCGGATGCAGG	mouse	0.990153	0.00984683
	ATTACAGTTGCGAAGGATAT	human	0.00942476	0.990575
	ATTACATGCGCTGGAGCTCT	human	0.00609911	0.993901
	ATTACATGGCCGCTCGCGGT	mouse	0.990357	0.00964302
	ATTACATTACCAACTGCCTT	human	0.0113632	0.988637
	ATTACATTACCAACTGCGGT	human	0.00563498	0.994365
	ATTACATTACCGCCTGCTGC	mouse	0.982573	0.0174269
	ATTACCAATCCTAACGTAAT	human	0.0103678	0.989632
	ATTACCAATCGCAGGTAAGG	human	0.00765814	0.992342
	ATTACCAGCGCGAAGGCGGT	mouse	0.984826	0.0151735
	ATTACCAGCGGAGCTTAAGG	mouse	0.981566	0.018434
	ATTACCAGCGGGTCCGTATC	human	0.00366998	0.99633
	ATTACCCATAGGAGCGATAT	human	0.00502014	0.99498
	ATTACCCGCTCAACTGGTAA	mouse	0.986962	0.0130384
	ATTACCCTCACTTAAGCGAA	mouse	0.992298	0.00770218
	ATTACCCTCAGGCAGGCTTG	human	0.00719868	0.992801
	ATTACCCTCAGTAATGCGAA	mouse	0.99136	0.00863984
	ATTACCGACCGGTAAGTCTA	human	0.0069741	0.993026
	ATTACCGATTGATATGGTCC	human	0.0083589	0.991641
	ATTACCGCCTCCTAGGATGA	mouse	0.989328	0.0106719
	ATTACCGCCTCGAAGGTTAG	mouse	0.995032	0.00496817
	ATTACCGCCTGAGTCGTCTA	human	0.00765027	0.99235
	ATTACCGGATGAACCGGAGC	human	0.00743615	0.992564
	ATTACCGGCACGCTCGTCTA	human	0.00846676	0.991533
	ATTACCTAACGGTCCGTTAG	mouse	0.988119	0.0118812
	ATTACCTACGCAGAAGATAT	human	0.00699301	0.993007
	ATTACCTAGTCGTCGGGTCC	mouse	0.986023	0.0139771
	ATTACCTAGTGCTTGGCCTT	mouse	0.988994	0.0110059
	ATTACCTCCACCATAGCAAC	human	0.00746938	0.992531
	ATTACCTGGACTCCAGGTAA	mouse	0.982314	0.0176856
	ATTACCTGGAGCGGTGGTCC	human	0.00807718	0.991923
	ATTACCTGGAGCTTGGTATC	mouse	0.983248	0.0167521
	ATTCAACCTAGTAATGCTGC	human	0.00620326	0.993797
	ATTCAACGATGCGGTTACGT	mouse	0.987549	0.0124512
	ATTCAACTAAATTCATAGAG	mouse	0.988487	0.0115132
	ATTCAACTCGCGATTGCAAC	human	0.00851671	0.991483
	ATTCAACTCGCGGCAGCGAA	human	0.00391991	0.99608
	ATTCAACTCGGCTTGGCTCT	human	0.00436187	0.995638
	ATTCAACTCGGTATCGCGGT	human	0.00662636	0.993374
	ATTCAACTTCGCAACGCTCT	human	0.00640301	0.993597
	ATTCAAGCGGGCTGCGTATC	human	0.00723646	0.992764
	ATTCAAGGCTATTCAGCTGC	mouse	0.988018	0.0119824
	ATTCAAGGTCGCGAAGGAGC	human	0.00696533	0.993035
	ATTCAAGGTCGCTTGGATAT	human	0.00399577	0.996004
	ATTCAATCCTGCTGCGCGGT	human	0.00693084	0.993069
	ATTCAATCTGGCGGTGGTCC	mouse	0.982298	0.0177016
	ATTCAATGGCGATATGCAAC	human	0.00696391	0.993036
	ATTCAATTCACGTCGTAAGG	human	0.00751527	0.992485
	ATTCAATTCAGCCTTGCAAC	human	0.0237732	0.976227
	ATTCACAACTCTAACGTAAT	mouse	0.987381	0.0126186
	ATTCACAGAAATTGGGTATC	mouse	0.993546	0.00645351
	ATTCACAGCGCGGATGGTCC	human	0.00905546	0.990945
	ATTCACAGCGCGGCAGCCTT	mouse	0.98498	0.0150197
	ATTCACAGCGGCTGCGCAAC	human	0.0094738	0.990526
	ATTCACCATACAGCGGCAGG	human	0.00955781	0.990442
	ATTCACCGCTCTCCAGCGGT	mouse	0.98981	0.0101902
	ATTCACCTAGCTAACGCAGG	mouse	0.982727	0.0172725
	ATTCACCTCACCTAGGGTCC	mouse	0.981465	0.0185355
	ATTCACGACCGCAACGTCTA	mouse	0.992402	0.00759779
	ATTCACGCTCGCAACGCCTT	human	0.0083877	0.991612
	ATTCACGTCGCCATAGCGGT	human	0.00755604	0.992444
	ATTCACTAGTGAGCTGTATC	human	0.0117188	0.988281
	ATTCACTGGACGACCGCTTG	human	0.0083544	0.991646
	ATTCACTGGAGACTGGTAAT	mouse	0.985555	0.0144449
	ATTCACTGGAGTAGAGGCGT	human	0.00621808	0.993782
	ATTCAGAGCTGCGAATAAGG	human	0.00791018	0.99209
	ATTGGACGATGATATTAAGG	human	0.00880392	0.991196
	ATTGGACTAAGCTGCGCAAC	human	0.00884468	0.991155
	ATTGGACTCGGGCAGGCTCT	mouse	0.98301	0.0169899
	ATTGGACTTCGAACCGATGA	mouse	0.987958	0.0120421
	ATTGGAGCGGGGCGTGATGA	mouse	0.979579	0.0204211
	ATTGGAGGCTGTAGAGCAGG	human	0.00639182	0.993608
	ATTGGATCCTGCAACGATAT	mouse	0.980944	0.0190555
	ATTGGATCCTGCAACGCAAC	mouse	0.984503	0.0154967
	ATTGGATCTGCAGTTGCGAA	human	0.00686546	0.993135
	ATTGGATCTGCTACGGTAGA	human	0.00798385	0.992016
	ATTGGATGGCCTTAAGCAAC	mouse	0.983384	0.0166158
	ATTGGATTACCAACTTACGT	mouse	0.97751	0.0224901
	ATTGGATTACCAGTTGTAGA	mouse	0.986531	0.0134685
	ATTGGATTACGACTGGCGGT	mouse	0.984577	0.0154226
	ATTGGATTCACAATCGGTAA	mouse	0.989127	0.0108727
	ATTGGCAATCGAGTCGCTGC	mouse	0.990623	0.00937658
	ATTGGCCATACAGCGGTTAG	mouse	0.983665	0.0163353
	ATTGGCCTAGGGCAGGTTAG	mouse	0.985733	0.0142675
	ATTGGCCTCAGCGAAGTTAG	human	0.0109238	0.989076
	ATTGGCGAAGGATATGGCAG	human	0.00629058	0.993709
	ATTGGCGACCGCAACGGCGT	mouse	0.976604	0.0233957
	ATTGGCGCTCGAACCGTAAT	mixed	0.440558	0.559442
	ATTGGCGCTCGACTGGTTAG	human	0.0114853	0.988515
	ATTGGCGCTCGGTCCGTAAT	mouse	0.984892	0.0151081
	ATTGGCTCCACGTCGGGAGC	mouse	0.982013	0.0179869
	ATTGGCTCCACTAGTGCCTT	mouse	0.988061	0.0119389
	ATTGGCTCCACTAGTTACGT	human	0.0275869	0.972413
	ATTGGGAGTCCCTCATAAGG	mouse	0.976449	0.023551
	CAACTACCTAGCAGGGGAGC	human	0.00354817	0.996452
	CAACTACGATCTACGGCAAC	human	0.00664996	0.99335
	CAACTACTTCCCATAGCAAC	human	0.00520085	0.994799
	CAACTAGAGTGGCGTTACGT	mouse	0.987224	0.0127761
	CAACTAGCGGCCTAGGTCTA	mouse	0.9822	0.0178004
	CAACTAGGCTCTACGGCCTT	human	0.0077299	0.99227
	CAACTAGGTCCAGCGGTAGA	human	0.00676721	0.993233
	CAACTAGTTGATTCAGCAGG	mouse	0.976124	0.0238762
	CAACTATCCTCTGGAGCTTG	human	0.00440191	0.995598
	CAACTATCTGGCTCTGCTGC	mouse	0.980156	0.0198441
	CAACTCAATCCGACCGTATC	human	0.00441266	0.995587
	CAACTCAGAACGATTGCTCT	human	0.00469712	0.995303
	CAACTCAGAAGTAATGCTGC	human	0.00814269	0.991857
	CAACTCAGAAGTAGAGGAGC	human	0.0095263	0.990474
	CAACTCCGCTCTAGTGCAGG	mouse	0.984847	0.0151533
	CAACTCGATTCGCAATAAGG	mouse	0.987043	0.0129574
	CAACTCGCAACTAACGGCGT	human	0.00683917	0.993161
	CAACTCGGATCTGGAGCTGC	human	0.0114743	0.988526
	CAACTCGGCACCTAGGCCTT	mouse	0.990562	0.00943828
	CAACTCGGCAGCAACGTCTA	human	0.002759	0.997241
	CAACTCGTCGGCGAAGCTGC	mouse	0.994751	0.00524934
	CAACTCTAACGATGAGATAT	mouse	0.985145	0.014855
	CAACTCTCCACCTCAGATGA	mouse	0.988118	0.0118822
	CAACTCTCCACTAACGGCAG	human	0.00446728	0.995533
	CAATCACCTACAGCGGTAGA	human	0.0117112	0.988289
	CAATCACGATGTAGATAGAG	mouse	0.985711	0.0142895
	CAATCACTAACCTCAGCAGG	human	0.00906753	0.990932
	CAATCACTTCCGCCTGATAT	mouse	0.982007	0.0179926
	CAATCAGGCTCGGCAGATAT	human	0.00277085	0.997229
	CAATCAGGCTCTAGTGATAT	human	0.0144068	0.985593
	CAATCAGTTGCGTCGGCCTT	human	0.0038205	0.996179
	CAATCATCCTCCGCTGATAT	human	0.0111135	0.988886
	CAATCATCTGCGATTGCGAA	human	0.00911728	0.990883
	CAATCATGCGCGCCTGTAGA	mouse	0.981246	0.0187542
	CAATCATTACCGGATGTTAG	mouse	0.988989	0.0110106
	CAATCATTGGGATATGCAAC	mouse	0.978062	0.0219384
	CAATCATTGGGGCAGTAAGG	mouse	0.986753	0.013247
	CAATCCAACTGCTGCTACGT	human	0.0177843	0.982216
	CAATCCAGCGGGTCCGCTCT	human	0.0116215	0.988379
	CAATCCAGTTCGGCAGGAGC	human	0.00960219	0.990398
	CAATCCCATACGCAAGGTAA	mouse	0.985006	0.0149941
	CAATCCCTCAGGCAGTACGT	mouse	0.979795	0.0202051
	CAATCCGAAGCCTAGGGAGC	human	0.00855911	0.991441
	CAATCCGATTCAGAAGCTCT	mouse	0.984417	0.0155833
	CAATCCGCAACGCTCGCCTT	mouse	0.9859	0.0140997
	CAATCCGCAAGGTCCGATAT	mouse	0.98669	0.01331
	CAATCCGGATGATATGTCTA	human	0.00460865	0.995391
	CAATCCGGATGGTAAGCTGC	human	0.00647081	0.993529
	CAATCCGGCAATTGGGTTAG	human	0.0137598	0.98624
	CAATCCTACGATTGGGTCTA	human	0.0108568	0.989143
	CAATCCTACGGAGCTGGCGT	human	0.0125858	0.987414
	CAATCCTAGTGCTGCGCAGG	human	0.00762044	0.99238
	CAGAAAGAGTGATGAGCAAC	human	0.00807817	0.991922
	CAGAAAGCGGCTTAAGCGAA	human	0.00397554	0.996024
	CAGAAAGCGGGAACCGCTGC	human	0.0127545	0.987246
	CAGAAATCCTGGTCCGATGA	human	0.00801581	0.991984
	CAGAAATCTGCGCAAGTAAT	human	0.0095112	0.990489
	CAGAAATGGCGCCTTTAAGG	human	0.0110201	0.98898
	CAGAAATTGGGATGAGGAGC	mouse	0.989085	0.0109153
	CAGAACAATCGCTGCGATGA	mouse	0.986203	0.0137975
	CAGAACAGTTCAACTGTAAT	mouse	0.989006	0.010994
	CAGAACCTCAGCTCTGTAAT	mouse	0.988503	0.0114967
	CAGAACGAAGCAGAAGCTGC	mouse	0.991624	0.00837615
	CAGAACGCTCGCAACGGTAA	human	0.0137428	0.986257
	CAGAACGGATCGACCGCCTT	human	0.00785621	0.992144
	CAGAACGGCACAGAATAAGG	mouse	0.979784	0.0202161
	CAGAACTACGCAATCGTCCG	mouse	0.983247	0.0167528
	CAGAACTAGTCAGAAGATGA	human	0.0106153	0.989385
	CAGAACTAGTCAGAAGGCAG	mouse	0.980721	0.0192787
	CAGAACTCCACCTAGGTAAT	human	0.00735802	0.992642
	CAGAAGACTGCGATTGGCGT	human	0.00467033	0.99533
	CAGCGACCTAGCTTGTAGAG	mouse	0.98602	0.0139797
	CAGCGACTTCCTAACGCGGT	human	0.00885525	0.991145
	CAGCGACTTCCTAACGGCGT	human	0.01002	0.98998
	CAGCGAGGCTCAATCGTCTA	mouse	0.994194	0.00580639
	CAGCGAGTTGCGCAAGTAGA	mouse	0.981825	0.0181751
	CAGCGAGTTGGTAATGTAAT	mouse	0.989211	0.0107892
	CAGCGATTCAGTAGAGCGGT	mouse	0.987363	0.0126365
	CAGCGCAACTGTAGAGCGAA	mouse	0.984707	0.0152934
	CAGCGCAGAACTCCAGTAGA	mouse	0.982759	0.0172414
	CAGCGCCATAGGTAAGCAAC	human	0.00526756	0.994732
	CAGCGCCTAGCAATCGTAAT	human	0.00978245	0.990218
	CAGCGCGATTCTAGTGTAAT	mouse	0.987807	0.0121925
	CAGCGCGCAAGGCAGGGAGC	human	0.012783	0.987217
	CAGCGCGTCGGAGTCGCTGC	human	0.00803177	0.991968
	CAGCGGAGTCCTACGGCAGG	mouse	0.978112	0.0218876
	CAGTTACCTACGCAAGATGA	mouse	0.983453	0.0165474
	CAGTTACCTACGGCAGCCTT	mouse	0.985566	0.014434
	CAGTTACTCGATTCAGTAAT	human	0.00780738	0.992193
	CAGTTACTCGCCATAGCGAA	mouse	0.98484	0.01516
	CAGTTACTCGGGTAAGCTCT	human	0.00399467	0.996005
	CAGTTAGGTCCTAACGCGGT	human	0.00500284	0.994997
	CAGTTAGTTGGCAGGGATAT	mouse	0.98215	0.0178504
	CAGTTATCCTCGGCAGCCTT	human	0.0130611	0.986939
	CAGTTATCCTGCAGGGGTCC	human	0.00817765	0.991822
	CAGTTCAGCGGCTCTGTCTA	mouse	0.986808	0.0131923
	CAGTTCCGCTCGCTCGATAT	human	0.00486868	0.995131
	CAGTTCCGCTGCTGCGTTAG	mouse	0.988932	0.0110678
	CAGTTCGATTGCTTGGGAGC	human	0.00743987	0.99256
	CAGTTCGCCTGCGAAGCTTG	human	0.0110757	0.988924
	CAGTTCGCTCCCTAGGGCGT	human	0.0114321	0.988568
	CAGTTCGGCACTAACGCTGC	human	0.0089305	0.99107
	CAGTTCGTCGGCGAAGCTGC	human	0.011198	0.988802
	CAGTTCGTCGGCGGTTAGAG	mouse	0.972717	0.0272831
	CAGTTCTAACCTTAAGCGAA	mouse	0.987573	0.0124268
	CAGTTCTAGTGACTGGCGGT	human	0.00575907	0.994241
	CAGTTCTCCACTAGTGGTAA	human	0.00575053	0.994249
	CAGTTCTGGAGATATGTAAT	human	0.00608953	0.99391
	CAGTTGAACCGATATGTCCG	human	0.00704185	0.992958
	CAGTTGAGCTGCAGGGATGA	mouse	0.989595	0.0104045
	CCATAACTTCCGGATGGCAG	mouse	0.986571	0.0134291
	CCATAAGCGGGCGGTGTAGA	human	0.00938895	0.990611
	CCATAATTCACGCTCGTCTA	human	0.0098699	0.99013
	CCATACAACTCAACTGCCTT	mouse	0.971967	0.0280334
	CCATACCTAGCGACCGGTAA	mouse	0.984284	0.0157162
	CCATACCTCAATTGGGGTAA	human	0.0123977	0.987602
	CCATACGAAGCCATAGCGAA	human	0.00827641	0.991724
	CCATACGATTGCAACGTAAT	human	0.00861503	0.991385
	CCATACGCAACAACTGGCAG	mouse	0.987639	0.0123611
	CCATACGCAACGCCTGCAAC	mouse	0.986337	0.0136627
	CCATACGCCTCTACGGTAGA	human	0.00748632	0.992514
	CCATACGGATCGCTCGCCTT	mouse	0.980057	0.0199433
	CCATACTGGACAACTGTCTA	mouse	0.984992	0.0150081
	CCATAGAACCGAGCTGCTCT	mouse	0.977053	0.0229471
	CCATAGACTGCTAGTGCGGT	human	0.00767897	0.992321
	CCGCTACGATCGCCTGTTAG	mouse	0.980072	0.019928
	CCGCTACGATCTACGGCTGC	mouse	0.985318	0.0146819
	CCGCTACTAACGGATGCCTT	mouse	0.981029	0.0189708
	CCGCTACTAACGGATGCTTG	human	0.0104028	0.989597
	CCGCTACTTCCGGATGCCTT	mouse	0.984583	0.0154173
	CCGCTAGAGTGCTTGGCTTG	human	0.0107527	0.989247
	CCGCTAGAGTGGCAGTACGT	human	0.0105219	0.989478
	CCGCTAGGTCGATGAGCGGT	mouse	0.990737	0.00926288
	CCGCTAGGTCGGTCCTAAGG	mouse	0.980773	0.0192267
	CCGCTAGTTGCGCAAGCTTG	human	0.0077728	0.992227
	CCGCTATCCTGCCTTGGTAA	human	0.0106477	0.989352
	CCGCTATGGCCAGAAGTATC	human	0.0160346	0.983965
	CCGCTATTACGCTGCTAGAG	human	0.00607959	0.99392
	CCGCTCAATCGACTGGTAAT	mouse	0.986819	0.0131812
	CCGCTCCGCTGGCAGGGTAA	mouse	0.985804	0.0141956
	CCGCTCCTAGCCATAGCCTT	human	0.0146893	0.985311
	CCGCTCCTAGCCGCTGCTTG	human	0.00907643	0.990924
	CCGCTCGATTCTCCAGCCTT	mouse	0.992455	0.00754549
	CCGCTCGCCTATTGGGTCTA	mouse	0.974324	0.0256757
	CCGCTCGGCAGCTTGTAAGG	mouse	0.98613	0.0138704
	CCGCTCTAGTGCTTGGGCGT	mouse	0.985848	0.0141517
	CCGCTCTGGACAATCGTAAT	mouse	0.990338	0.00966212
	CCGCTCTGGAGGAGCGCAGG	mouse	0.988401	0.0115989
	CCGCTGAACCCCTAGGCCTT	mouse	0.985928	0.0140724
	CCTAGACCTACTCCAGTTAG	human	0.00766039	0.99234
	CCTAGACTTCATTGGGTAAT	mouse	0.988937	0.011063
	CCTAGATTGGATTGGGCCTT	mouse	0.986816	0.0131843
	CCTAGATTGGCTGGAGCAGG	human	0.00988126	0.990119
	CCTAGCAATCGCGGTTAAGG	human	0.0040133	0.995987
	CCTAGCCATACAATCGTAAT	mouse	0.981516	0.0184843
	CCTAGCCATACTTAAGTAGA	mouse	0.9891	0.0109001
	CCTAGCCGCTGCAACGGCAG	mouse	0.985454	0.0145459
	CCTAGCGAAGGATGAGCTTG	mouse	0.980797	0.0192026
	CCTAGCGAAGGCTGCGCAGG	human	0.00706298	0.992937
	CCTAGCGATTCCTAGGCTTG	human	0.00975987	0.99024
	CCTAGCGCTCCAGCGGCGGT	human	0.00415847	0.995842
	CCTAGCGCTCGAACCGCTTG	mouse	0.984393	0.0156066
	CCTAGCGGATGATATGCCTT	human	0.0101342	0.989866
	CCTAGCGGCACGTCGGGAGC	human	0.00878378	0.991216
	CCTAGCGGCAGGTCCGTAGA	human	0.009375	0.990625
	CCTAGCTAGTGCGAAGTATC	mouse	0.981294	0.0187055
	CCTCAAGGTCGATATGTAAT	human	0.00527983	0.99472
	CCTCAAGTTGCGCAAGCGGT	mouse	0.987162	0.0128378
	CCTCAATGCGGCAGGGTCTA	human	0.00692981	0.99307
	CCTCACAGAACTCCAGATAT	mouse	0.98751	0.0124899
	CCTCACGATTCTAGTGCTTG	mouse	0.992915	0.00708502
	CCTCACGCTCCTACGGCTGC	mouse	0.989142	0.0108582
	CCTCACGTCGCGCCTGCAAC	human	0.00599616	0.994004
	CCTCAGAACCCGCAAGGCGT	human	0.00364299	0.996357
	CCTCAGAGCTCAACTGGTCC	human	0.00375059	0.996249
	CGAAGACTTCCAGTTGCAGG	human	0.00921909	0.990781
	CGAAGAGCGGCTCCAGCAAC	mouse	0.968861	0.031139
	CGAAGAGGTCCTCCAGGTAA	human	0.0155537	0.984446
	CGAAGATTGGCGCTCGGAGC	mouse	0.982359	0.0176406
	CGAAGCAATCGCTCTGTCCG	mouse	0.96983	0.0301698
	CGAAGCAGTTCGGCAGTCCG	mouse	0.986412	0.0135879
	CGAAGCCGCTGCTGCGCAAC	mouse	0.977601	0.0223993
	CGAAGCCGCTGCTGCGGCAG	human	0.0123885	0.987611
	CGAAGCCGCTGCTGCGTAGA	mouse	0.975648	0.0243517
	CGAAGCCTAGCGCCTGCCTT	mouse	0.987277	0.0127226
	CGAAGCCTAGCGGATTAAGG	mouse	0.989341	0.0106592
	CGAAGCGATTGGTCCGGTCC	human	0.00784519	0.992155
	CGAAGCGCAAGGTCCGCAAC	mouse	0.987631	0.0123694
	CGAAGCGTCGGAGTCGCGGT	mouse	0.984357	0.0156426
	CGAAGCTAGTCGAAGGGCAG	mouse	0.992029	0.00797063
	CGAAGCTCCACCATAGCTGC	human	0.00480986	0.99519
	CGAAGCTGGACGCCTGTAGA	human	0.00638201	0.993618
	CGAAGCTGGACTAACGCTGC	mouse	0.993748	0.00625164
	CGAAGCTTAAGACTGTACGT	human	0.0117493	0.988251
	CGACCACTAAGCTTGGTAAT	mouse	0.978371	0.0216289
	CGACCACTTCCGCTCGGAGC	mouse	0.981418	0.0185824
	CGACCAGAGTCCTAGGCCTT	mouse	0.97242	0.0275799
	CGACCAGCGGGCAACGGCGT	mouse	0.983394	0.0166057
	CGACCAGGTCGAGCTGTATC	human	0.0103883	0.989612
	CGACCATCCTGCTGCGCAGG	mouse	0.98435	0.01565
	CGACCATGCGGAGTCGTAGA	human	0.00811594	0.991884
	CGACCATGGCCAGAAGGAGC	mouse	0.985453	0.0145471
	CGACCATGGCGAGTCGATGA	human	0.0087953	0.991205
	CGACCCAGTTCAGCGGTCTA	mouse	0.989668	0.0103316
	CGACCCAGTTGACTGGTTAG	mouse	0.989266	0.0107341
	CGACCCCGCTGCCTTGTCCG	human	0.00407234	0.995928
	CGACCCCTCAGTAATGCCTT	human	0.00818372	0.991816
	CGACCCGAAGGCGAAGTTAG	human	0.0109296	0.98907
	CGACCCGCTCGGTAAGGTAA	human	0.00773961	0.99226
	CGACCCTAACCAGCGTACGT	mouse	0.986414	0.0135862
	CGACCCTAACGAGTCGATAT	human	0.0127974	0.987203
	CGACCCTAACGAGTCGCTGC	human	0.0136252	0.986375
	CGACCCTAACGCGAAGCGAA	human	0.0066169	0.993383
	CGACCCTACGCGTCGGCCTT	mouse	0.987673	0.0123269
	CGACCCTACGGGAGCTAAGG	human	0.00621645	0.993784
	CGACCCTACGGGCGTGTTAG	mouse	0.986345	0.0136555
	CGACCCTAGTCAACTGTAGA	human	0.0075777	0.992422
	CGACCCTAGTCGTCGGCGAA	mouse	0.983339	0.0166606
	CGACCGACTGCAACTGGCGT	human	0.00790737	0.992093
	CGACCGAGCTGCTCTGATAT	mouse	0.990871	0.00912921
	CGACCGAGCTGCTGCGCTTG	mouse	0.976468	0.0235319
	CGATTACTAAGGAGCGCGGT	mouse	0.989844	0.0101558
	CGATTACTTCCCTCAGCTCT	human	0.0106437	0.989356
	CGATTAGTTGATTCAGCCTT	mouse	0.975549	0.0244515
	CGATTAGTTGGCAGGTAGAG	human	0.0159426	0.984057
	CGATTATGCGCAGCGGGAGC	mouse	0.988402	0.0115979
	CGATTATGCGCGATTTACGT	human	0.00873617	0.991264
	CGATTATGGCCGCTCTAGAG	human	0.00393661	0.996063
	CGATTATTACCAGCGGATAT	mouse	0.982811	0.0171892
	CGATTATTGGATTGGTACGT	mouse	0.980374	0.0196259
	CGATTCAACTGATGAGGTAA	human	0.00773742	0.992263
	CGATTCAGCGGCGAAGTATC	human	0.00611111	0.993889
	CGATTCAGCGGCTCTTAAGG	mouse	0.978559	0.0214411
	CGATTCAGTTCCGCTGATGA	human	0.00649484	0.993505
	CGATTCCATACGATTGGTAA	human	0.00727448	0.992726
	CGATTCGATTCGCCTTAGAG	mouse	0.990478	0.00952168
	CGATTCGCAAATTGGGTAAT	mouse	0.985294	0.0147059
	CGATTCGCAAGCAGGGCTGC	mouse	0.979114	0.0208864
	CGATTCGCCTCCGCTGCTGC	mouse	0.988784	0.0112159
	CGATTCGCTCCAGTTGGCAG	human	0.0127368	0.987263
	CGATTCGGATGCGAATACGT	mouse	0.983848	0.0161524
	CGATTCGGCAGTATCGGAGC	human	0.0118128	0.988187
	CGATTCTAACCTACGTAAGG	mouse	0.98114	0.0188599
	CGATTCTAGTCGCAAGCAGG	mouse	0.989733	0.0102669
	CGATTGACTGGTAGAGTCTA	mouse	0.990862	0.00913818
	CGATTGAGTCGCAACGTAAT	mouse	0.986115	0.0138854
	CGCAAACCTACAATCGCTGC	mouse	0.987668	0.0123317
	CGCAAACGATCAATCGCCTT	mouse	0.968854	0.0311465
	CGCAAACTAACAGCGGCTCT	human	0.0124829	0.987517
	CGCAAACTAAGCGGTGCTGC	mouse	0.975843	0.0241566
	CGCAAACTAAGCGGTGTAAT	mouse	0.981053	0.0189467
	CGCAAAGAGTCAATCTACGT	human	0.0103962	0.989604
	CGCAAAGTTGCGAAGGATGA	mouse	0.988495	0.0115052
	CGCAAAGTTGCTACGGTATC	human	0.00589305	0.994107
	CGCAAATCCTCGGCAGTCTA	mouse	0.98781	0.01219
	CGCAAATTACATTGGGCAGG	human	0.0052041	0.994796
	CGCAACAACTGCGAAGTAAT	mouse	0.98816	0.0118397
	CGCAACAGCGCAACTTAAGG	human	0.0097397	0.99026
	CGCAACAGTTCAGTTGATAT	mouse	0.988329	0.0116708
	CGCAACGAAGCTCCAGCTCT	mouse	0.988208	0.0117922
	CGCAACTAACCCGCTGCGGT	human	0.00538203	0.994618
	CGCAACTAACCTGGATACGT	mouse	0.981025	0.018975
	CGCAACTTAACTCCAGGAGC	mouse	0.986124	0.0138759
	CGCAACTTAAGTATCTACGT	human	0.0086579	0.991342
	CGCAAGAACCGCCTTGCAAC	mouse	0.987613	0.0123869
	CGCAAGAGCTCCTCAGATGA	mouse	0.981805	0.0181953
	CGCAAGAGCTCTGGAGCCTT	human	0.0102868	0.989713
	CGCCTACTAAGTAGAGCGAA	human	0.0081208	0.991879
	CGCCTAGAGTGGCAGGCTGC	human	0.00762066	0.992379
	CGCCTATGCGGAGCTGCTGC	mouse	0.985296	0.014704
	CGCCTATGGCGGAGCGCAAC	human	0.0108165	0.989184
	CGCCTCAACTGGCAGTAGAG	human	0.00323398	0.996766
	CGCCTCAGCGGCGAAGATAT	mouse	0.982928	0.0170717
	CGCCTCCATAGGTCCGCAAC	mouse	0.985941	0.0140594
	CGCCTCGACCGGCAGGTCCG	mouse	0.992492	0.00750778
	CGCCTCGCAACAGCGGCAGG	mouse	0.986379	0.0136205
	CGCCTCGCAACGCCTTAGAG	mouse	0.979866	0.0201342
	CGCCTCGCAACGGCATACGT	mouse	0.992463	0.00753696
	CGCCTCGGATCAACTGCGAA	human	0.00671406	0.993286
	CGCCTCGGCACTACGGCGAA	mouse	0.987454	0.0125457
	CGCCTCGGCAGGAGCGGTCC	human	0.00766036	0.99234
	CGCCTCTGGACTAGTGCAGG	mouse	0.987194	0.0128062
	CGCCTGATGAGCAACGCGAA	human	0.0056477	0.994352
	CGCCTGATGAGCGGTTAAGG	human	0.0120611	0.987939
	CGCTCACCTAGGCAGGTATC	human	0.00957236	0.990428
	CGCTCACCTAGGTAAGTTAG	human	0.00866802	0.991332
	CGCTCAGCGGGATATGCGAA	mouse	0.979861	0.0201386
	CGCTCATCTGGGTCCGTTAG	mouse	0.971548	0.028452
	CGCTCATTACCCGCTGGTAA	mouse	0.980331	0.0196688
	CGCTCATTACCCGCTGTAAT	human	0.0162301	0.98377
	CGCTCATTCACAGCGGGCAG	mouse	0.981898	0.0181015
	CGCTCATTGGGCCTTGTAAT	human	0.00627525	0.993725
	CGCTCATTGGGCTCTGGCAG	mouse	0.980114	0.0198864
	CGCTCATTGGGGAGCTAAGG	mouse	0.985248	0.014752
	CGCTCCAGAACGTCGGTTAG	human	0.0116599	0.98834
	CGCTCCAGAACTAGTGGAGC	mouse	0.982233	0.0177673
	CGCTCCAGCGCAGCGGTATC	human	0.00857378	0.991426
	CGCTCCCTAGCCATAGGCAG	human	0.010702	0.989298
	CGCTCCGAAGCGGATGCTGC	mouse	0.985308	0.014692
	CGCTCCGAAGGGAGCGTTAG	human	0.00740046	0.9926
	CGCTCCGACCATTGGGCAAC	human	0.00718499	0.992815
	CGCTCCTACGCGCAATAAGG	human	0.0100197	0.98998
	CGCTCCTACGGATGAGCGAA	human	0.00890106	0.991099
	CGCTCCTCCACGCTCGCGAA	human	0.00586608	0.994134
	CGCTCGATGACAACTGGTCC	human	0.00745533	0.992545
	CGGATACCTAGGTAAGCTCT	mouse	0.980253	0.0197472
	CGGATACTAAGCGAAGCTTG	human	0.00781904	0.992181
	CGGATACTTCGATGAGTATC	mouse	0.982566	0.017434
	CGGATAGGCTCAGCGGGTAA	human	0.00657801	0.993422
	CGGATAGGTCCAGAAGATGA	mouse	0.986423	0.0135767
	CGGATATCCTCTAACGGAGC	human	0.00890132	0.991099
	CGGATATCTGGATATGCAGG	mouse	0.988889	0.0111111
	CGGATATTCACAACTGGTCC	human	0.0115682	0.988432
	CGGATATTCAGCAACGCCTT	human	0.0100301	0.98997
	CGGATCAATCGAGTCGATGA	mouse	0.982761	0.0172395
	CGGATCCTAGGCCTTGCTCT	mouse	0.979749	0.0202507
	CGGATCGAAGCAATCGCTGC	mouse	0.984368	0.0156322
	CGGATCGAAGCAGAAGCGAA	human	0.0076555	0.992344
	CGGATCGATTGCGGTTACGT	mouse	0.981956	0.0180439
	CGGATCGATTGGTCCGCAAC	human	0.00844786	0.991552
	CGGATCGCCTCAGCGGTTAG	human	0.00812065	0.991879
	CGGATCGCTCCCTAGGATGA	mouse	0.987187	0.0128133
	CGGATCGCTCCCTCAGGCGT	mouse	0.98031	0.0196898
	CGGATCGCTCCGATTGTAGA	mouse	0.991488	0.00851232
	CGGATCTAACCCTCAGGTCC	mouse	0.984333	0.0156674
	CGGATCTAACCTCCAGTCCG	human	0.019072	0.980928
	CGGATCTAGTCTAGTGCCTT	mouse	0.986046	0.0139542
	CGGATGAACCCCTAGGTCCG	human	0.00767085	0.992329
	CGGATGATGAGAGTCGTCCG	mouse	0.982254	0.0177461
	CGGCAAGGCTGATGAGGAGC	human	0.00734312	0.992657
	CGGCAATCCTGCAACTACGT	mouse	0.993161	0.00683855
	CGGCAATCTGCCTCAGCTCT	mouse	0.985262	0.0147381
	CGGCAATCTGCGCCTGGTCC	human	0.0119481	0.988052
	CGGCAATCTGCGCCTGTCCG	human	0.0120457	0.987954
	CGGCAATTACCGGATTACGT	mouse	0.988275	0.0117252
	CGGCAATTGGCGCAATAAGG	human	0.00868045	0.99132
	CGGCACAGAACAGCGGTAGA	human	0.00488256	0.995117
	CGGCACAGCGCCTCAGCGGT	mouse	0.984851	0.0151493
	CGGCACAGTTGGCAGGCTGC	human	0.0133613	0.986639
	CGGCACCGCTCAGTTGCCTT	mouse	0.986652	0.0133484
	CGGCACCGCTGCTTGGGCGT	human	0.00942863	0.990571
	CGGCACCTCAGATGAGTAAT	human	0.00751551	0.992484
	CGGCACGATTGCTCTGCTGC	human	0.0110815	0.988919
	CGGCACGCCTGATATGCTTG	human	0.00691776	0.993082
	CGGCACGCTCCTACGGATGA	mouse	0.978874	0.0211259
	CGGCACGCTCCTACGGTAAT	human	0.00912395	0.990876
	CGGCACTAACGATATGCTCT	human	0.0107704	0.98923
	CGGCACTACGCAACTGCGAA	mouse	0.989892	0.0101085
	CGGCACTACGCAACTGTTAG	human	0.00377674	0.996223
	CGGCACTACGGCGGTGGTCC	human	0.0100194	0.989981
	CGGCACTGGAGCAACGGTAA	mouse	0.98537	0.0146303
	CGGCAGAACCCCGCTGGTAA	mouse	0.982639	0.0173606
	CGGCAGAGCTCGTCGGGCAG	mouse	0.985472	0.0145278
	CGGCAGATATCAGTTGATGA	human	0.00669885	0.993301
	CGTCGACCTACAGTTGTCTA	human	0.00918493	0.990815
	CGTCGACCTAGGTAATACGT	mouse	0.988826	0.0111736
	CGTCGACGATATTGGGATGA	mouse	0.98468	0.0153205
	CGTCGACGATATTGGGCGGT	mouse	0.97724	0.0227599
	CGTCGACGATGGTAAGTAGA	mouse	0.980248	0.019752
	CGTCGAGAGTCGTCGGGAGC	human	0.00565054	0.994349
	CGTCGAGTTGGACTGGCTTG	human	0.00473391	0.995266
	CGTCGATCCTGCAACTAAGG	mouse	0.989875	0.0101251
	CGTCGATGCGCTAGTGGTAA	human	0.00771064	0.992289
	CGTCGATGCGGCCTTGGTAA	mouse	0.977802	0.0221981
	CGTCGCAATCCGCCTGCAAC	mouse	0.987299	0.0127011
	CGTCGCAATCCTACGGCGGT	human	0.00809451	0.991905
	CGTCGCAGAAGCGAATACGT	mouse	0.987771	0.0122291
	CGTCGCCATAGATATGTAGA	mouse	0.9949	0.00510027
	CGTCGCCTAGATTCAGATGA	human	0.0137882	0.986212
	CGTCGCCTCACGCCTGGCGT	human	0.00994126	0.990059
	CGTCGCGACCGAGTCGCAAC	human	0.0099527	0.990047
	CGTCGCGCCTCGACCGTAGA	human	0.00807537	0.991925
	CGTCGCGCTCCGACCGTTAG	human	0.00817536	0.991825
	CGTCGCGGATGCGGTGGTAA	human	0.00622782	0.993772
	CGTCGCGGCACGATTGCCTT	human	0.00389679	0.996103
	CGTCGCGGCACTAGTGATAT	mouse	0.984099	0.0159013
	CGTCGCGGCAGCTCTGCTGC	human	0.00948693	0.990513
	CGTCGCTAACGGTCCTACGT	human	0.00894557	0.991054
	CGTCGCTCCACGACCGCAGG	mouse	0.986085	0.0139149
	CGTCGCTGGACGATTGTAAT	human	0.0059513	0.994049
	CGTCGCTTAAATTGGGGCGT	human	0.0106941	0.989306
	CGTCGGAACCCCTCAGTAGA	mixed	0.498734	0.501266
	CTAACACTAAGAGCTGGTAA	human	0.00837881	0.991621
	CTAACAGAGTCGACCGCAAC	human	0.00440471	0.995595
	CTAACAGGTCATTCAGCGGT	human	0.00807537	0.991925
	CTAACATGCGCGGCAGATAT	human	0.00633663	0.993663
	CTAACATGCGGGCGTGTATC	human	0.00595047	0.99405
	CTAACATGGCGCAGGGTAAT	mouse	0.984682	0.0153176
	CTAACATTCACTGGATAAGG	mouse	0.978611	0.0213895
	CTAACATTGGCGTCGGCCTT	mouse	0.98675	0.0132497
	CTAACCAGTTCTCCAGGTAA	mouse	0.988332	0.0116683
	CTAACCGACCCAGTTTAAGG	human	0.0126187	0.987381
	CTAACCGACCGCCTTTACGT	mouse	0.987651	0.0123489
	CTAACCGCCTGACTGGGCAG	human	0.00824952	0.99175
	CTAACCGGATGGCGTGTTAG	human	0.00804127	0.991959
	CTAACCGGATGTAGAGGTCC	mouse	0.988852	0.0111477
	CTAACCGGCACTGGAGGAGC	human	0.00834455	0.991655
	CTAACCGTCGCGCTCGTCCG	mouse	0.98837	0.0116305
	CTAACCGTCGGGCGTGATAT	human	0.00628931	0.993711
	CTAACCTAACGGAGCGTTAG	human	0.0146506	0.985349
	CTAACCTCCACAGCGGTCCG	mouse	0.980755	0.019245
	CTAACGACTGGCAACGTTAG	mouse	0.986171	0.0138285
	CTAACGATATGACTGGCTTG	mouse	0.982131	0.0178688
	CTACGACCTACCTCATAAGG	mouse	0.98339	0.01661
	CTACGACTAACTAACTAAGG	human	0.00755727	0.992443
	CTACGACTAAGCTTGGGAGC	human	0.00662996	0.99337
	CTACGAGAGTCGTCGGCGGT	human	0.00605136	0.993949
	CTACGAGAGTCTAACGTAAT	human	0.0106942	0.989306
	CTACGAGCGGCGCTCGCGGT	mouse	0.985725	0.0142753
	CTACGAGTTGCGCCTGTAGA	mouse	0.993413	0.00658686
	CTACGATGCGGGAGCGTTAG	mouse	0.98764	0.0123604
	CTACGATGGCCTAGTGCAGG	human	0.00924552	0.990754
	CTACGATTACGGTAAGTTAG	mouse	0.987008	0.0129921
	CTACGCAGTTCCATAGATGA	human	0.0100318	0.989968
	CTACGCCTAGCAGAATAGAG	mouse	0.986048	0.0139521
	CTACGCGAAGCGCAAGTAAT	human	0.01293	0.98707
	CTACGCGACCCTACGGGTAA	human	0.00764994	0.99235
	CTACGCGCTCGGCGTGCTCT	mouse	0.987893	0.0121065
	CTACGCGGATCGTCGGGAGC	human	0.00736549	0.992635
	CTACGCGGCACCGCTGTCCG	mouse	0.9907	0.00929966
	CTACGCGTCGCTGGATACGT	mouse	0.985446	0.0145535
	CTACGCGTCGGCTGCGATGA	mouse	0.988764	0.0112355
	CTACGCGTCGGGTCCGCGGT	mouse	0.991031	0.00896892
	CTACGCTAACCGCCTGCGAA	human	0.00870647	0.991294
	CTACGCTAACCGCCTGTTAG	mouse	0.986316	0.0136844
	CTACGCTAACGGTCCGGTAA	human	0.0100196	0.98998
	CTACGCTCCACGATTGATGA	mouse	0.990682	0.00931766
	CTACGGACTGCCATAGCTCT	human	0.011642	0.988358
	CTACGGACTGGACTGGCGGT	mouse	0.985766	0.0142342
	CTACGGAGTCCTAACGTAAT	human	0.00620554	0.993794
	CTAGTACCTACAACTGCTGC	mouse	0.990646	0.00935399
	CTAGTACGATGATGAGCCTT	mouse	0.985657	0.0143432
	CTAGTACTTCGGAGCGCTTG	human	0.0109677	0.989032
	CTAGTAGAGTCTGGAGCAGG	human	0.00702935	0.992971
	CTAGTAGCGGGCGGTGGAGC	human	0.00902335	0.990977
	CTAGTAGGCTGGTCCGTATC	mouse	0.986912	0.0130882
	CTAGTAGGCTGTAATGTCCG	human	0.00649522	0.993505
	CTAGTATCCTATTGGGTAAT	mouse	0.971687	0.0283126
	CTAGTATGCGCCGCTGGTCC	mouse	0.974048	0.0259523
	CTAGTATGGCCGCAAGATGA	human	0.00928347	0.990717
	CTAGTATTACCGAAGGCTCT	mouse	0.987395	0.012605
	CTAGTATTCAGCAACGGCAG	human	0.00490345	0.995097
	CTAGTATTCAGTAGAGTAAT	mouse	0.989063	0.0109368
	CTAGTCAACTCCATAGCAGG	human	0.0099657	0.990034
	CTAGTCAACTGCAACGTTAG	mouse	0.980531	0.0194689
	CTAGTCAGAAGACTGGCAAC	human	0.0185583	0.981442
	CTAGTCAGCGCTTAAGCTCT	human	0.010483	0.989517
	CTAGTCAGCGGGTCCGTCCG	mouse	0.979712	0.0202881
	CTAGTCCGCTCCGCTGTATC	mouse	0.978919	0.0210805
	CTAGTCCTAGGTATCGCTCT	human	0.0145676	0.985432
	CTAGTCCTCACTAGTTACGT	mouse	0.985181	0.0148191
	CTAGTCGAAGCCGCTGCCTT	human	0.00953079	0.990469
	CTAGTCTACGCTAACGTCCG	human	0.00784034	0.99216
	CTAGTCTACGGAGCTGCAAC	mouse	0.990542	0.00945782
	CTAGTCTAGTGCTCTGCAAC	mouse	0.984995	0.015005
	CTAGTGAGCTCTTAATAAGG	mouse	0.985964	0.0140359
	CTAGTGAGTCGGCGTGCTGC	mouse	0.981136	0.0188643
	CTCCAACCTACGGCAGCCTT	human	0.00946426	0.990536
	CTCCAAGGCTCGCCTGTCTA	mouse	0.986016	0.0139844
	CTCCAAGGCTGAGCTGCCTT	mouse	0.981629	0.0183707
	CTCCAAGGTCGATGAGCAAC	human	0.0067307	0.993269
	CTCCAATGCGGTAGAGTTAG	human	0.012726	0.987274
	CTCCAATTACCAGTTGGAGC	mouse	0.985148	0.0148524
	CTCCAATTACGACTGTAAGG	mouse	0.967804	0.0321961
	CTCCAATTCAGGAGCGCAAC	mouse	0.974937	0.0250627
	CTCCAATTCAGGAGCGCAGG	human	0.0129122	0.987088
	CTCCAATTGGCGGCAGCTGC	mouse	0.981544	0.0184564
	CTCCAATTGGGCGAAGTCTA	human	0.00850575	0.991494
	CTCCACAACTGTAGAGGAGC	human	0.00747306	0.992527
	CTCCACAATCGCGGTGGCAG	human	0.00862255	0.991377
	CTCCACAATCGCTGCGGCGT	human	0.00689655	0.993103
	CTCCACAATCGTAGAGTCTA	mouse	0.987067	0.0129326
	CTCCACAGAACAGTTGCCTT	human	0.0081894	0.991811
	CTCCACAGCGGAGTCGCAAC	mouse	0.984789	0.0152109
	CTCCACAGTTCCTAGGCTGC	human	0.0241935	0.975806
	CTCCACAGTTCGCAAGGAGC	human	0.00720339	0.992797
	CTCCACCGCTCGCTCGGCAG	mouse	0.986446	0.0135537
	CTCCACCTAGGAACCGGTAA	human	0.0099401	0.99006
	CTCCACCTAGGCTGCGCAAC	mouse	0.974726	0.0252739
	CTCCACGAAGCGCCTGCCTT	mouse	0.988473	0.011527
	CTCCACTAACGAGTCGCTGC	mouse	0.979651	0.0203488
	CTCCACTACGCGGCAGTCCG	human	0.00542299	0.994577
	CTCCACTGGACGCCTGTAGA	mouse	0.98672	0.0132797
	CTCCACTTAACTAACTAGAG	mouse	0.980292	0.0197079
	CTCCAGAACCCGGATGATAT	human	0.0101604	0.98984
	CTCCAGACTGCTTAAGGTAA	mouse	0.987802	0.0121978
	CTCCAGACTGGGTAATAAGG	mouse	0.987308	0.0126923
	CTGGAACCTAGAGTCGTCCG	human	0.0115505	0.988449
	CTGGAACCTAGGTCCGCGAA	human	0.0131234	0.986877
	CTGGAACGATGCTCTGTAAT	mouse	0.988226	0.0117738
	CTGGAACGATGTAATGGCAG	mouse	0.987926	0.0120741
	CTGGAAGAGTCGTCGGTCTA	human	0.0108316	0.989168
	CTGGAAGGCTCTCCAGTCCG	mouse	0.987652	0.0123482
	CTGGAAGTTGGCGGTGCTCT	mouse	0.987994	0.0120058
	CTGGAATCCTCAGAAGGTAA	human	0.00604725	0.993953
	CTGGAATGCGATTGGGCCTT	mouse	0.988764	0.011236
	CTGGAATGCGCGGCAGATGA	mouse	0.989938	0.0100622
	CTGGAATTCACTACGGCTTG	mouse	0.997513	0.00248705
	CTGGACAACTGGTCCGCGGT	human	0.00811822	0.991882
	CTGGACAGCGGCTGCGCTCT	human	0.00597015	0.99403
	CTGGACAGTTCGATTGCTTG	human	0.00507584	0.994924
	CTGGACAGTTCTAGTGCAAC	mouse	0.987387	0.0126129
	CTGGACCGCTCAGAAGGCAG	mouse	0.98408	0.0159202
	CTGGACCTCACTAGTGCCTT	mouse	0.981678	0.0183224
	CTGGACGACCATTGGGGAGC	human	0.00766739	0.992333
	CTGGACGATTGAGTCGCTGC	mouse	0.981912	0.0180883
	CTGGACGATTGAGTCTAGAG	human	0.00908806	0.990912
	CTGGACGCTCATTGGGTCCG	mouse	0.987637	0.0123626
	CTGGACGGCACCGCTTAAGG	human	0.00756771	0.992432
	CTGGACGGCAGGTCCGGAGC	human	0.00378989	0.99621
	CTGGACGTCGCTAGTGGTCC	human	0.0128245	0.987175
	CTGGACTAACCTGGAGCGGT	mouse	0.98297	0.0170297
	CTGGACTAGTCGAAGTAAGG	mouse	0.97857	0.0214304
	CTGGACTAGTCGATTGCGAA	mouse	0.98335	0.0166505
	CTGGACTCCAGGAGCGCAAC	mouse	0.988423	0.011577
	CTGGAGAGCTGAACCGGTAA	mouse	0.981595	0.0184054
	CTTAAACGATGCAACGATGA	human	0.00711451	0.992885
	CTTAAACTAAGCGAAGGCGT	human	0.006241	0.993759
	CTTAAACTTCCTTAATAAGG	mouse	0.981222	0.0187777
	CTTAAACTTCGGAGCGTATC	mouse	0.984854	0.015146
	CTTAAAGCGGGGTAAGATGA	human	0.00588738	0.994113
	CTTAAAGGTCGCGGTGTCCG	human	0.0104318	0.989568
	CTTAAAGTTGCAACTGCAAC	human	0.0159302	0.98407
	CTTAAATCCTATTCAGATGA	mouse	0.9921	0.00790016
	CTTAAATCTGGGTAAGCAGG	mouse	0.988337	0.011663
	CTTAAATGCGCTTAAGGCAG	human	0.00960094	0.990399
	CTTAAATGCGGACTGGCTCT	human	0.00870682	0.991293
	CTTAAATGGCGATGAGGTCC	human	0.00725814	0.992742
	CTTAACAGCGGAACCGATGA	mouse	0.988845	0.0111552
	CTTAACCGCTGCTTGGTAAT	human	0.00828376	0.991716
	CTTAACGAAGGCTGCTAGAG	human	0.00402604	0.995974
	CTTAACGACCGACTGGATGA	human	0.00628492	0.993715
	CTTAACGCCTCTAACGATGA	mouse	0.983064	0.0169359
	CTTAACGCTCCAATCGTTAG	human	0.0102425	0.989757
	CTTAACGCTCGAACCGTAAT	human	0.00933881	0.990661
	CTTAACGTCGCAGTTGCTGC	mouse	0.984224	0.0157756
	CTTAAGAACCGGCAGGGTCC	human	0.0053892	0.994611
	CTTAAGAGTCCAATCGTAAT	mouse	0.988511	0.011489
	GAACCACTAACCTAGGCCTT	mouse	0.989699	0.0103011
	GAACCAGCGGGATATGTAAT	human	0.00874673	0.991253
	GAACCAGGCTGCCTTGATGA	mouse	0.987869	0.0121305
	GAACCATCCTCGCAAGTAAT	human	0.00692859	0.993071
	GAACCATGGCGATGAGGTCC	mouse	0.985087	0.0149129
	GAACCATTACGCGGTGATAT	mouse	0.983808	0.0161919
	GAACCCAACTCCTAGGCTCT	mouse	0.989094	0.0109059
	GAACCCCATAGAACCTAAGG	human	0.00756166	0.992438
	GAACCCCTCACAGAAGATGA	human	0.00837377	0.991626
	GAACCCCTCACCTAGGTCTA	human	0.0113636	0.988636
	GAACCCGAAGGAACCGTCCG	human	0.00949437	0.990506
	GAACCCGATTGCAACGCTGC	mouse	0.983312	0.0166881
	GAACCCGGCAGCCTTGCCTT	mouse	0.985566	0.0144335
	GAACCCGTCGATTCAGTAGA	mouse	0.996397	0.00360251
	GAACCCGTCGCGGATGATGA	human	0.00840268	0.991597
	GAACCCTACGGGCAGTAAGG	human	0.00820815	0.991792
	GAACCCTAGTGCGAAGCGAA	human	0.00673077	0.993269
	GAACCGAGTCCTACGGGCGT	mouse	0.990254	0.00974553
	GACTGACCTACGCCTGGTAA	human	0.00844854	0.991551
	GACTGACGATCGATTGGTAA	mouse	0.989058	0.0109416
	GACTGACTAAATTGGGGAGC	mouse	0.987266	0.0127341
	GACTGACTAAGATGAGCGGT	mouse	0.983192	0.0168077
	GACTGATCTGCAGCGGCTCT	human	0.00984837	0.990152
	GACTGATGGCGCCTTGTCTA	mouse	0.991853	0.00814706
	GACTGATTGGCCATAGCTCT	mouse	0.986923	0.0130772
	GACTGCCGCTCGGATTACGT	human	0.00930886	0.990691
	GACTGCCTAGCGGATGGTCC	human	0.0126505	0.987349
	GACTGCCTCACAGTTGTCTA	human	0.00490617	0.995094
	GACTGCGCCTCCATAGTAGA	human	0.00462138	0.995379
	GACTGCGGATCTCCAGATAT	human	0.00831858	0.991681
	GACTGCGGCACGCCTGTTAG	human	0.00947993	0.99052
	GACTGCGGCAGGTAAGATAT	human	0.00455204	0.995448
	GACTGCTAACGTATCGCTGC	mouse	0.984614	0.0153858
	GACTGCTACGGAACCGTCCG	human	0.00959702	0.990403
	GACTGCTACGGTAGAGCCTT	human	0.00522447	0.994776
	GACTGCTACGGTAGAGCGAA	human	0.0108962	0.989104
	GACTGCTAGTCCGCTGCAAC	human	0.00801798	0.991982
	GACTGGAACCCTAACGGAGC	human	0.0124657	0.987534
	GAGCTACGATGCGAAGCAAC	human	0.00752733	0.992473
	GAGCTACGATGCGGTGCTCT	human	0.00515765	0.994842
	GAGCTAGAGTCTAGTGCCTT	mouse	0.990895	0.00910522
	GAGCTATCCTATTGGTAAGG	human	0.00468071	0.995319
	GAGCTATCTGGCAACGCGGT	mouse	0.973783	0.0262172
	GAGCTCAGCGCCTAGGCAGG	human	0.00840153	0.991598
	GAGCTCAGTTCAGAAGTAAT	mouse	0.985755	0.0142447
	GAGCTCCATAGATATGATGA	human	0.0084815	0.991518
	GAGCTCCGCTCCATAGCCTT	mouse	0.987337	0.0126629
	GAGCTCCTCACTAACGTTAG	mouse	0.990394	0.00960575
	GAGCTCGAAGGAGCTGGTAA	human	0.0103903	0.98961
	GAGCTCGAAGGCGAAGGTCC	mouse	0.987059	0.0129405
	GAGCTCGCAACTGGAGCAGG	human	0.0124154	0.987585
	GAGCTCGCCTCAGCGGTCTA	mouse	0.984209	0.0157906
	GAGCTCGCTCCAGCGGCTTG	mouse	0.983548	0.0164518
	GAGCTCGCTCCCTCAGTAAT	mouse	0.991465	0.00853528
	GAGCTCGCTCGCTGCGCTTG	mouse	0.983933	0.0160666
	GAGCTCGGATCGGATGCGGT	mouse	0.983983	0.0160175
	GAGCTCGTCGGACTGGCGAA	human	0.00632806	0.993672
	GAGCTCTAGTCGGCATACGT	human	0.00788007	0.99212
	GAGCTCTAGTGGAGCGCGGT	mouse	0.977966	0.0220341
	GAGCTCTAGTGGAGCGTAAT	mouse	0.980875	0.0191253
	GAGCTCTCCACGGATGTAAT	mouse	0.98758	0.0124196
	GAGCTGACTGCGAAGTACGT	human	0.00777297	0.992227
	GAGTCACCTACGTCGGGAGC	mouse	0.980093	0.0199068
	GAGTCACCTACGTCGTACGT	human	0.025652	0.974348
	GAGTCACTAACGAAGGCCTT	human	0.0162227	0.983777
	GAGTCACTAACGGCAGGCGT	mouse	0.977172	0.0228278
	GAGTCACTCGCTAGTGCAAC	human	0.00940519	0.990595
	GAGTCACTTCGCCTTGTAGA	human	0.00635228	0.993648
	GAGTCAGGTCGGCGTGCAAC	mouse	0.97277	0.0272304
	GAGTCAGTTGGTATCGTAGA	human	0.00587276	0.994127
	GAGTCATTACCTGGAGTATC	mouse	0.987739	0.0122613
	GAGTCATTACGTAATGATGA	mouse	0.991077	0.00892343
	GAGTCATTGGGCGGTGGAGC	mouse	0.983182	0.0168176
	GAGTCCAATCCAGTTGTCCG	human	0.00691797	0.993082
	GAGTCCAGAACGTCGGTCCG	human	0.00661296	0.993387
	GAGTCCAGTTCTTAAGCTTG	mouse	0.971127	0.0288731
	GAGTCCAGTTGGTAAGCGGT	mouse	0.984351	0.0156485
	GAGTCCCATAGCAACGCTCT	human	0.00558376	0.994416
	GAGTCCCTAGGGTCCGCCTT	mouse	0.985232	0.0147681
	GAGTCCCTCACCTAGGCTGC	mouse	0.989066	0.010934
	GAGTCCGATTGAGTCGATGA	human	0.00684852	0.993151
	GAGTCCGCCTCTCCAGCAAC	human	0.0103983	0.989602
	GAGTCCGCCTCTCCAGTTAG	mouse	0.978861	0.0211387
	GAGTCCGCCTGTATCGCAAC	human	0.00474841	0.995252
	GAGTCCTACGGCCTTGCGAA	mouse	0.988947	0.0110534
	GAGTCCTCCACCTAGGCAGG	human	0.00696557	0.993034
	GAGTCGAGCTCTTAAGCCTT	mouse	0.983462	0.0165384
	GATATACCTACGGCATAAGG	mouse	0.968298	0.0317022
	GATATACTTCGGAGCGCAAC	human	0.00550025	0.9945
	GATATATCCTGCAACGCTTG	mouse	0.98376	0.0162398
	GATATATGGCCAGCGGGTCC	human	0.00891561	0.991084
	GATATATTACCAGCGGTTAG	human	0.0101697	0.98983
	GATATCAATCGAACCGCAAC	mouse	0.98602	0.0139799
	GATATCAGCGGATATGCTTG	mouse	0.989058	0.0109425
	GATATCGAAGCGCCTGCTCT	human	0.00827223	0.991728
	GATATCGCAAGAACCGCGGT	mouse	0.989035	0.0109649
	GATATCGCTCCTAGTGCTTG	mouse	0.985861	0.0141386
	GATATCGGATGCGGTGGTCC	mouse	0.987995	0.012005
	GATATCGGCAGCTGCGTAGA	mouse	0.981933	0.0180673
	GATATCGTCGCTACGGTAGA	human	0.00307536	0.996925
	GATATCTAACGCAGGGGCAG	human	0.00689835	0.993102
	GATATCTACGCCTAGGCTTG	mouse	0.984226	0.0157742
	GATATCTCCAGACTGGGTAA	mouse	0.989436	0.0105643
	GATATCTCCAGGTAAGTAGA	human	0.00787511	0.992125
	GATATGAACCCCGCTGTATC	human	0.00818174	0.991818
	GATATGACTGCTACGGTAAT	mouse	0.987498	0.0125015
	GATGAACCTAGGCAGTAGAG	mouse	0.982907	0.0170931
	GATGAACTAAGGCAGGCGGT	mouse	0.987662	0.0123376
	GATGAACTAAGGCGTGTCCG	human	0.00692175	0.993078
	GATGAACTCGCCTAGGTATC	mouse	0.981612	0.0183885
	GATGAACTTCGGTCCGCTGC	mouse	0.991958	0.00804211
	GATGAAGAGTGCGAAGTAGA	human	0.00667537	0.993325
	GATGAAGAGTGTAGAGTAGA	mouse	0.983151	0.0168492
	GATGAAGCGGGCAGGTACGT	human	0.00841468	0.991585
	GATGAATGCGCCTAGGCCTT	human	0.00754873	0.992451
	GATGACAACTGGCGTGCGAA	mouse	0.984589	0.015411
	GATGACAATCCCGCTGCAAC	human	0.00976837	0.990232
	GATGACAATCGAGCTGCAGG	human	0.00977778	0.990222
	GATGACAATCGCCTTGTAAT	human	0.00906618	0.990934
	GATGACAGCGGAGCTGGTAA	mouse	0.987147	0.0128531
	GATGACCATAGGAGCGCGGT	human	0.00859711	0.991403
	GATGACGATTCGCAAGATAT	human	0.00935193	0.990648
	GATGACGGATCTACGGGTAA	human	0.00922919	0.990771
	GATGACTAACCGCCTGCTTG	mouse	0.986581	0.0134188
	GATGACTACGCCTAGGCTCT	human	0.00864678	0.991353
	GATGACTACGCGGCAGGTAA	mouse	0.985356	0.0146439
	GATGACTACGGACTGGCAAC	mouse	0.987767	0.0122334
	GATGACTAGTGTAATGCGAA	human	0.0107449	0.989255
	GATGACTGGACTAGTGGTCC	human	0.00419511	0.995805
	GATGACTGGAGCGAAGGTCC	human	0.0226098	0.97739
	GATGAGAACCATTCAGTTAG	mouse	0.987775	0.0122245
	GATGAGAACCCAATCTACGT	mouse	0.983424	0.0165757
	GATGAGACTGGCTCTGCTTG	human	0.00866051	0.991339
	GATGAGAGCTGATATGGCAG	mouse	0.983371	0.0166286
	GATGAGAGTCCAATCGTTAG	human	0.00967499	0.990325
	GATGAGAGTCCAGAAGGCAG	human	0.00974526	0.990255
	GCAACACGATCGCCTTACGT	mouse	0.989399	0.0106012
	GCAACACGATGATATGCGAA	human	0.00556402	0.994436
	GCAACACTAAGCAACGCAGG	mouse	0.98751	0.0124901
	GCAACAGAGTGATATGCGGT	human	0.0157884	0.984212
	GCAACATGCGATTCAGTCTA	mouse	0.987296	0.0127039
	GCAACATGCGCGATTGGTCC	mouse	0.985413	0.0145874
	GCAACATGCGCGTCGGCGAA	mouse	0.989547	0.010453
	GCAACATGGCCCTAGGTTAG	human	0.0098974	0.990103
	GCAACATGGCCTTAAGCGGT	human	0.00858618	0.991414
	GCAACATGGCGGTCCGGAGC	human	0.00661185	0.993388
	GCAACCAATCCCGCTGCGAA	mouse	0.980125	0.0198749
	GCAACCAGAAGATGAGCTTG	mouse	0.983561	0.0164389
	GCAACCCATACCTCAGTCTA	human	0.00798138	0.992019
	GCAACCCGCTCGAAGGGCAG	human	0.00914112	0.990859
	GCAACCGAAGCGAAGTACGT	human	0.0089479	0.991052
	GCAACCGACCCCATAGTATC	human	0.0101152	0.989885
	GCAACCGATTGAACCGTTAG	human	0.00918248	0.990818
	GCAACCGCTCCCTAGGCTGC	human	0.0112978	0.988702
	GCAACCGGATCTTAATACGT	human	0.0112174	0.988783
	GCAACCTAGTGCAGGGCTGC	human	0.00766071	0.992339
	GCAACCTGGAGCAACGCAGG	human	0.00793079	0.992069
	GCAACCTTAACTAACGCCTT	mouse	0.977211	0.0227888
	GCAACGAACCCTAACGCGGT	mouse	0.98856	0.01144
	GCAACGAACCGCGAAGCGGT	human	0.00739053	0.992609
	GCAACGAACCGCGGTGTCTA	mouse	0.984643	0.015357
	GCAGGACCTACAGTTGCGGT	mouse	0.986651	0.0133493
	GCAGGACCTAGAACCGCGGT	mouse	0.9819	0.0180995
	GCAGGACGATATTCAGGTAA	human	0.00639386	0.993606
	GCAGGAGTTGGAGTCGCAGG	human	0.00619981	0.9938
	GCAGGATTCACTAGTGCAGG	human	0.0101279	0.989872
	GCAGGATTCACTAGTGTCTA	human	0.00844824	0.991552
	GCAGGATTGGGTATCGTCTA	mouse	0.985149	0.0148515
	GCAGGCCGCTCCGCTGTAAT	mouse	0.985887	0.0141127
	GCAGGCCTCAGTATCGGAGC	human	0.00829016	0.99171
	GCAGGCGATTGCGAAGCTGC	human	0.00636384	0.993636
	GCAGGCGCAACCTAGGGTAA	human	0.00471718	0.995283
	GCAGGCGCTCATTCATACGT	mouse	0.98587	0.0141299
	GCAGGCGCTCGCAACGATGA	mouse	0.988656	0.0113437
	GCAGGCGCTCGCTGCGTCTA	human	0.00972887	0.990271
	GCAGGCGGCACTCCAGGCAG	human	0.00684932	0.993151
	GCAGGCGGCACTTAAGGAGC	mouse	0.980977	0.019023
	GCAGGCTACGCTTAAGTCCG	human	0.00803461	0.991965
	GCAGGCTCCAGCGAATAAGG	human	0.0120222	0.987978
	GCCTTACGATATTGGGCAAC	mouse	0.98209	0.0179098
	GCCTTACGATCTACGGCCTT	mouse	0.989772	0.0102276
	GCCTTACTCGCTACGGCTGC	human	0.00789327	0.992107
	GCCTTACTTCGCCTTGCTCT	human	0.00769922	0.992301
	GCCTTATCTGGCAACGGTAA	mouse	0.986222	0.0137778
	GCCTTCAATCGCCTTTAAGG	human	0.00689205	0.993108
	GCCTTCAGAAATTCAGCGGT	human	0.00964265	0.990357
	GCCTTCAGAAGAACCGCCTT	human	0.00427102	0.995729
	GCCTTCAGTTATTGGTAGAG	human	0.00680113	0.993199
	GCCTTCAGTTCGGCAGCTGC	human	0.00960491	0.990395
	GCCTTCAGTTGACTGTAGAG	human	0.00727612	0.992724
	GCCTTCCATACAGCGGATGA	mouse	0.989023	0.0109766
	GCCTTCCTAGGCGGTGCAAC	human	0.0116944	0.988306
	GCCTTCGAAGCAGAAGATGA	human	0.00880262	0.991197
	GCCTTCGAAGGGCAGGCCTT	human	0.0145833	0.985417
	GCCTTCGATTCGAAGTACGT	human	0.00451797	0.995482
	GCCTTCGCAAGATGAGTTAG	human	0.00810701	0.991893
	GCCTTCGGATCGATTTAGAG	human	0.00910563	0.990894
	GCCTTCGGATGCTGCGTATC	human	0.00902435	0.990976
	GCCTTCTAACCGCCTGGCGT	human	0.00443968	0.99556
	GCCTTCTACGCAACTGGTAA	human	0.00614654	0.993853
	GCCTTCTACGGGCAGGCTTG	mouse	0.985389	0.0146115
	GCCTTCTACGGGCAGGTCTA	human	0.00886454	0.991135
	GCCTTCTCCACCGCTGCAGG	mouse	0.990052	0.00994776
	GCCTTGAACCGCAACGCTCT	human	0.00653137	0.993469
	GCCTTGAGTCCGTCGGTATC	human	0.00746606	0.992534
	GCGAAACCTACGCCTGCTGC	human	0.00719743	0.992803
	GCGAAACGATGCAGGGCGAA	mouse	0.986835	0.0131646
	GCGAAACTAAGACTGGTAGA	human	0.0121585	0.987842
	GCGAAAGAGTGTAATGTATC	human	0.00734273	0.992657
	GCGAAAGTTGGGTAAGCTTG	mouse	0.976532	0.0234682
	GCGAAATCCTCGCTCGATAT	human	0.00831601	0.991684
	GCGAAATCCTGAGTCGTAAT	mouse	0.989421	0.0105794
	GCGAAATCTGGACTGGGTCC	mouse	0.985618	0.0143824
	GCGAAATGCGCGGATGATGA	human	0.00476496	0.995235
	GCGAAATGCGGCAGGGATGA	human	0.00770657	0.992293
	GCGAAATTACCCATAGCGGT	mouse	0.988459	0.0115414
	GCGAAATTCAGCTCTGGAGC	human	0.00708	0.99292
	GCGAACAACTCAGTTGGCAG	human	0.0127505	0.98725
	GCGAACAGCGGCTTGGTTAG	mouse	0.987495	0.0125049
	GCGAACCGCTCTAGTGATAT	human	0.00977654	0.990223
	GCGAACCGCTGAACCGTCTA	human	0.00952976	0.99047
	GCGAACCTAGGATGAGGCGT	human	0.00649444	0.993506
	GCGAACGCAAGCTGCGTTAG	mouse	0.990499	0.00950085
	GCGAACGCTCCCTAGGCGAA	human	0.00743697	0.992563
	GCGAACTACGGATATGCTCT	mouse	0.988667	0.0113327
	GCGAACTACGGCGGTGGAGC	mouse	0.984969	0.0150314
	GCGAACTAGTCGCAATAAGG	human	0.00979935	0.990201
	GCGAACTAGTCGGATGGTCC	mouse	0.985334	0.0146663
	GCGAACTCCAGTATCGCGGT	human	0.00563002	0.99437
	GCGAACTGGACTGGAGCTCT	human	0.00844854	0.991551
	GCGAACTGGACTGGATAAGG	mouse	0.980114	0.019886
	GCGAACTTAACCATAGCAAC	mouse	0.983696	0.016304
	GCGAACTTAACCTAGGTAGA	human	0.00583403	0.994166
	GCGAAGAACCGCTGCGTCCG	human	0.00683967	0.99316
	GCGAAGATATCTGGAGCAAC	human	0.011281	0.988719
	GCGAAGATGAGATGAGGTCC	mouse	0.972966	0.0270337
	GCGGTACCTAGATGAGCTCT	human	0.00774851	0.992251
	GCGGTACCTAGATGAGGTAA	human	0.00809604	0.991904
	GCGGTACCTAGGCAGGGTAA	human	0.00843437	0.991566
	GCGGTACGATCTGGAGCTGC	mouse	0.991311	0.00868902
	GCGGTACTCGCGTCGGCTGC	human	0.00776197	0.992238
	GCGGTACTTCGCCTTGTCCG	human	0.0100835	0.989916
	GCGGTAGGCTGCGGTGATAT	mouse	0.98808	0.0119197
	GCGGTAGGCTGCGGTGCTGC	mouse	0.985868	0.0141315
	GCGGTAGGTCCGCCTGTCTA	mouse	0.988057	0.0119434
	GCGGTATTACCGGCAGTAAT	mouse	0.98282	0.01718
	GCGGTATTACGGTCCGTAAT	human	0.00701524	0.992985
	GCGGTCAACTCGTCGGCAAC	mouse	0.981557	0.0184434
	GCGGTCAGCGGACTGGTAAT	human	0.00822831	0.991772
	GCGGTCAGCGGATGAGTCTA	human	0.00685949	0.993141
	GCGGTCAGCGGCGGTGTATC	human	0.0144632	0.985537
	GCGGTCCATAGGTAAGTTAG	mouse	0.987117	0.0128835
	GCGGTCGACCGACTGGCGGT	mouse	0.985835	0.0141648
	GCGGTCGGCACCGCTGTCTA	mouse	0.985316	0.0146841
	GCGGTCTACGGATGATAAGG	mouse	0.988526	0.0114737
	GCGGTCTGGACCTAGTAAGG	mouse	0.984352	0.0156476
	GCGGTGACTGGCTTGGTATC	human	0.00763825	0.992362
	GCTCTACCTAGTAATGTAAT	mouse	0.993979	0.00602126
	GCTCTAGGCTCGAAGGGTAA	human	0.00990572	0.990094
	GCTCTAGGTCCGCCTGGTAA	human	0.0106073	0.989393
	GCTCTATGCGCTGGAGGTCC	mouse	0.987551	0.0124495
	GCTCTATTCACGATTGTCTA	mouse	0.977767	0.0222333
	GCTCTCAGAAGCGAAGTCCG	human	0.00462707	0.995373
	GCTCTCCGCTGCTTGGCTTG	human	0.00901369	0.990986
	GCTCTCCGCTGTATCGCAGG	human	0.00654514	0.993455
	GCTCTCCTAGGGAGCGGTAA	mouse	0.991521	0.00847893
	GCTCTCGCCTCAGCGGCGAA	human	0.00700668	0.992993
	GCTCTCGCCTCGGCAGGTAA	human	0.0101201	0.98988
	GCTCTCGCTCGCAGGGGCAG	human	0.00830032	0.9917
	GCTCTCGGATCGGCAGTAGA	human	0.00992114	0.990079
	GCTCTCGTCGCCTCAGCAGG	human	0.00803468	0.991965
	GCTCTCTAACCGTCGGCTGC	mouse	0.985284	0.0147164
	GCTCTCTACGGGAGCGTATC	human	0.00938489	0.990615
	GCTCTCTAGTGGTAATACGT	human	0.00958506	0.990415
	GCTCTCTGGAGACTGGCAAC	mouse	0.987655	0.0123448
	GCTCTCTGGAGACTGGGTCC	mouse	0.988638	0.0113624
	GCTCTCTTAACAGCGGCCTT	human	0.0107378	0.989262
	GCTCTGAGTCGCCTTGTTAG	human	0.0091638	0.990836
	GCTGCACTTCCTTAAGGTAA	mouse	0.98504	0.0149602
	GCTGCACTTCGAACCGTAAT	human	0.0116813	0.988319
	GCTGCAGGCTCGTCGGATAT	mouse	0.989701	0.010299
	GCTGCAGGTCATTGGGCTGC	mouse	0.974328	0.0256724
	GCTGCAGTTGCGAAGGGCAG	mouse	0.992846	0.0071535
	GCTGCATTGGGCTCTGCGGT	human	0.0112396	0.98876
	GCTGCATTGGGGTAAGCTGC	mouse	0.986845	0.0131555
	GCTGCCAATCGAGTCGGCAG	human	0.00211916	0.997881
	GCTGCCAGAACGCCTGATGA	human	0.00657703	0.993423
	GCTGCCAGAAGCAGGGTAAT	human	0.00911311	0.990887
	GCTGCCAGCGCGAAGTACGT	mouse	0.988548	0.011452
	GCTGCCAGCGCTACGGCAGG	human	0.00741427	0.992586
	GCTGCCCATACGCTCGGAGC	mouse	0.985588	0.0144124
	GCTGCCCGCTCGCTCGCTGC	mouse	0.984284	0.0157163
	GCTGCCGATTCTACGGTCTA	human	0.00760679	0.992393
	GCTGCCGTCGCTGGAGTAAT	human	0.0118683	0.988132
	GCTGCGAACCCCTAGGTCCG	mouse	0.985008	0.0149923
	GCTGCGAGCTGAGCTGCAGG	human	0.00881075	0.991189
	GCTGCGATGACAATCGTTAG	human	0.00868822	0.991312
	GCTTGAGTTGGCTTGGGAGC	human	0.00644271	0.993557
	GCTTGATCTGCTAACGCCTT	human	0.00873732	0.991263
	GCTTGCAATCGATGAGTTAG	human	0.00810268	0.991897
	GCTTGCTACGCGCAATAAGG	human	0.0104794	0.989521
	GGAGCACTCGCCATAGCTTG	mouse	0.986677	0.013323
	GGAGCACTCGCTCCATACGT	mouse	0.982664	0.0173359
	GGAGCACTTCCTTAAGGTAA	mouse	0.987531	0.0124686
	GGAGCATCCTCGACCGCGAA	mouse	0.976648	0.0233519
	GGAGCATCCTGAGCTGCAGG	mouse	0.98053	0.01947
	GGAGCATCTGGTAATGTAAT	mouse	0.986523	0.0134774
	GGAGCATGCGGATGATAGAG	human	0.00804899	0.991951
	GGAGCCCTCACGCCTGCAAC	mouse	0.9868	0.0132
	GGAGCCCTCAGCCTTGGCAG	mouse	0.983072	0.0169279
	GGAGCCGAAGCAGTTTACGT	mouse	0.982046	0.0179539
	GGAGCCGACCCAGCGGTCTA	mouse	0.984581	0.0154185
	GGAGCCGCAAGAGTCTAAGG	human	0.00833595	0.991664
	GGAGCCGCAAGTATCGCTCT	human	0.00916686	0.990833
	GGAGCCGCCTCCTAGGTCTA	human	0.00691769	0.993082
	GGAGCCGCCTCGATTGCCTT	human	0.0140713	0.985929
	GGAGCCGGCACTAGTGATAT	human	0.0109439	0.989056
	GGAGCCGTCGCAATCGTAGA	human	0.00941526	0.990585
	GGAGCCTAACCGATTGATGA	human	0.00657937	0.993421
	GGAGCCTAACCTGGAGATGA	mouse	0.977874	0.0221257
	GGAGCCTGGAGCAGGGGTAA	mouse	0.990521	0.00947927
	GGAGCGAGCTGCGGTGGTAA	mouse	0.98587	0.0141302
	GGCAGACCTACAATCGGCAG	mouse	0.975604	0.0243956
	GGCAGACGATGAACCGTCCG	human	0.00617929	0.993821
	GGCAGACTAACTAGTGATGA	mouse	0.984499	0.0155013
	GGCAGACTCGCCGCTGCAAC	mouse	0.990864	0.00913574
	GGCAGACTTCCAACTGGTAA	mouse	0.987405	0.0125949
	GGCAGAGCGGGGAGCGGTAA	human	0.00846312	0.991537
	GGCAGAGTTGCGATTGCGGT	human	0.00512971	0.99487
	GGCAGATGGCCGCAAGGTCC	mouse	0.982922	0.0170778
	GGCAGATTACGATATGTAAT	mouse	0.990093	0.00990746
	GGCAGATTGGGCGGTGTCTA	human	0.0082713	0.991729
	GGCAGCAACTGGAGCTACGT	human	0.00972276	0.990277
	GGCAGCAGAACCATAGCTTG	mouse	0.973596	0.0264038
	GGCAGCAGCGGGTAAGCGAA	mouse	0.991166	0.0088343
	GGCAGCAGTTCTAACGTTAG	human	0.00846154	0.991538
	GGCAGCCATAGATATGCCTT	human	0.0140358	0.985964
	GGCAGCCTAGCGATTTAAGG	human	0.00822405	0.991776
	GGCAGCGAAGCCTAGGCAAC	mouse	0.987073	0.0129267
	GGCAGCGAAGGCGGTGCAAC	mouse	0.987168	0.0128317
	GGCAGCGATTCTGGAGCTTG	mouse	0.988019	0.0119808
	GGCAGCGCCTGTATCGGCAG	human	0.00380639	0.996194
	GGCAGCGGCAGATGAGATAT	mouse	0.989329	0.0106707
	GGCAGCTAACCAACTGCTTG	human	0.00683746	0.993163
	GGCAGCTAACCGCAAGTAGA	human	0.00193837	0.998062
	GGCAGCTAGTCGAAGGCGAA	mouse	0.985318	0.0146816
	GGCAGCTAGTCGCTCGTAAT	mouse	0.99169	0.0083099
	GGCAGCTGGACGCTCGCTCT	human	0.0102732	0.989727
	GGCGTACTAACAGTTGGTCC	mouse	0.982392	0.0176077
	GGCGTAGAGTCGATTGGCAG	human	0.00631946	0.993681
	GGCGTAGAGTGCGGTGTCTA	human	0.00622039	0.99378
	GGCGTAGGTCGCTTGGTCCG	mouse	0.986076	0.0139243
	GGCGTAGTTGCGATTGATAT	mouse	0.988453	0.0115467
	GGCGTATCTGCCATATAAGG	human	0.0137241	0.986276
	GGCGTATGCGCAGTTGGCAG	human	0.00399876	0.996001
	GGCGTATTACCAGTTGCTCT	mouse	0.986516	0.0134841
	GGCGTCAATCCTGGATACGT	mouse	0.985632	0.0143682
	GGCGTCAGTTGCGGTGTTAG	mouse	0.980254	0.0197463
	GGCGTCCTAGCCTCAGTAAT	mouse	0.98861	0.0113905
	GGCGTCCTAGGCCTTGCAGG	mouse	0.98192	0.0180802
	GGCGTCGAAGCCTAGGCGGT	human	0.00985068	0.990149
	GGCGTCGACCCAGCGTACGT	mouse	0.985923	0.0140766
	GGCGTCGCCTCAGAAGCTTG	human	0.00503053	0.994969
	GGCGTCGCCTGACTGGCGAA	human	0.00888339	0.991117
	GGCGTCGCTCGCTTGTACGT	mouse	0.982687	0.017313
	GGCGTCTACGCAGTTGTATC	mouse	0.987106	0.0128942
	GGCGTCTACGCTCCAGCTGC	human	0.00884879	0.991151
	GGCGTCTACGGCGAAGTAAT	human	0.00559879	0.994401
	GGCGTCTGGAGCTCTGGTAA	mouse	0.975766	0.0242336
	GGCGTCTGGAGTATCGGTAA	mouse	0.97772	0.0222796
	GGCGTCTTAAGATGAGTAGA	mouse	0.980125	0.0198752
	GGCGTGAACCATTCAGATAT	human	0.00715746	0.992843
	GGCGTGATATGCGAATAAGG	human	0.00658872	0.993411
	GGCGTGATATGGAGCGCGAA	human	0.0102081	0.989792
	GGTAAACGATCGGCAGTCCG	human	0.00907853	0.990921
	GGTAAACGATGCTTGGTCTA	human	0.0073001	0.9927
	GGTAAACTTCATTCAGTCCG	human	0.00488576	0.995114
	GGTAAAGCGGCCTAGGGAGC	human	0.00567253	0.994327
	GGTAAAGGTCGAGCTTAAGG	mouse	0.985235	0.0147653
	GGTAAAGGTCGGTCCGGTCC	human	0.00451467	0.995485
	GGTAAAGTTGGATGAGCTCT	mouse	0.980941	0.0190589
	GGTAAAGTTGGGTAAGGCGT	human	0.0120027	0.987997
	GGTAAATCCTCCGCTGCAGG	mouse	0.990549	0.00945131
	GGTAAATTACCCTCAGGAGC	human	0.00726295	0.992737
	GGTAAATTCACGGATGTCTA	mouse	0.980201	0.0197993
	GGTAACAATCGAGCTGCAGG	human	0.0128801	0.98712
	GGTAACAGAACGGCAGTAAT	human	0.007287	0.992713
	GGTAACCATAGTAGAGTCTA	mouse	0.98678	0.0132198
	GGTAACCGCTGAGCTGCCTT	human	0.00913441	0.990866
	GGTAACCGCTGCTTGGGTCC	human	0.0038717	0.996128
	GGTAACCTCACGGCAGTTAG	mouse	0.987874	0.0121258
	GGTAACGATTGGCGTGATGA	human	0.00939199	0.990608
	GGTAACGCAACGATTGTCTA	mouse	0.990077	0.00992313
	GGTAACGCTCCGCTCGCGAA	mouse	0.989549	0.0104506
	GGTAACGGATCCATAGGAGC	human	0.0101505	0.98985
	GGTAACGGCACTACGGCGAA	human	0.0058216	0.994178
	GGTAACGTCGCTCCAGCGGT	mouse	0.988534	0.0114664
	GGTAACTACGGAGCTTAAGG	human	0.00650078	0.993499
	GGTAACTAGTCGAAGGCAGG	human	0.0108268	0.989173
	GGTAACTCCACGCCTGCAGG	mouse	0.992297	0.00770272
	GGTAAGACTGGTAATGGTCC	human	0.0090307	0.990969
	GGTCCACGATCAACTGGAGC	mouse	0.989821	0.0101787
	GGTCCACTAACTAACTACGT	mouse	0.988605	0.011395
	GGTCCACTCGCAGTTGATGA	mouse	0.988045	0.0119551
	GGTCCACTCGCCATAGATGA	mouse	0.986746	0.0132538
	GGTCCAGAGTCAACTGTAGA	mouse	0.979753	0.020247
	GGTCCAGAGTGACTGGCAGG	human	0.00429552	0.995704
	GGTCCAGAGTGCTCTGCTGC	mouse	0.989292	0.0107075
	GGTCCAGGTCCAATCGGTAA	human	0.00608921	0.993911
	GGTCCAGGTCCAGTTGGAGC	mouse	0.981977	0.0180227
	GGTCCAGGTCCGGCAGCGGT	human	0.00814926	0.991851
	GGTCCAGTTGCGGCAGCAGG	human	0.00555335	0.994447
	GGTCCATGGCCTAGTGCTTG	mouse	0.985132	0.0148685
	GGTCCATGGCGGTCCGCGAA	human	0.00779191	0.992208
	GGTCCATTACGATGAGGCGT	human	0.00485574	0.995144
	GGTCCATTCAGGAGCGCTCT	human	0.0122875	0.987712
	GGTCCCAACTCCTCAGCTGC	mouse	0.984475	0.0155248
	GGTCCCAATCCGAAGGTTAG	human	0.0125574	0.987443
	GGTCCCGCAACAGCGGTAGA	mouse	0.963957	0.0360429
	GGTCCCGCTCCCATAGCTGC	human	0.00869833	0.991302
	GGTCCCGGATCCTCAGCTGC	mouse	0.987763	0.0122374
	GGTCCCGGCAGGTAAGGAGC	mouse	0.987417	0.0125825
	GGTCCCGTCGCGAAGGGTCC	human	0.00810164	0.991898
	GGTCCCTACGATTGGGCTGC	mouse	0.989361	0.0106393
	GGTCCCTACGCCGCTGTTAG	mouse	0.978902	0.0210978
	GGTCCCTACGGAACCGCGGT	mouse	0.985958	0.0140422
	GGTCCCTACGGACTGTAGAG	mouse	0.984748	0.0152524
	GGTCCGACTGCGCCTTACGT	human	0.0095941	0.990406
	GGTCCGAGCTCAGAAGATGA	human	0.00920555	0.990794
	GGTCCGATATCTAACTACGT	mouse	0.980976	0.0190243
	GTAATACCTACAGTTGCCTT	mouse	0.991227	0.00877334
	GTAATACGATCGATTGCTTG	mouse	0.988979	0.0110207
	GTAATACTCGCGCAAGTTAG	mouse	0.985313	0.0146871
	GTAATAGGCTCGACCGGTAA	mouse	0.987593	0.0124069
	GTAATATCCTCCTAGTACGT	human	0.0129532	0.987047
	GTAATATCCTCGTCGGGTAA	human	0.00978728	0.990213
	GTAATATCCTGAACCGCTTG	human	0.00906866	0.990931
	GTAATATCCTGGTAAGCTTG	human	0.00682827	0.993172
	GTAATATGCGGCCTTGATAT	mouse	0.987929	0.012071
	GTAATATGGCCGCAAGGTAA	mouse	0.984608	0.0153918
	GTAATATTGGGCAGGGTTAG	mouse	0.988032	0.0119681
	GTAATATTGGGGCAGGCAGG	mouse	0.98145	0.0185495
	GTAATCAATCCTGGAGTAAT	mouse	0.992539	0.00746118
	GTAATCCGCTCAGCGGCGGT	human	0.00653847	0.993462
	GTAATCCGCTCTAACTAAGG	mouse	0.984206	0.0157938
	GTAATCCGCTGAACCGCAGG	human	0.0050247	0.994975
	GTAATCCTAGCTCCAGTCTA	mouse	0.988063	0.0119374
	GTAATCCTAGGCTCTTAAGG	mouse	0.984647	0.015353
	GTAATCCTCACGTCGGCTCT	human	0.00399872	0.996001
	GTAATCGATTCAGAAGCGGT	human	0.00713558	0.992864
	GTAATCGATTCGCTCGTAAT	mouse	0.980159	0.019841
	GTAATCGCAAGATATGCGGT	mouse	0.990236	0.00976431
	GTAATCGCCTGGTCCGTATC	human	0.00741366	0.992586
	GTAATCGCTCCAGTTGGCAG	mouse	0.9851	0.0148996
	GTAATCGCTCGATGAGCTGC	mouse	0.989594	0.0104057
	GTAATCGGCACGACCGTAAT	human	0.0077639	0.992236
	GTAATCGGCACGCTCGTAAT	human	0.00789088	0.992109
	GTAATCGGCAGCTTGGTCCG	mouse	0.98354	0.0164601
	GTAATCGTCGCTAACGGCGT	human	0.00748732	0.992513
	GTAATCTAACCTAACGCGAA	mouse	0.989056	0.0109442
	GTAATCTAACGTATCGTCTA	mouse	0.985503	0.014497
	GTAATGACTGGGAGCGCGGT	mouse	0.988924	0.0110757
	GTAGAACTAACGGATTACGT	mouse	0.985275	0.0147252
	GTAGAACTTCCAACTGTATC	mouse	0.978738	0.0212621
	GTAGAAGAGTCAGAAGCGGT	human	0.00631897	0.993681
	GTAGAAGAGTGATGAGCAGG	human	0.00917253	0.990827
	GTAGAAGCGGCGCCTGCCTT	mouse	0.993337	0.00666263
	GTAGAAGTTGCGTCGGGTAA	human	0.00810634	0.991894
	GTAGAATTCACCTAGTACGT	mixed	0.431051	0.568949
	GTAGAATTGGCCATAGTCTA	human	0.00872874	0.991271
	GTAGAATTGGGCTCTGCGGT	mouse	0.990054	0.00994569
	GTAGACAATCGCGGTGTTAG	human	0.0100806	0.989919
	GTAGACAGCGCGACCGCAAC	human	0.00977238	0.990228
	GTAGACGTCGGGTCCGCAAC	mouse	0.980913	0.0190868
	GTAGACTAACGGAGCGCTTG	human	0.00847458	0.991525
	GTATCACTAACGATTGCTGC	mouse	0.988185	0.011815
	GTATCACTAAGCCTTTACGT	human	0.00599319	0.994007
	GTATCAGAGTCGCAAGCCTT	mouse	0.983928	0.0160722
	GTATCAGCGGCAGTTGGAGC	mouse	0.984135	0.0158647
	GTATCAGCGGCGATTGGTCC	mouse	0.984298	0.0157016
	GTATCAGTTGGCGGTGCTGC	human	0.00622067	0.993779
	GTATCAGTTGGCTGCGGAGC	mouse	0.988976	0.011024
	GTATCAGTTGGCTGCTACGT	human	0.0105864	0.989414
	GTATCATCCTCTACGGGAGC	mouse	0.980462	0.0195376
	GTATCATCCTGCGGTGTCCG	human	0.00839361	0.991606
	GTATCATCTGGCCTTGCAGG	mouse	0.978298	0.0217016
	GTATCATCTGGCGGTGCTGC	mouse	0.982024	0.0179763
	GTATCATCTGGCTGCGGCAG	mouse	0.98625	0.01375
	GTATCATGCGGCGAAGGCGT	human	0.00363325	0.996367
	GTATCATGGCGAGCTGCGGT	human	0.0075594	0.992441
	GTATCATTACCGGATGCTGC	mouse	0.98457	0.0154304
	GTATCATTACCTTAAGTCCG	mouse	0.983876	0.0161242
	GTATCATTACGAACCGTCCG	human	0.00619343	0.993807
	GTATCATTCACTACGGTTAG	mouse	0.981129	0.0188706
	GTATCATTGGGCTCTGTTAG	human	0.00769985	0.9923
	GTATCCAACTCGCCTGCGAA	human	0.00591624	0.994084
	GTATCCAACTGACTGGCGGT	human	0.00731183	0.992688
	GTATCCAATCGGAGCGGCAG	human	0.00506625	0.994934
	GTATCCAGCGGACTGGCAGG	mouse	0.989802	0.0101976
	GTATCCAGCGGATATGCGAA	human	0.00651808	0.993482
	GTATCCAGTTCGACCGTCTA	mouse	0.987076	0.0129241
	GTATCCCTAGCGCAAGCAAC	mouse	0.986971	0.0130286
	GTATCCCTAGCTAACGCAGG	mouse	0.981446	0.0185542
	GTATCCCTAGGCTGCGCTTG	mouse	0.991033	0.00896708
	GTATCCGACCCGCCTGGTCC	human	0.00768443	0.992316
	GTATCCGGCAGTAGAGTCCG	human	0.00388802	0.996112
	GTATCCTACGATTCAGCCTT	mouse	0.982026	0.0179737
	GTATCCTACGCGCAATAAGG	mouse	0.98633	0.0136698
	GTATCCTACGCTACGGGTCC	human	0.00596242	0.994038
	GTATCCTCCACGATTGTAAT	mouse	0.987938	0.0120617
	GTATCGAGCTCAATCGTTAG	mouse	0.991934	0.00806613
	GTATCGAGTCCAGTTGGTAA	human	0.00844496	0.991555
	GTCCGACTAAGACTGGTCTA	mouse	0.979955	0.020045
	GTCCGACTAAGAGCTGGAGC	mouse	0.985733	0.014267
	GTCCGACTCGCAGAAGTAAT	mouse	0.982331	0.0176692
	GTCCGACTCGCAGAAGTCTA	mouse	0.982509	0.0174908
	GTCCGACTCGCAGTTGCCTT	human	0.00958077	0.990419
	GTCCGACTCGCGACCTACGT	mouse	0.982175	0.0178253
	GTCCGACTTCCCGCTGCGGT	human	0.005265	0.994735
	GTCCGACTTCCCTCAGTATC	mouse	0.989365	0.010635
	GTCCGACTTCGCAGGGCTGC	mouse	0.987448	0.012552
	GTCCGAGGCTGATGAGTATC	human	0.00526129	0.994739
	GTCCGAGGTCATTGGGCCTT	human	0.0086853	0.991315
	GTCCGAGGTCGCCTTGATGA	human	0.00755277	0.992447
	GTCCGAGTTGCCGCTGATAT	human	0.0114704	0.98853
	GTCCGAGTTGCGGATGCGAA	mouse	0.982833	0.0171674
	GTCCGATCTGCCTAGGGCGT	human	0.0109737	0.989026
	GTCCGATCTGCCTAGTACGT	mouse	0.970132	0.0298681
	GTCCGATCTGGAGCTGCTTG	mouse	0.974814	0.0251861
	GTCCGATTGGCGGATGTATC	human	0.00616048	0.99384
	GTCCGCAGAACCTAGGCTCT	mouse	0.986574	0.0134264
	GTCCGCAGAAGTAATGCAGG	human	0.0097193	0.990281
	GTCCGCAGTTCGGCATAAGG	mouse	0.98497	0.0150299
	GTCCGCAGTTGAGCTGTATC	mouse	0.976536	0.0234642
	GTCCGCAGTTGTAATGTTAG	human	0.0123647	0.987635
	GTCCGCCTAGCCATAGGCGT	human	0.0111549	0.988845
	GTCCGCGATTCAGTTGTAGA	mouse	0.980056	0.0199439
	GTCCGCGATTCGGATGGCAG	mouse	0.980951	0.0190494
	GTCCGCGATTCGGATGGCGT	human	0.00304273	0.996957
	GTCCGCGCAACAGCGGCTCT	mouse	0.986165	0.0138353
	GTCCGCGCAAGACTGGTCTA	human	0.0118711	0.988129
	GTCCGCGCAAGCTTGGATGA	human	0.00598384	0.994016
	GTCCGCGGATGAGCTGCCTT	mouse	0.989304	0.0106963
	GTCCGCGGCAGAACCGCCTT	human	0.0100392	0.989961
	GTCCGCTAACCGTCGTAGAG	mouse	0.981748	0.0182524
	GTCCGCTCCACGTCGGGCGT	human	0.00834946	0.991651
	GTCCGCTGGACAGCGGCAGG	mouse	0.989062	0.0109384
	GTCCGCTTAAGCAACGCGGT	mouse	0.989121	0.0108794
	GTCCGGACTGGATGAGGTAA	mouse	0.96099	0.0390096
	GTCCGGATATCAATCGCCTT	mouse	0.988015	0.0119851
	GTCCGGATGACAGAAGTTAG	mouse	0.988272	0.0117278
	GTCCGGATGAGCAACGCAAC	mouse	0.985185	0.0148148
	GTCTAACGATGCAACGCTCT	human	0.00784929	0.992151
	GTCTAACTAACGCAAGCTTG	mouse	0.988146	0.011854
	GTCTAAGCGGCCTAGGGCAG	human	0.00794112	0.992059
	GTCTAAGCGGGGTCCGGTCC	mouse	0.984561	0.0154389
	GTCTAAGGTCCCGCTGGTCC	human	0.0127866	0.987213
	GTCTAATCCTGATGAGTATC	human	0.00458311	0.995417
	GTCTAATCTGCAGAAGCTTG	human	0.00431034	0.99569
	GTCTAATGCGGAGTCGGTCC	mouse	0.97843	0.0215698
	GTCTAATGCGGCAACGTCTA	mouse	0.984584	0.015416
	GTCTAATGGCGCCTTGCGAA	human	0.0109635	0.989037
	GTCTAATTGGCGATTGCTGC	mouse	0.990401	0.0095986
	GTCTAATTGGCGGCAGTATC	human	0.00803073	0.991969
	GTCTACAATCCCTCAGCCTT	human	0.00642261	0.993577
	GTCTACAATCGCGGTTAGAG	human	0.0035203	0.99648
	GTCTACAGAAGCGGTGGCGT	human	0.00677068	0.993229
	GTCTACAGCGGCCTTGTTAG	mouse	0.980946	0.0190543
	GTCTACAGTTCAGAAGTAAT	mouse	0.98417	0.01583
	GTCTACCATACGATTGCAAC	mouse	0.973048	0.0269515
	GTCTACCTCACCTCAGATGA	human	0.00676792	0.993232
	GTCTACCTCACGACCGCCTT	mouse	0.983533	0.0164671
	GTCTACCTCAGTAATGCGAA	human	0.00859927	0.991401
	GTCTACGACCCCTCAGCTTG	mouse	0.955412	0.044588
	GTCTACGACCCCTCAGGTAA	human	0.0120949	0.987905
	GTCTACGACCCCTCATACGT	human	0.0163035	0.983696
	GTCTACGACCCGCAAGCCTT	human	0.00868323	0.991317
	GTCTACGATTGATATGTCCG	human	0.00670705	0.993293
	GTCTACGCAACTCCATAAGG	mouse	0.985032	0.0149678
	GTCTACGCTCCGGATGGCAG	mouse	0.981443	0.0185567
	GTCTACGGCACGCTCGCGAA	mouse	0.981842	0.0181579
	GTCTACGGCACGGATTAAGG	human	0.00872249	0.991278
	GTCTACGTCGGCGAATAAGG	human	0.00689725	0.993103
	GTCTACTAACCCATAGATGA	mouse	0.988854	0.0111461
	GTCTACTAACCTTAAGTATC	human	0.00529674	0.994703
	GTCTACTAACGGCAGGCAGG	human	0.00500094	0.994999
	GTCTACTACGGGCAGGCTTG	mouse	0.9763	0.0237001
	GTCTACTAGTCAGTTGCAAC	human	0.0100814	0.989919
	GTCTACTCCAGACTGGGCGT	human	0.00889383	0.991106
	GTCTACTCCAGATGAGCGGT	mouse	0.988243	0.011757
	GTCTACTGGAGTAGAGCCTT	human	0.0198728	0.980127
	GTCTACTTAACAATCGTATC	human	0.00965665	0.990343
	GTCTACTTAAGCTGCGCTGC	mouse	0.983864	0.0161362
	GTCTAGAACCCGCCTGTAAT	mouse	0.986318	0.0136815
	GTCTAGAACCGGAGCGTAAT	mouse	0.989676	0.0103236
	GTCTAGATATCAACTGCAGG	human	0.00798799	0.992012
	GTTAGACGATGGCAGGTAAT	human	0.00849296	0.991507
	GTTAGAGAGTCGCTCGTAGA	mouse	0.986756	0.0132435
	GTTAGAGCGGGCAACGCGAA	mouse	0.982989	0.0170112
	GTTAGAGCGGGGCAGTACGT	human	0.00734754	0.992652
	GTTAGAGGCTCGCAAGCGAA	human	0.00675125	0.993249
	GTTAGAGGTCCGCTCGGTAA	mouse	0.97463	0.02537
	GTTAGATCCTGACTGGCGGT	mouse	0.981583	0.018417
	GTTAGATCTGCTTAAGTAGA	human	0.0074378	0.992562
	GTTAGATGCGCTAGTTAAGG	human	0.0091101	0.99089
	GTTAGATTACCCTCAGTCTA	mouse	0.992046	0.00795353
	GTTAGATTACGCCTTGCCTT	human	0.00542626	0.994574
	GTTAGCAACTGCAGGGTTAG	human	0.012792	0.987208
	GTTAGCAGAAGCGGTTAGAG	mouse	0.989359	0.0106406
	GTTAGCAGTTGCGAAGCTGC	mouse	0.986071	0.0139285
	GTTAGCCATAATTGGGCAAC	mouse	0.98906	0.0109397
	GTTAGCCATACAGAAGCTCT	mouse	0.982993	0.0170073
	GTTAGCCATAGGCAGGTAGA	human	0.00938397	0.990616
	GTTAGCGACCGCAGGGCAGG	human	0.009234	0.990766
	GTTAGCGATTCAGCGGCAGG	human	0.0099333	0.990067
	GTTAGCGATTCAGCGGCTTG	human	0.0222802	0.97772
	GTTAGCGATTCAGCGGTTAG	human	0.0221221	0.977878
	GTTAGCGCCTCGGATTACGT	mouse	0.989514	0.0104863
	GTTAGCGCTCGCAACGCGAA	human	0.00721785	0.992782
	GTTAGCGGATCGACCGCAGG	human	0.0152948	0.984705
	GTTAGCGTCGCTGGAGTATC	human	0.00485994	0.99514
	GTTAGCTAACCGGCAGCCTT	human	0.00919348	0.990807
	GTTAGCTAACGCCTTGGTAA	mouse	0.977584	0.0224159
	GTTAGCTCCAATTGGGTTAG	mouse	0.986132	0.0138676
	GTTAGCTTAAGGTCCGATGA	human	0.0116831	0.988317
	GTTAGGAGTCGCGAAGGTAA	human	0.0232702	0.97673
	GTTAGGATATCAACTGTAAT	mouse	0.987437	0.0125634
	TAAGGACGATGATATGCTCT	mouse	0.988806	0.011194
	TAAGGACGATGCAGGGCCTT	human	0.00577091	0.994229
	TAAGGACTAAATTCAGGTAA	human	0.00944493	0.990555
	TAAGGACTAACGCCTTAAGG	human	0.00684371	0.993156
	TAAGGACTTCGCGGTGATAT	human	0.0093425	0.990658
	TAAGGAGAGTCTACGGCGGT	mouse	0.980065	0.0199352
	TAAGGAGAGTGACTGGGAGC	human	0.00855026	0.99145
	TAAGGAGCGGATTCAGTCCG	human	0.00946177	0.990538
	TAAGGAGCGGGATATGGAGC	human	0.00995177	0.990048
	TAAGGAGCGGGCCTTGTATC	human	0.00886144	0.991139
	TAAGGAGGCTGACTGGATAT	human	0.010257	0.989743
	TAAGGAGGTCCGATTTAGAG	mouse	0.990152	0.00984848
	TAAGGAGTTGCGAAGGGTAA	mouse	0.982547	0.0174526
	TAAGGAGTTGGGCAGGTCCG	human	0.0107933	0.989207
	TAAGGATCCTCGATTGATGA	human	0.00536103	0.994639
	TAAGGATCCTCGGATGCTCT	mouse	0.988749	0.0112511
	TAAGGATCTGCGAAGGCAGG	human	0.00991379	0.990086
	TAAGGATGCGGCGGTGCAGG	human	0.0167898	0.98321
	TAAGGATGCGGGCAGGCCTT	mouse	0.988489	0.0115115
	TAAGGATTACGGCAGGGCAG	mouse	0.992763	0.0072374
	TAAGGATTGGCGGCAGGCAG	mouse	0.988172	0.0118275
	TAAGGATTGGGCTGCGCAAC	mouse	0.987108	0.0128923
	TAAGGCAATCGACTGGCGAA	human	0.00533579	0.994664
	TAAGGCAATCGGTAAGCAGG	mouse	0.987783	0.0122169
	TAAGGCAGCGCGTCGGTCTA	human	0.00830064	0.991699
	TAAGGCCATAGCAGGGTCTA	mouse	0.989422	0.0105784
	TAAGGCCATAGCTGCGCAGG	mouse	0.986081	0.0139193
	TAAGGCCTAGGACTGGCTCT	human	0.005078	0.994922
	TAAGGCCTAGGTAGAGCTGC	mouse	0.986495	0.0135046
	TAAGGCGACCCCTCAGTAGA	mouse	0.983332	0.0166685
	TAAGGCGACCCGCAAGTATC	human	0.0132193	0.986781
	TAAGGCGACCCTAGTGCAAC	mouse	0.979929	0.0200715
	TAAGGCGACCGCGGTTAAGG	mouse	0.982332	0.0176677
	TAAGGCGATTCAGCGGGTAA	human	0.00899238	0.991008
	TAAGGCGCTCATTCAGGTAA	mouse	0.978422	0.0215784
	TAAGGCGCTCCGGATGTCTA	human	0.0212905	0.978709
	TAAGGCGCTCGCAGGGGTCC	human	0.00363141	0.996369
	TAAGGCGGATCCATAGATGA	human	0.00587895	0.994121
	TAAGGCGGATGCAACGTATC	mouse	0.98273	0.0172701
	TAAGGCGGATGCCTTGTAAT	mouse	0.987954	0.0120457
	TAAGGCGGCACGACCGTAGA	human	0.00436247	0.995638
	TAAGGCGGCAGCGAATAAGG	human	0.00603003	0.99397
	TAAGGCTACGCTACGGCTGC	mouse	0.987813	0.0121868
	TAAGGCTACGGCTTGGATGA	human	0.0173594	0.982641
	TAAGGCTACGGCTTGGGAGC	mouse	0.978383	0.0216173
	TAAGGCTACGGCTTGTAAGG	human	0.00989178	0.990108
	TAAGGCTAGTCGCCTTAAGG	human	0.0109513	0.989049
	TAAGGCTGGACTGGAGCGGT	mouse	0.972585	0.0274148
	TAAGGCTGGAGCAACGGTCC	mouse	0.984232	0.0157683
	TAAGGCTGGAGCAACGTTAG	human	0.0151023	0.984898
	TAAGGCTTAACAGAAGGTAA	mouse	0.98359	0.0164096
	TAAGGGAGCTCAGAAGGTCC	human	0.0144673	0.985533
	TAAGGGAGCTGCGAAGATAT	human	0.00502015	0.99498
	TAAGGGAGCTGGCAGGTTAG	human	0.00724972	0.99275
	TAAGGGATGAGCAGGGTATC	mouse	0.983137	0.0168628
	TACGTACGATGATATGGCGT	human	0.00612583	0.993874
	TACGTACTCGCAGCGGATAT	human	0.0136771	0.986323
	TACGTACTCGGAACCGTAAT	mouse	0.990328	0.00967222
	TACGTACTCGGTAGAGCAGG	human	0.011592	0.988408
	TACGTAGGCTCCTCAGTCTA	mouse	0.984505	0.0154951
	TACGTAGTTGCCATAGCTGC	human	0.00722846	0.992772
	TACGTAGTTGGACTGGCGAA	human	0.00831025	0.99169
	TACGTATCCTGACTGGATGA	human	0.00998635	0.990014
	TACGTATGCGCAGAAGCGAA	human	0.00864553	0.991354
	TACGTATGCGCCTAGGGTCC	human	0.00406783	0.995932
	TACGTATTACCAACTGCCTT	human	0.00875712	0.991243
	TACGTATTACGCTTGGATAT	human	0.0121418	0.987858
	TACGTCAGAAGATGATACGT	mouse	0.987907	0.0120925
	TACGTCCTAGGGTAAGCGGT	mouse	0.990454	0.00954593
	TACGTCCTCAGATATGTTAG	human	0.133314	0.866686
	TACGTCGCAACAGTTGATGA	human	0.00567754	0.994322
	TACGTCGCCTCGCTCTAAGG	human	0.00935639	0.990644
	TACGTCGCCTCGGATGCAAC	mouse	0.983804	0.0161957
	TACGTCGCCTCTGGAGATGA	mouse	0.991352	0.00864768
	TACGTCGTCGCTCCAGGCGT	human	0.0107548	0.989245
	TACGTGAACCGGAGCGCAAC	human	0.0116291	0.988371
	TACGTGATATCGCTCTACGT	human	0.00805796	0.991942
	TAGAGAGGCTCGGATTAAGG	mouse	0.97577	0.0242301
	TAGAGATCTGGATGAGTATC	human	0.00623743	0.993763
	TAGAGATGCGGCCTTGTCCG	human	0.00672689	0.993273
	TAGAGATTGGGCCTTGGAGC	human	0.00992556	0.990074
	TAGAGCAACTCGCTCGCTGC	human	0.00703518	0.992965
	TAGAGCAACTGCGGTGTTAG	mouse	0.98839	0.0116098
	TAGAGCCATACGCTCTACGT	mouse	0.989045	0.0109552
	TAGAGCCTCAGACTGGCTTG	mouse	0.979465	0.0205349
	TAGAGCGACCCTACGGGCGT	mouse	0.992262	0.00773819
	TAGAGCGCAACGGCAGTCCG	human	0.00653336	0.993467
	TAGAGCGCTCCGCAATAAGG	mouse	0.983432	0.0165684
	TAGAGCGGATGTAGAGGTAA	human	0.0114831	0.988517
	TAGAGCTACGCAATCGTCCG	mouse	0.978736	0.0212637
	TAGAGCTTAACTAGTGGTCC	mouse	0.969746	0.030254
	TAGAGCTTAAGCTTGGCAGG	human	0.0107969	0.989203
	TAGGAACGATGACTGGGCGT	human	0.00514509	0.994855
	TAGGAACTCGGTAGAGGAGC	mouse	0.989337	0.0106632
	TAGGAACTTCCCTAGGCAGG	human	0.00754212	0.992458
	TAGGAACTTCCCTAGGGTCC	human	0.00720656	0.992793
	TAGGAACTTCCCTAGGTATC	human	0.0157189	0.984281
	TAGGAAGCGGCGGATGGCAG	mouse	0.986706	0.0132939
	TAGGAAGTTGGAACCTAAGG	mouse	0.986594	0.013406
	TAGGAATGCGATTCAGCAAC	mouse	0.985505	0.0144949
	TAGGAATTGGGGAGCGGAGC	human	0.0143466	0.985653
	TAGGACAACTGCTCTGATAT	human	0.00853393	0.991466
	TAGGACAATCCAACTTAAGG	human	0.00437607	0.995624
	TAGGACAATCCCGCTGCTGC	human	0.00894936	0.991051
	TAGGACAATCGTAGAGCTCT	human	0.00996796	0.990032
	TAGGACAGAACGAAGTACGT	mouse	0.980415	0.0195849
	TAGGACAGAACGACCGCTGC	human	0.0123865	0.987613
	TAGGACAGAAGACTGGGTAA	human	0.00935473	0.990645
	TAGGACAGAAGTATCGGTCC	mouse	0.982358	0.0176423
	TAGGACCATACGACCGTCCG	human	0.00851157	0.991488
	TAGGACGAAGGGAGCGCTCT	human	0.00791557	0.992084
	TAGGACGAAGGGCAGGTATC	mouse	0.983167	0.0168332
	TAGGACGACCCGATTGGTAA	mouse	0.985231	0.0147686
	TAGGACGGCAGCCTTTAAGG	mouse	0.949769	0.0502307
	TAGGACGTCGCCTCAGTCCG	human	0.0103344	0.989666
	TAGGACGTCGCTAGTGCTGC	human	0.0123467	0.987653
	TAGGACGTCGGCGGTGGTAA	mouse	0.968782	0.0312181
	TAGGACTACGGCGGTGCCTT	mouse	0.99209	0.00790982
	TAGGACTAGTCGAAGTAGAG	mouse	0.985254	0.0147457
	TAGGACTGGACCATAGCAAC	human	0.0082492	0.991751
	TAGGACTTAAGTAATGGCAG	human	0.00454426	0.995456
	TATCTACCTACCTAGGTCTA	human	0.0208059	0.979194
	TATCTACTCGCCATATACGT	mouse	0.975551	0.024449
	TATCTACTTCCAGTTGTAAT	mouse	0.98623	0.01377
	TATCTAGAGTCTAGTGCCTT	human	0.00695193	0.993048
	TATCTAGCGGCGCAATACGT	human	0.0119686	0.988031
	TATCTAGGCTCTAACGTAAT	mouse	0.98754	0.0124602
	TATCTAGGTCCAATCGCAAC	mouse	0.987296	0.0127038
	TATCTAGGTCGTATCTACGT	human	0.00544542	0.994555
	TATCTAGTTGCCTAGGATAT	human	0.0118533	0.988147
	TATCTATCCTCGACCGTAGA	mouse	0.980736	0.0192644
	TATCTATGCGCAGTTGTCTA	mouse	0.985563	0.0144367
	TATCTATGGCCCTAGTACGT	human	0.00913762	0.990862
	TATCTATGGCCTAGTGATGA	mouse	0.978242	0.0217581
	TATCTATTACCTAACGCGGT	human	0.00671631	0.993284
	TATCTATTACCTACGGGCAG	human	0.00492881	0.995071
	TATCTATTACGGCGTGCCTT	mouse	0.987792	0.012208
	TATCTATTGGCGCAAGTTAG	human	0.00674694	0.993253
	TATCTCAGAACTTAAGTCCG	human	0.0244669	0.975533
	TATCTCCTAGGCGGTTACGT	mouse	0.97666	0.0233402
	TATCTCCTCAGATGAGCTGC	mouse	0.986559	0.0134405
	TATCTCGACCATTGGGTCTA	mouse	0.987435	0.0125647
	TATCTCGATTCCATAGTCCG	mouse	0.986545	0.0134547
	TATCTCGATTCGAAGGCTCT	human	0.00802318	0.991977
	TATCTCGGCAGAACCGCTTG	human	0.00925635	0.990744
	TATCTCTACGCGTCGGCTGC	mouse	0.987447	0.0125534
	TATCTCTTAACGATTGTATC	mouse	0.997104	0.00289565
	TATCTGAGCTGCTGCGTCCG	human	0.00794459	0.992055
	TATCTGAGTCGCTGCGTCTA	mouse	0.985971	0.0140295
	TATCTGATATGCTCTGGAGC	human	0.0157753	0.984225
	TATGCACCTACTAACGGCGT	human	0.00861911	0.991381
	TATGCACGATGCTTGTACGT	mouse	0.985048	0.0149523
	TATGCACTAAGGCAGTACGT	mouse	0.983656	0.0163442
	TATGCAGCGGCTAACGTTAG	human	0.0145519	0.985448
	TATGCAGGCTGGTAAGGTCC	human	0.0063352	0.993665
	TATGCAGTTGCGCAAGTTAG	human	0.0113914	0.988609
	TATGCAGTTGGCAGGGGAGC	human	0.00886845	0.991132
	TATGCATCCTCGCAAGCGGT	mixed	0.446192	0.553808
	TATGCATTACCAGCGGATGA	human	0.00905221	0.990948
	TATGCATTACCCTAGGGCGT	mouse	0.98804	0.0119597
	TATGCATTCACCTCAGTATC	mouse	0.986878	0.0131217
	TATGCCAGAAGGCAGGATAT	human	0.00534181	0.994658
	TATGCCCTAGGCTCTGGTCC	human	0.00780937	0.992191
	TATGCCGCCTGCTCTGCTTG	human	0.0082396	0.99176
	TATGCCGCCTGCTTGGATGA	mouse	0.98846	0.0115404
	TATGCCGGATCAGTTGTAAT	human	0.00561567	0.994384
	TATGCCTACGCCTCATAGAG	mouse	0.989977	0.0100225
	TATGCCTACGGAACCGGTCC	human	0.00623632	0.993764
	TATGCCTACGGATGAGCAGG	mouse	0.986034	0.013966
	TATGCCTAGTCAGCGGTTAG	human	0.00724406	0.992756
	TATGCCTCCACTTAAGGCGT	human	0.00193866	0.998061
	TATGCCTGGACGCAAGCGGT	human	0.00868758	0.991312
	TATGCGAACCGCTGCTACGT	mouse	0.979014	0.020986
	TATGCGAACCGTAGAGTCCG	human	0.00815601	0.991844
	TATGCGATGAGATATGGTAA	human	0.00531816	0.994682
	TATTGACTCGCAGAAGGTAA	human	0.00732401	0.992676
	TATTGACTCGCTCCAGGCGT	human	0.0073448	0.992655
	TATTGACTTCCGCCTGGAGC	mouse	0.986331	0.0136688
	TATTGATGCGCAATCTACGT	mouse	0.990526	0.00947429
	TATTGCGACCGATATGGCAG	human	0.00572984	0.99427
	TATTGCGATTGCAACTAAGG	human	0.007847	0.992153
	TATTGCGGATATTCAGGCAG	mouse	0.991318	0.00868206
	TATTGCTAGTCGCTCGCAAC	mouse	0.986979	0.0130207
	TATTGCTCCAGAGCTGCAAC	mouse	0.971479	0.0285213
	TCAGTACGATGTAATGGTAA	human	0.0120963	0.987904
	TCAGTACTAACAGAAGCAGG	human	0.0112525	0.988748
	TCAGTACTCGCGGCAGCGGT	mouse	0.982667	0.017333
	TCAGTACTTCCGCAAGCGGT	human	0.00948233	0.990518
	TCAGTAGCGGGGTAAGCGGT	mouse	0.989795	0.010205
	TCAGTAGGCTGGCAGGGAGC	human	0.0148913	0.985109
	TCAGTAGGTCGATGAGCGGT	mouse	0.985532	0.0144676
	TCAGTAGTTGCAATCGTAGA	human	0.00772251	0.992277
	TCAGTAGTTGGAGTCGCAAC	mouse	0.983329	0.0166709
	TCAGTAGTTGGCGGTGTCTA	mouse	0.987507	0.0124931
	TCAGTATCCTCTGGAGTAGA	human	0.00710235	0.992898
	TCAGTATTGGGCTCTGATAT	human	0.00915982	0.99084
	TCAGTCAATCCAGTTGCCTT	mouse	0.989544	0.0104562
	TCAGTCAATCGTAGAGGTCC	mouse	0.991013	0.0089866
	TCAGTCCGCTGGTAAGTCTA	mouse	0.986639	0.0133607
	TCAGTCGACCCCATAGTTAG	mouse	0.990772	0.00922793
	TCAGTCGATTGGTCCGCAGG	human	0.00738365	0.992616
	TCAGTCGCCTGCTGCGTCCG	mouse	0.984242	0.0157578
	TCAGTCGCTCGGCGTGGTCC	mouse	0.98361	0.0163896
	TCAGTCTAGTGAGCTTACGT	mouse	0.97667	0.0233298
	TCAGTCTAGTGATGAGTTAG	human	0.00887678	0.991123
	TCAGTCTCCAGGAGCGCAAC	mouse	0.992163	0.00783705
	TCAGTGAGTCGTAGAGTATC	human	0.00757755	0.992422
	TCATCACGATCGACCGTAGA	human	0.00824433	0.991756
	TCATCACGATGAGCTGCTTG	mouse	0.989439	0.0105607
	TCATCACGATGGCGTGGAGC	human	0.0121029	0.987897
	TCATCACTAAGCGGTGCTGC	human	0.00861678	0.991383
	TCATCACTTCCTACGGTATC	human	0.0130639	0.986936
	TCATCAGAGTCCTAGGATAT	human	0.00786118	0.992139
	TCATCAGGTCCAATCGTCCG	human	0.00967843	0.990322
	TCATCAGGTCCGCAAGCAAC	mouse	0.990915	0.00908461
	TCATCATTGGCTCCAGGTAA	human	0.0081843	0.991816
	TCATCCAATCGCTCTGTCTA	mouse	0.986924	0.0130755
	TCATCCCATAGCAGGGTAAT	human	0.00930201	0.990698
	TCATCCCGCTGCAGGGGTCC	human	0.00734549	0.992655
	TCATCCCTAGCCGCTGGCAG	mixed	0.40762	0.59238
	TCATCCGACCGAGCTGCCTT	human	0.00817378	0.991826
	TCATCCGCTCGCAGGGCTCT	mouse	0.980838	0.0191624
	TCATCCGGCACCATAGATGA	human	0.0073235	0.992676
	TCATCCTACGCGCCTGATGA	mouse	0.990207	0.00979305
	TCATCGAACCGCTTGGTAGA	mouse	0.984822	0.0151781
	TCATCGAGCTGAGCTGTATC	mouse	0.984719	0.0152813
	TCCGGACGATATTCAGATGA	human	0.0062637	0.993736
	TCCGGACTAACGCCTTACGT	mouse	0.992366	0.00763408
	TCCGGACTCGCTAGTGTTAG	mouse	0.98384	0.0161598
	TCCGGAGAGTCCATAGCTTG	human	0.00699702	0.993003
[truncated: 252 more rows]

## Sheet: Figure 2g
Figure 2g	Percents of reads mapped to introns and exons.
	Species	Region	Reads percent
	Human (293T)	EXON	0.211335
	Human (293T)	INTRONIC	0.788665
	Mouse (3T3)	EXON	0.291881
	Mouse (3T3)	INTRONIC	0.708119

## Sheet: Figure 2h
Figure 2h	Gene count detected in each 293T and 3T3 nucleus.
		Barcodes	Species	Gene count
	1	AACCGAGAACCGCCT	Human(293T)	3540
	2	AACCGAGAGTGTAAT	Human(293T)	4403
	3	AACCGAGCGGCTAAC	Human(293T)	4738
	4	AACCGAGCGGGGCGT	Human(293T)	2781
	5	AACCGAGGCTCAGTT	Human(293T)	4048
	6	AACCGATTACCTAAC	Human(293T)	6173
	7	AACCGCAACTCGCCT	Human(293T)	6029
	8	AACCGCCTAGCTAGT	Human(293T)	2534
	9	AACCGCGGATCCATA	Human(293T)	3586
	10	AACCGCGGATGGTCC	Human(293T)	5460
	11	AACCGCGGCAGCGAA	Human(293T)	4469
	12	AACCGCGGCAGCTTG	Human(293T)	3625
	13	AACCGCTAGTCCTCA	Human(293T)	2829
	14	AACCGCTAGTCGACC	Human(293T)	5041
	15	AACCGCTGGAGAACC	Human(293T)	5922
	16	AACGAACTAACCATA	Human(293T)	3628
	17	AACGACAATCCAGCG	Human(293T)	5305
	18	AACGACAGAACAACT	Human(293T)	4530
	19	AACGACCGCTCCTAG	Human(293T)	3401
	20	AACGACCTAGCAGTT	Human(293T)	4370
	21	AACGACGACCCGGCA	Human(293T)	3194
	22	AACGACTAGTGATAT	Human(293T)	6961
	23	AACGACTCCAGATAT	Human(293T)	2910
	24	AACGACTCCAGCGAA	Human(293T)	7205
	25	AACGAGAACCGCAAC	Human(293T)	7002
	26	AACTCATCTGATTGG	Human(293T)	4596
	27	AACTCCGAAGCGTCG	Human(293T)	3438
	28	AACTCCGGCACGCTC	Human(293T)	3504
	29	AACTCCGTCGGGTAA	Human(293T)	1733
	30	AACTCCTCCAATTGG	Human(293T)	6830
	31	AACTCGAGCTCCATA	Human(293T)	4799
	32	AAGACAGTTGCCGCT	Human(293T)	6401
	33	AAGACATCCTCAATC	Human(293T)	3482
	34	AAGACCAGAAGGCGT	Human(293T)	6784
	35	AAGACCCGCTGGTCC	Human(293T)	2765
	36	AAGACCCTCACTCCA	Human(293T)	6435
	37	AAGACCGACCGAGTC	Human(293T)	6049
	38	AAGACCGATTCGAAG	Human(293T)	3549
	39	AAGACCGCTCGCAGG	Human(293T)	4253
	40	AAGACCGGCAGGTCC	Human(293T)	5066
	41	AAGACCTGGAGATGA	Human(293T)	6585
	42	AAGACCTTAAGGTCC	Human(293T)	5734
	43	AAGCAAGTTGCCATA	Human(293T)	2904
	44	AAGCAATTGGCTAGT	Human(293T)	3373
	45	AAGCAATTGGGAGTC	Human(293T)	2793
	46	AAGCACAACTCGCCT	Human(293T)	3751
	47	AAGCACAACTGCTTG	Human(293T)	4595
	48	AAGCACGAAGGGCGT	Human(293T)	5971
	49	AAGCACGACCCGGAT	Human(293T)	3746
	50	AAGCACGATTCAGAA	Human(293T)	4909
	51	AAGCACGCCTCGGCA	Human(293T)	2160
	52	AAGCACGTCGGTATC	Human(293T)	4704
	54	AAGCACTACGGATAT	Human(293T)	3404
	55	AAGCACTGGAGCTCT	Human(293T)	5490
	56	AAGGTACTAAGGAGC	Human(293T)	4831
	57	AAGGTACTCGATTGG	Human(293T)	4207
	58	AAGGTAGGTCATTGG	Human(293T)	5637
	59	AAGGTAGGTCGTAAT	Human(293T)	2659
	60	AAGGTATGGCCCTAG	Human(293T)	2575
	61	AAGGTCAGTTCCTCA	Human(293T)	3759
	62	AAGGTCGAAGGCGGT	Human(293T)	3676
	63	AAGGTCGACCGCAGG	Human(293T)	3339
	64	AAGGTCGCAAGCTTG	Human(293T)	4012
	65	AAGGTCGTCGCAACT	Human(293T)	3505
	66	AAGGTCTACGGAGTC	Human(293T)	6015
	67	AAGGTGAGCTATTGG	Human(293T)	4012
	68	AAGGTGATGACTAGT	Human(293T)	3638
	69	ACCAGACTCGGCAAC	Human(293T)	4608
	70	ACCAGAGGCTCAATC	Human(293T)	3997
	71	ACCAGAGGTCGAACC	Human(293T)	4242
	72	ACCAGATCTGGGCAG	Human(293T)	4781
	73	ACCAGATGCGCAATC	Human(293T)	5395
	74	ACCAGCAGAACCATA	Human(293T)	3872
	75	ACCAGCAGCGCAACT	Human(293T)	4544
	76	ACCAGCAGCGCTCCA	Human(293T)	5331
	77	ACCAGCCGCTGGCAG	Human(293T)	4760
	78	ACCAGCGACCCAACT	Human(293T)	2549
	79	ACCAGCGCAACTCCA	Human(293T)	3148
	80	ACCAGCGGCACGGAT	Human(293T)	2702
	81	ACCTAACTTCCAATC	Human(293T)	6925
	82	ACCTAATCTGGAACC	Human(293T)	4887
	83	ACCTACGCAAGTAGA	Human(293T)	4530
	84	ACCTACGCTCGGAGC	Human(293T)	2270
	85	ACCTACGGATCCTCA	Human(293T)	4611
	86	ACCTACGTCGGATGA	Human(293T)	4118
	87	ACCTACTAACCCTCA	Human(293T)	5169
	88	ACCTACTACGCTAAC	Human(293T)	2896
	89	ACCTACTTAAGACTG	Human(293T)	5980
	90	ACCTACTTAAGTAAT	Human(293T)	3536
	91	ACCTAGAGCTCAGAA	Human(293T)	3760
	92	ACCTAGAGTCCGCAA	Human(293T)	2487
	93	ACCTAGATATCAGTT	Human(293T)	3413
	94	ACGATACGATCCGCT	Human(293T)	3516
	95	ACGATAGAGTCTAAC	Human(293T)	5047
	96	ACGATATCCTGCCTT	Human(293T)	4747
	97	ACGATCAATCGGCGT	Human(293T)	4514
	98	ACGATCAGAACAACT	Human(293T)	3660
	99	ACGATCGCAACTCCA	Human(293T)	4305
	100	ACGATCGCAAGGTCC	Human(293T)	4464
	101	ACGATCTCCACTACG	Human(293T)	3431
	102	ACTAAATTACCGCCT	Human(293T)	4744
	103	ACTAACAATCGTATC	Human(293T)	4566
	104	ACTAACCTCACAGTT	Human(293T)	3260
	105	ACTAACGTCGGATAT	Human(293T)	3664
	106	ACTAACTACGCGAAG	Human(293T)	6438
	107	ACTAACTGGACGAAG	Human(293T)	5141
	108	ACTCGACGATGCTTG	Human(293T)	2283
	109	ACTCGACTTCCGCCT	Human(293T)	3561
	110	ACTCGATTCACAGAA	Human(293T)	3535
	111	ACTCGATTGGGATAT	Human(293T)	6167
	112	ACTCGCAACTCGGAT	Human(293T)	5495
	113	ACTCGCAATCGCTTG	Human(293T)	4252
	114	ACTCGCCTAGGCGGT	Human(293T)	5090
	115	ACTCGCGACCCCTCA	Human(293T)	3660
	116	ACTCGCGCAAGAGCT	Human(293T)	6184
	119	ACTCGGATGAGCCTT	Human(293T)	4394
	121	ACTTCAGAGTCTAAC	Human(293T)	6832
	122	ACTTCATGCGCGGAT	Human(293T)	4892
	123	ACTTCCAACTGCAAC	Human(293T)	7474
	124	ACTTCCCTAGGCGGT	Human(293T)	4501
	125	ACTTCCGGATCTACG	Human(293T)	3510
	126	ACTTCCGGCACGATT	Human(293T)	4267
	127	ACTTCCGGCACGCTC	Human(293T)	2672
	128	ACTTCGAGCTGTAAT	Human(293T)	6862
	129	ACTTCGAGTCCGGCA	Human(293T)	4055
	130	AGAACAGAGTCTTAA	Human(293T)	2847
	131	AGAACATGGCCCTAG	Human(293T)	5368
	132	AGAACCAACTCTACG	Human(293T)	2408
	133	AGAACCAGAAGATAT	Human(293T)	6354
	134	AGAACCAGTTGAGCT	Human(293T)	3861
	135	AGAACCGATTCAGTT	Human(293T)	4122
	136	AGAACCGCTCGCTTG	Human(293T)	3105
	137	AGAACCTAACGAACC	Human(293T)	3598
	138	AGAACCTACGCGCCT	Human(293T)	4295
	139	AGAACCTACGGATGA	Human(293T)	4041
	140	AGAACGACTGCCTCA	Human(293T)	5285
	141	AGAACGATGAGATGA	Human(293T)	3008
	142	AGAGTAGCGGCTAGT	Human(293T)	5775
	143	AGAGTATTACCGTCG	Human(293T)	6242
	144	AGAGTATTCACGATT	Human(293T)	6742
	145	AGAGTATTCACGCCT	Human(293T)	6125
	146	AGAGTCCTCAGCCTT	Human(293T)	3485
	147	AGAGTCTAACCTAGT	Human(293T)	2353
	148	AGAGTCTGGACAGTT	Human(293T)	3387
	149	AGAGTCTGGAGCTCT	Human(293T)	3511
	150	AGAGTGAACCGTAAT	Human(293T)	3703
	152	AGCGGAGGCTCAGTT	Human(293T)	4860
	153	AGCGGATTACCAATC	Human(293T)	4353
	154	AGCGGATTCACTGGA	Human(293T)	2564
	155	AGCGGCAGCGGCTTG	Human(293T)	6062
	156	AGCGGCGAAGCGCAA	Human(293T)	3021
	157	AGCGGCGACCGCGGT	Human(293T)	3283
	158	AGCGGCGCTCCTAGT	Human(293T)	2380
	159	AGCGGCGGCAGCGGT	Human(293T)	5067
	160	AGCGGCGTCGGCTTG	Human(293T)	3007
	161	AGCGGCTAGTCAGCG	Human(293T)	2224
	162	AGCGGCTTAAGACTG	Human(293T)	3458
	163	AGCGGGATATGCGAA	Human(293T)	3540
	164	AGGCTATCCTGCTTG	Human(293T)	4147
	165	AGGCTATCTGCAACT	Human(293T)	4467
	166	AGGCTATGGCCGAAG	Human(293T)	2613
	167	AGGCTCAATCCGATT	Human(293T)	6307
	168	AGGCTCAGCGCGGCA	Human(293T)	3624
	169	AGGCTCGACCCAACT	Human(293T)	3869
	170	AGGTCACGATGAGCT	Human(293T)	3387
	171	AGGTCACTAAGCTTG	Human(293T)	5908
	172	AGGTCAGTTGGTATC	Human(293T)	5933
	173	AGGTCATCCTCGTCG	Human(293T)	6688
	174	AGGTCCAGAACAACT	Human(293T)	2678
	175	AGGTCCAGAACAGAA	Human(293T)	7066
	176	AGGTCCAGTTCCATA	Human(293T)	4780
	177	AGGTCCGAAGGGTAA	Human(293T)	4845
	178	AGGTCCGATTCTACG	Human(293T)	3809
	179	AGGTCCGATTGGAGC	Human(293T)	6535
	180	AGGTCCTAACCAGCG	Human(293T)	6321
	181	AGGTCCTTAACTTAA	Human(293T)	2966
	182	AGTTGACTAAGATAT	Human(293T)	5526
	183	AGTTGATCCTCAGAA	Human(293T)	4541
	184	AGTTGATCCTCGGCA	Human(293T)	4803
	185	AGTTGATGCGGCAGG	Human(293T)	3550
	186	AGTTGATTCAATTGG	Human(293T)	3794
	187	AGTTGCAATCCGTCG	Human(293T)	3661
	188	AGTTGCCTCACGGAT	Human(293T)	2307
	189	AGTTGCGACCCAGCG	Human(293T)	4183
	190	AGTTGCGCAACGTCG	Human(293T)	5898
	191	AGTTGCGCTCCGGCA	Human(293T)	6620
	192	AGTTGCGCTCGGCGT	Human(293T)	3898
	193	AGTTGCGGCACAACT	Human(293T)	6119
	194	AGTTGCTTAAGCAGG	Human(293T)	5631
	195	AGTTGGAGTCATTCA	Human(293T)	2566
	196	ATCCTACTAACCGCT	Human(293T)	7020
	197	ATCCTACTAACCTAG	Human(293T)	4928
	198	ATCCTACTCGCGTCG	Human(293T)	2753
	199	ATCCTAGTTGGCAGG	Human(293T)	6000
	200	ATCCTATCCTCGACC	Human(293T)	2861
	201	ATCCTATTGGCGGAT	Human(293T)	4279
	202	ATCCTCAACTGGAGC	Human(293T)	4335
	203	ATCCTCAATCGCCTT	Human(293T)	3073
	204	ATCCTCAGCGATTCA	Human(293T)	3773
	205	ATCCTCAGTTCGCAA	Human(293T)	3308
	206	ATCCTCCGCTGGTAA	Human(293T)	4372
	207	ATCCTCGCCTGCGGT	Human(293T)	3118
	208	ATCCTGATGACGTCG	Human(293T)	5010
	209	ATCTGAGGCTGAGCT	Human(293T)	3838
	210	ATCTGATGCGCGCAA	Human(293T)	2828
	211	ATCTGATTGGATTCA	Human(293T)	4922
	212	ATCTGCAATCCAGTT	Human(293T)	4829
	213	ATCTGCGCAAGCTTG	Human(293T)	4693
	214	ATCTGCGCCTGCAAC	Human(293T)	3844
	215	ATCTGCTAACCTGGA	Human(293T)	4751
	216	ATCTGCTACGGCAGG	Human(293T)	3005
	217	ATGCGACTCGGCAAC	Human(293T)	3151
	218	ATGCGCAGCGCAATC	Human(293T)	3014
	219	ATGCGCCGCTGAGTC	Human(293T)	4091
	220	ATGCGCGAAGGATAT	Human(293T)	4146
	221	ATGCGCGACCCCTCA	Human(293T)	4701
	222	ATGCGCGCAAATTCA	Human(293T)	3186
	223	ATGGCAGAGTGGCGT	Human(293T)	3433
	224	ATGGCAGTTGCGAAG	Human(293T)	5576
	225	ATGGCATTCAGCTGC	Human(293T)	2703
	226	ATGGCCAGAAGGCAG	Human(293T)	3821
	227	ATGGCCAGCGCTAGT	Human(293T)	2709
	228	ATGGCCCATACTTAA	Human(293T)	5080
	230	ATGGCCGAAGCGTCG	Human(293T)	4904
	231	ATGGCCGATTCGCAA	Human(293T)	3663
	232	ATGGCCGCCTGCAAC	Human(293T)	2309
	233	ATGGCCGCTCGCTTG	Human(293T)	2742
	234	ATGGCGAGCTCTTAA	Human(293T)	4621
	235	ATTACACGATGGAGC	Human(293T)	2985
	236	ATTACAGAGTGACTG	Human(293T)	3643
	237	ATTACAGTTGCGAAG	Human(293T)	3344
	238	ATTACATGCGCTGGA	Human(293T)	3457
	240	ATTACCAATCCTAAC	Human(293T)	4510
	241	ATTACCAATCGCAGG	Human(293T)	6128
	243	ATTACCCATAGGAGC	Human(293T)	5056
	244	ATTACCCTCAGGCAG	Human(293T)	2304
	245	ATTACCGACCGGTAA	Human(293T)	4789
	246	ATTACCGATTGATAT	Human(293T)	4044
	247	ATTACCGCCTGAGTC	Human(293T)	3368
	248	ATTACCGGATGAACC	Human(293T)	3002
	249	ATTACCGGCACGCTC	Human(293T)	4427
	250	ATTACCTACGCAGAA	Human(293T)	2675
	251	ATTACCTCCACCATA	Human(293T)	5264
	252	ATTACCTGGAGCGGT	Human(293T)	5689
	253	ATTCAACCTAGTAAT	Human(293T)	5102
	254	ATTCAACTCGCGATT	Human(293T)	6347
	255	ATTCAACTCGCGGCA	Human(293T)	5081
	256	ATTCAACTCGGCTTG	Human(293T)	2810
	257	ATTCAACTCGGTATC	Human(293T)	6033
	258	ATTCAACTTCGCAAC	Human(293T)	3988
	259	ATTCAAGCGGGCTGC	Human(293T)	2492
	260	ATTCAAGGTCGCGAA	Human(293T)	4404
	261	ATTCAAGGTCGCTTG	Human(293T)	3711
	262	ATTCAATCCTGCTGC	Human(293T)	4561
	263	ATTCAATGGCGATAT	Human(293T)	4020
	264	ATTCAATTCACGTCG	Human(293T)	3224
	265	ATTCAATTCAGCCTT	Human(293T)	4547
	266	ATTCACAGCGCGGAT	Human(293T)	4905
	267	ATTCACAGCGGCTGC	Human(293T)	3593
	268	ATTCACCATACAGCG	Human(293T)	5375
	269	ATTCACGCTCGCAAC	Human(293T)	5442
	270	ATTCACGTCGCCATA	Human(293T)	6076
	271	ATTCACTAGTGAGCT	Human(293T)	4211
	272	ATTCACTGGACGACC	Human(293T)	3686
	273	ATTCACTGGAGTAGA	Human(293T)	2511
	274	ATTCAGAGCTGCGAA	Human(293T)	3643
	275	ATTGGACGATGATAT	Human(293T)	5199
	276	ATTGGACTAAGCTGC	Human(293T)	7142
	277	ATTGGACTCGCTACG	Human(293T)	2275
	279	ATTGGATCTGCAGTT	Human(293T)	4638
	280	ATTGGATCTGCTACG	Human(293T)	3970
	281	ATTGGCCTCAGCGAA	Human(293T)	5715
	282	ATTGGCGAAGGATAT	Human(293T)	2569
	283	ATTGGCGCTCGACTG	Human(293T)	5874
	284	CAACTACCTAGCAGG	Human(293T)	5708
	285	CAACTACGATCTACG	Human(293T)	3960
	286	CAACTACTTCCCATA	Human(293T)	6778
	287	CAACTAGGCTCTACG	Human(293T)	4331
	288	CAACTAGGTCCAGCG	Human(293T)	2607
	289	CAACTATCCTCTGGA	Human(293T)	2812
	290	CAACTCAATCCGACC	Human(293T)	3057
	291	CAACTCAGAACGATT	Human(293T)	2827
	292	CAACTCAGAAGTAAT	Human(293T)	3387
	293	CAACTCAGAAGTAGA	Human(293T)	3296
	294	CAACTCGCAACTAAC	Human(293T)	3497
	295	CAACTCGGATCTGGA	Human(293T)	3662
	296	CAACTCGGCAGCAAC	Human(293T)	5988
	297	CAACTCTCCACTAAC	Human(293T)	2418
	298	CAATCACCTACAGCG	Human(293T)	2637
	299	CAATCACTAACCTCA	Human(293T)	6053
	300	CAATCAGGCTCGGCA	Human(293T)	4222
	301	CAATCAGGCTCTAGT	Human(293T)	2703
	303	CAATCATCCTCCGCT	Human(293T)	2499
	304	CAATCATCTGCGATT	Human(293T)	3139
	305	CAATCCAACTGCTGC	Human(293T)	5541
	306	CAATCCAGCGGGTCC	Human(293T)	2689
	307	CAATCCAGTTCGGCA	Human(293T)	3168
	308	CAATCCGAAGCCTAG	Human(293T)	4962
	309	CAATCCGGATGATAT	Human(293T)	4508
	310	CAATCCGGATGGTAA	Human(293T)	6274
	311	CAATCCGGCAATTGG	Human(293T)	4054
	312	CAATCCTACGATTGG	Human(293T)	3299
	313	CAATCCTACGGAGCT	Human(293T)	2770
	314	CAATCCTAGTGCTGC	Human(293T)	5478
	315	CAGAAAGAGTGATGA	Human(293T)	4513
	316	CAGAAAGCGGCTTAA	Human(293T)	3157
	317	CAGAAAGCGGGAACC	Human(293T)	5133
	318	CAGAAATCCTGGTCC	Human(293T)	3669
	319	CAGAAATCTGCGCAA	Human(293T)	3387
	320	CAGAAATGGCGCCTT	Human(293T)	5445
	321	CAGAAATTCAATTCA	Human(293T)	2323
	322	CAGAACGCTCGCAAC	Human(293T)	2864
	323	CAGAACGGATCGACC	Human(293T)	6868
	324	CAGAACTCCACCTAG	Human(293T)	6156
	325	CAGAAGACTGCGATT	Human(293T)	2980
	326	CAGCGACTTCCTAAC	Human(293T)	6788
	328	CAGCGCCTAGCAATC	Human(293T)	4689
	329	CAGCGCGCAAGGCAG	Human(293T)	3272
	330	CAGCGCGTCGGAGTC	Human(293T)	6180
	331	CAGTTACTCGATTCA	Human(293T)	5476
	332	CAGTTACTCGGGTAA	Human(293T)	5043
	333	CAGTTAGGTCCTAAC	Human(293T)	7376
	334	CAGTTATCCTCGGCA	Human(293T)	3158
	335	CAGTTATCCTGCAGG	Human(293T)	5030
	336	CAGTTCCGCTCGCTC	Human(293T)	4968
	337	CAGTTCGATTGCTTG	Human(293T)	4110
	338	CAGTTCGCCTGCGAA	Human(293T)	3656
	339	CAGTTCGCTCCCTAG	Human(293T)	2592
	340	CAGTTCGGCACTAAC	Human(293T)	6321
	341	CAGTTCGTCGGCGAA	Human(293T)	2625
	342	CAGTTCTAGTGACTG	Human(293T)	6896
	343	CAGTTCTCCACTAGT	Human(293T)	5231
	344	CAGTTCTGGAGATAT	Human(293T)	2764
	346	CCATAAGCGGGCGGT	Human(293T)	3010
	347	CCATAATTCACGCTC	Human(293T)	3072
	348	CCATACCTCAATTGG	Human(293T)	4449
	349	CCATACGAAGCCATA	Human(293T)	3120
	350	CCATACGATTGCAAC	Human(293T)	4268
	351	CCATACGCCTCTACG	Human(293T)	2996
	352	CCATAGACTGCTAGT	Human(293T)	5451
	353	CCGCTAGAGTGCTTG	Human(293T)	2701
	354	CCGCTAGAGTGGCAG	Human(293T)	3765
	355	CCGCTAGTTGCGCAA	Human(293T)	3004
	356	CCGCTATCCTGCCTT	Human(293T)	2900
	357	CCGCTATGGCCAGAA	Human(293T)	3539
	358	CCGCTATTACGCTGC	Human(293T)	2776
	359	CCGCTCCTAGCCATA	Human(293T)	5661
	360	CCGCTCCTAGCCGCT	Human(293T)	2956
	361	CCTAGACCTACTCCA	Human(293T)	3769
	362	CCTAGAGCGGGCGAA	Human(293T)	2272
	363	CCTAGATTGGCTGGA	Human(293T)	4345
	364	CCTAGCAATCGCGGT	Human(293T)	7241
	365	CCTAGCGAAGGCTGC	Human(293T)	6121
	366	CCTAGCGATTCCTAG	Human(293T)	4838
	367	CCTAGCGCTCCAGCG	Human(293T)	5278
	368	CCTAGCGGATGATAT	Human(293T)	4074
	369	CCTAGCGGCACGTCG	Human(293T)	5056
	370	CCTAGCTACGCGACC	Human(293T)	2422
	371	CCTCAAGGTCGATAT	Human(293T)	3541
	372	CCTCAATGCGGCAGG	Human(293T)	5817
	374	CCTCAGAACCCGCAA	Human(293T)	2399
	375	CCTCAGAGCTCAACT	Human(293T)	5632
	376	CGAAGACTTCCAGTT	Human(293T)	3731
	377	CGAAGAGGTCCTCCA	Human(293T)	2621
	378	CGAAGCGATTGGTCC	Human(293T)	3737
	379	CGAAGCTCCACCATA	Human(293T)	3206
	380	CGAAGCTGGACGCCT	Human(293T)	6869
	381	CGAAGCTTAAGACTG	Human(293T)	4975
	382	CGACCAGGTCGAGCT	Human(293T)	2729
	383	CGACCATCCTATTGG	Human(293T)	2410
	384	CGACCATGCGGAGTC	Human(293T)	3077
	385	CGACCATGGCGAGTC	Human(293T)	5744
	386	CGACCCCGCTGCCTT	Human(293T)	4983
	387	CGACCCCTCAGTAAT	Human(293T)	5698
	388	CGACCCGAAGGCGAA	Human(293T)	5646
	389	CGACCCGCTCGGTAA	Human(293T)	3793
	390	CGACCCTAACGAGTC	Human(293T)	5459
	391	CGACCCTAACGCGAA	Human(293T)	2796
	392	CGACCCTACGGGAGC	Human(293T)	4610
	393	CGACCCTAGTCAACT	Human(293T)	4794
	394	CGACCGACTGCAACT	Human(293T)	3209
	395	CGATTACTTCCCTCA	Human(293T)	3014
	396	CGATTAGTTGGCAGG	Human(293T)	2962
	397	CGATTATGCGCGATT	Human(293T)	5478
	398	CGATTATGGCCGCTC	Human(293T)	3930
	399	CGATTCAACTGATGA	Human(293T)	7319
	400	CGATTCAGCGGCGAA	Human(293T)	3157
	401	CGATTCAGTTCCGCT	Human(293T)	4809
	402	CGATTCCATACGATT	Human(293T)	6992
	403	CGATTCGCTCCAGTT	Human(293T)	3340
	404	CGATTCGGCAGTATC	Human(293T)	2385
	405	CGCAAACTAACAGCG	Human(293T)	3154
	406	CGCAAAGAGTCAATC	Human(293T)	3442
	407	CGCAAAGTTGCTACG	Human(293T)	4486
	408	CGCAAATTACATTGG	Human(293T)	6190
	409	CGCAACAGCGCAACT	Human(293T)	4465
	410	CGCAACTAACCCGCT	Human(293T)	4398
	412	CGCAAGAGCTCTGGA	Human(293T)	6286
	413	CGCCTACTAAGTAGA	Human(293T)	3473
	414	CGCCTAGAGTGGCAG	Human(293T)	4270
	415	CGCCTATGGCGGAGC	Human(293T)	4612
	416	CGCCTCAACTGGCAG	Human(293T)	6990
	417	CGCCTCGGATCAACT	Human(293T)	2457
	418	CGCCTCGGCAGGAGC	Human(293T)	4163
	419	CGCCTGATGAGCAAC	Human(293T)	4664
	420	CGCCTGATGAGCGGT	Human(293T)	5263
	421	CGCTCACCTAGGCAG	Human(293T)	3756
	422	CGCTCACCTAGGTAA	Human(293T)	4063
	423	CGCTCATCTGGGCAG	Human(293T)	2710
	424	CGCTCATTGGGCCTT	Human(293T)	4722
	425	CGCTCCAGAACGTCG	Human(293T)	3632
	426	CGCTCCAGCGCAGCG	Human(293T)	3039
	427	CGCTCCCTAGCCATA	Human(293T)	2746
	428	CGCTCCGAAGGGAGC	Human(293T)	7436
	429	CGCTCCGACCATTGG	Human(293T)	5533
	430	CGCTCCTACGCGCAA	Human(293T)	4426
	431	CGCTCCTACGGATGA	Human(293T)	3120
	432	CGCTCCTCCACGCTC	Human(293T)	3694
	433	CGCTCGATGACAACT	Human(293T)	6146
	434	CGGATACTAAGCGAA	Human(293T)	3147
	435	CGGATAGGCTCAGCG	Human(293T)	7259
	436	CGGATATCCTCTAAC	Human(293T)	3518
	437	CGGATATTCACAACT	Human(293T)	4030
	438	CGGATATTCAGCAAC	Human(293T)	5235
	439	CGGATCGAAGCAGAA	Human(293T)	2662
	440	CGGATCGATTGGTCC	Human(293T)	5306
	441	CGGATCTAACCTCCA	Human(293T)	3192
	442	CGGATGAACCCCTAG	Human(293T)	2814
	443	CGGCAAGGCTGATGA	Human(293T)	3986
	444	CGGCAATCTGCGCCT	Human(293T)	4391
	445	CGGCAATTGGCGCAA	Human(293T)	5424
	446	CGGCACAGAACAGCG	Human(293T)	6297
	447	CGGCACAGTTGGCAG	Human(293T)	2724
	448	CGGCACCGCTGCTTG	Human(293T)	2639
	449	CGGCACCTCAGATGA	Human(293T)	4542
	450	CGGCACGATTGCTCT	Human(293T)	3619
	451	CGGCACGCCTGATAT	Human(293T)	2653
	452	CGGCACTAACGATAT	Human(293T)	2745
	453	CGGCACTACGGCGGT	Human(293T)	3148
	454	CGGCAGATATCAGTT	Human(293T)	5081
	455	CGTCGACCTACAGTT	Human(293T)	4468
	456	CGTCGAGAGTCGTCG	Human(293T)	4813
	457	CGTCGAGTTGGACTG	Human(293T)	4670
	458	CGTCGATGCGCTAGT	Human(293T)	3335
	459	CGTCGCAATCCTACG	Human(293T)	3705
	460	CGTCGCCTAGATTCA	Human(293T)	4527
	461	CGTCGCCTCACGCCT	Human(293T)	2397
	462	CGTCGCGACCGAGTC	Human(293T)	4144
	463	CGTCGCGCCTCGACC	Human(293T)	4782
	464	CGTCGCGCTCCGACC	Human(293T)	6313
	465	CGTCGCGGATGCGGT	Human(293T)	4511
	467	CGTCGCGGCAGCTCT	Human(293T)	2489
	468	CGTCGCTAACGGTCC	Human(293T)	2784
	470	CGTCGCTTAAATTGG	Human(293T)	2608
	471	CTAACACTAAGAGCT	Human(293T)	5394
	472	CTAACAGAGTCGACC	Human(293T)	6168
	473	CTAACAGGTCATTCA	Human(293T)	4084
	474	CTAACATGCGCGGCA	Human(293T)	3402
	475	CTAACATGCGGGCGT	Human(293T)	2878
	476	CTAACCGACCCAGTT	Human(293T)	3913
	477	CTAACCGCCTGACTG	Human(293T)	3755
	478	CTAACCGGATGGCGT	Human(293T)	3060
	479	CTAACCGGCACTGGA	Human(293T)	5053
	480	CTAACCGTCGGGCGT	Human(293T)	2997
	481	CTAACCTAACGGAGC	Human(293T)	3438
	482	CTACGACTAACTAAC	Human(293T)	5287
	483	CTACGACTAAGCTTG	Human(293T)	3626
	484	CTACGAGAGTCGTCG	Human(293T)	5770
	485	CTACGAGAGTCTAAC	Human(293T)	5490
	486	CTACGATGGCCTAGT	Human(293T)	6982
	487	CTACGCAGTTCCATA	Human(293T)	4575
	488	CTACGCGAAGCGCAA	Human(293T)	5454
	489	CTACGCGACCCTACG	Human(293T)	4543
	490	CTACGCGGATCGTCG	Human(293T)	6020
	491	CTACGCTAACGGTCC	Human(293T)	6006
	492	CTACGGACTGCCATA	Human(293T)	4255
	493	CTACGGAGTCCTAAC	Human(293T)	4155
	494	CTAGTACTTCGGAGC	Human(293T)	5000
	495	CTAGTAGAGTCTGGA	Human(293T)	5525
	496	CTAGTAGCGGGCGGT	Human(293T)	3362
	497	CTAGTAGGCTGTAAT	Human(293T)	6075
	498	CTAGTATGGCCGCAA	Human(293T)	3468
	499	CTAGTATTCAGCAAC	Human(293T)	5610
	500	CTAGTCAACTCCATA	Human(293T)	5780
	501	CTAGTCAGAAGACTG	Human(293T)	8051
	502	CTAGTCAGCGCTTAA	Human(293T)	4022
	503	CTAGTCCTAGGTATC	Human(293T)	2726
	504	CTAGTCGAAGCCGCT	Human(293T)	4774
	505	CTAGTCTACGCTAAC	Human(293T)	2712
	506	CTCCAACCTACGGCA	Human(293T)	4298
	507	CTCCAACGATGGAGC	Human(293T)	2293
	508	CTCCAAGGTCGATGA	Human(293T)	4309
	509	CTCCAATGCGGTAGA	Human(293T)	3733
	510	CTCCAATTGGGCGAA	Human(293T)	4629
	511	CTCCACAACTGTAGA	Human(293T)	4528
	512	CTCCACAATCGCGGT	Human(293T)	3860
	513	CTCCACAATCGCTGC	Human(293T)	4203
	514	CTCCACAGAACAGTT	Human(293T)	4618
	515	CTCCACAGTTCCTAG	Human(293T)	4130
	516	CTCCACAGTTCGCAA	Human(293T)	2498
	517	CTCCACCTAGGAACC	Human(293T)	4785
	518	CTCCACTACGCGGCA	Human(293T)	3100
	519	CTCCAGAACCCGGAT	Human(293T)	3032
	520	CTGGAACCTAGAGTC	Human(293T)	4209
	521	CTGGAACCTAGGTCC	Human(293T)	3187
	522	CTGGAAGAGTCGTCG	Human(293T)	5186
	523	CTGGAATCCTCAGAA	Human(293T)	7265
	524	CTGGACAACTGGAGC	Human(293T)	2563
	525	CTGGACAACTGGTCC	Human(293T)	4126
	526	CTGGACAGCGGCTGC	Human(293T)	2301
	527	CTGGACAGTTCGATT	Human(293T)	5152
	528	CTGGACGACCATTGG	Human(293T)	3718
	529	CTGGACGGCACCGCT	Human(293T)	3392
	530	CTGGACGGCAGGTCC	Human(293T)	4710
	531	CTGGACGTCGCTAGT	Human(293T)	3157
	532	CTTAAACGATGCAAC	Human(293T)	4802
	533	CTTAAAGCGGGGTAA	Human(293T)	5681
	534	CTTAAAGGTCGCGGT	Human(293T)	2979
	535	CTTAAAGTTGCAACT	Human(293T)	3089
	536	CTTAAATGCGCTTAA	Human(293T)	4445
	537	CTTAAATGCGGACTG	Human(293T)	3028
	538	CTTAAATGGCGATGA	Human(293T)	4051
	539	CTTAACCGCTGCTTG	Human(293T)	4699
	540	CTTAACGAAGGCTGC	Human(293T)	4798
	541	CTTAACGACCGACTG	Human(293T)	3208
	542	CTTAACGCTCCAATC	Human(293T)	3068
	543	CTTAACGCTCGAACC	Human(293T)	3066
	544	CTTAAGAACCGGCAG	Human(293T)	6463
	545	GAACCAGCGGGATAT	Human(293T)	6032
	546	GAACCATCCTCGCAA	Human(293T)	6333
	547	GAACCCCATAGAACC	Human(293T)	3714
	548	GAACCCCTCACAGAA	Human(293T)	4097
	549	GAACCCCTCACCTAG	Human(293T)	2918
	550	GAACCCGAAGCAACT	Human(293T)	2245
	551	GAACCCGAAGGAACC	Human(293T)	2408
	552	GAACCCGTCGCGGAT	Human(293T)	6505
	553	GAACCCTACGGGCAG	Human(293T)	5616
	554	GAACCCTAGTGCGAA	Human(293T)	2715
	555	GACTGACCTACGCCT	Human(293T)	3992
	556	GACTGATCTGCAGCG	Human(293T)	2958
	557	GACTGCCGCTCGGAT	Human(293T)	5815
	558	GACTGCCTAGCGGAT	Human(293T)	3690
	559	GACTGCCTCACAGTT	Human(293T)	5149
	560	GACTGCGCCTCCATA	Human(293T)	5123
	561	GACTGCGGATCTCCA	Human(293T)	2720
	562	GACTGCGGCACGCCT	Human(293T)	5397
	563	GACTGCGGCAGGTAA	Human(293T)	3040
	564	GACTGCTACGGAACC	Human(293T)	5789
	566	GACTGCTAGTCCGCT	Human(293T)	5103
	567	GACTGGAACCCTAAC	Human(293T)	3528
	568	GAGCTACGATGCCTT	Human(293T)	3679
	569	GAGCTACGATGCGAA	Human(293T)	4107
	570	GAGCTACGATGCGGT	Human(293T)	3938
	572	GAGCTCAGCGCCTAG	Human(293T)	3755
	573	GAGCTCCATAGATAT	Human(293T)	4010
	574	GAGCTCGAAGGAGCT	Human(293T)	6472
	575	GAGCTCGCAACTGGA	Human(293T)	4920
	576	GAGCTCGTCGGACTG	Human(293T)	2817
	577	GAGCTCTAGTCGGCA	Human(293T)	2521
	578	GAGCTGACTGCGAAG	Human(293T)	4502
	579	GAGTCACTAACGAAG	Human(293T)	3971
	580	GAGTCACTCGCTAGT	Human(293T)	4066
	581	GAGTCACTTCGCCTT	Human(293T)	3788
	583	GAGTCCAATCCAGTT	Human(293T)	3300
	584	GAGTCCAGAACGTCG	Human(293T)	3368
	585	GAGTCCCATAGCAAC	Human(293T)	5312
	586	GAGTCCGATTGAGTC	Human(293T)	3784
	587	GAGTCCGCCTGTATC	Human(293T)	7614
	588	GAGTCCTAGTCGCCT	Human(293T)	2343
	589	GAGTCCTCCACCTAG	Human(293T)	6074
	590	GATATACTTCGGAGC	Human(293T)	5556
	591	GATATATGGCCAGCG	Human(293T)	2504
	592	GATATATTACCAGCG	Human(293T)	5423
	593	GATATCGAAGCGCCT	Human(293T)	2560
	595	GATATCTAACGCAGG	Human(293T)	3340
	596	GATATCTCCAGGTAA	Human(293T)	4808
	597	GATATGAACCCCGCT	Human(293T)	4333
	598	GATGAACTAAGGCGT	Human(293T)	2743
	599	GATGAAGAGTGCGAA	Human(293T)	2977
	600	GATGAAGCGGGCAGG	Human(293T)	3944
	601	GATGAATGCGCCTAG	Human(293T)	5776
	602	GATGACAATCCCGCT	Human(293T)	4606
	603	GATGACAATCGAGCT	Human(293T)	5762
	604	GATGACAATCGCCTT	Human(293T)	3881
	605	GATGACCATAGGAGC	Human(293T)	7522
	606	GATGACGATTCGCAA	Human(293T)	2911
	607	GATGACGGATCTACG	Human(293T)	2902
	608	GATGACTACGCCTAG	Human(293T)	2426
	609	GATGACTGGACTAGT	Human(293T)	4373
	610	GATGACTGGAGCGAA	Human(293T)	3503
	611	GATGAGACTGGCTCT	Human(293T)	3141
	612	GATGAGAGTCCAATC	Human(293T)	5039
	613	GATGAGAGTCCAGAA	Human(293T)	2738
	614	GCAACACGATGATAT	Human(293T)	4471
	615	GCAACAGAGTGATAT	Human(293T)	2555
	616	GCAACATGGCCCTAG	Human(293T)	3352
	617	GCAACATGGCCTTAA	Human(293T)	5803
	618	GCAACATGGCGGTCC	Human(293T)	4200
	619	GCAACCCATACCTCA	Human(293T)	3487
	620	GCAACCCGCTCGAAG	Human(293T)	2617
	621	GCAACCGAAGCGAAG	Human(293T)	3427
	622	GCAACCGACCCCATA	Human(293T)	2709
	623	GCAACCGATTGAACC	Human(293T)	6136
	624	GCAACCGCTCCCTAG	Human(293T)	4550
	625	GCAACCGGATCTTAA	Human(293T)	6371
	626	GCAACCTAGTGCAGG	Human(293T)	5285
	627	GCAACCTGGAGCAAC	Human(293T)	6382
	628	GCAACGAACCGCGAA	Human(293T)	5236
	629	GCAGGACGATATTCA	Human(293T)	6532
	630	GCAGGAGTTGGAGTC	Human(293T)	5329
	631	GCAGGATTCACTAGT	Human(293T)	6396
	632	GCAGGCCTCAGTATC	Human(293T)	2587
	633	GCAGGCGATTGCGAA	Human(293T)	3558
	634	GCAGGCGCAACCTAG	Human(293T)	6531
	635	GCAGGCGCTCGCTGC	Human(293T)	2725
	636	GCAGGCGGCACTCCA	Human(293T)	4773
	637	GCAGGCTACGCTTAA	Human(293T)	2463
	638	GCCTTACTCGCTACG	Human(293T)	3643
	639	GCCTTACTTCGCCTT	Human(293T)	3316
	640	GCCTTCAATCGCCTT	Human(293T)	4746
	641	GCCTTCAGAAATTCA	Human(293T)	4198
	642	GCCTTCAGAAGAACC	Human(293T)	4079
	643	GCCTTCAGTTATTGG	Human(293T)	3610
	644	GCCTTCAGTTCGGCA	Human(293T)	4020
	645	GCCTTCAGTTGACTG	Human(293T)	4145
	646	GCCTTCCTAGGCGGT	Human(293T)	4914
	647	GCCTTCGAAGCAGAA	Human(293T)	3581
	648	GCCTTCGAAGGGCAG	Human(293T)	4093
	649	GCCTTCGATTCGAAG	Human(293T)	6509
	650	GCCTTCGCAAGATGA	Human(293T)	3409
	651	GCCTTCGGATCGATT	Human(293T)	3772
	652	GCCTTCGGATGCTGC	Human(293T)	2767
	653	GCCTTCTAACCGCCT	Human(293T)	3052
	654	GCCTTCTACGCAACT	Human(293T)	5184
	655	GCCTTGAACCGCAAC	Human(293T)	3510
	656	GCCTTGAGTCCGTCG	Human(293T)	2168
	657	GCGAAACCTACGCCT	Human(293T)	6417
	658	GCGAAACTAAGACTG	Human(293T)	4710
	659	GCGAAAGAGTGTAAT	Human(293T)	4113
	660	GCGAAAGCGGGCAAC	Human(293T)	2163
	661	GCGAAATCCTCGCTC	Human(293T)	2853
	662	GCGAAATGCGCGGAT	Human(293T)	5912
	663	GCGAAATGCGGCAGG	Human(293T)	6269
	664	GCGAAATTCAGCTCT	Human(293T)	3766
	665	GCGAACAACTCAGTT	Human(293T)	2459
	666	GCGAACCGCTCTAGT	Human(293T)	2651
	667	GCGAACCGCTGAACC	Human(293T)	6146
	668	GCGAACCTAGGATGA	Human(293T)	3112
	669	GCGAACGCTCCCTAG	Human(293T)	2968
	670	GCGAACTAGTCGCAA	Human(293T)	2927
	671	GCGAACTCCAGTATC	Human(293T)	7502
	672	GCGAACTTAACCTAG	Human(293T)	3419
	673	GCGAAGAACCGCTGC	Human(293T)	2507
	674	GCGAAGATATCTGGA	Human(293T)	5532
	675	GCGGTACCTAGATGA	Human(293T)	6037
	676	GCGGTACCTAGGCAG	Human(293T)	3768
	677	GCGGTACTCGCGTCG	Human(293T)	3858
	678	GCGGTACTTCGCCTT	Human(293T)	2972
	679	GCGGTATTACGGTCC	Human(293T)	5302
	680	GCGGTATTGGGCAAC	Human(293T)	2202
	681	GCGGTCAGCGGACTG	Human(293T)	4137
	682	GCGGTCAGCGGATGA	Human(293T)	3666
	683	GCGGTCAGCGGCGGT	Human(293T)	2424
	684	GCGGTGACTGGCTTG	Human(293T)	3766
	685	GCTCTAGGCTCGAAG	Human(293T)	3704
	686	GCTCTAGGTCCGCCT	Human(293T)	4839
	687	GCTCTCAGAAGCGAA	Human(293T)	6262
	688	GCTCTCCGCTGCTTG	Human(293T)	3018
	690	GCTCTCGCCTCAGCG	Human(293T)	2898
	691	GCTCTCGCCTCGGCA	Human(293T)	4397
	692	GCTCTCGCTCGCAGG	Human(293T)	2606
	693	GCTCTCGGATCGGCA	Human(293T)	4412
	695	GCTCTCTACGGGAGC	Human(293T)	3644
	696	GCTCTCTAGTGGTAA	Human(293T)	4991
	697	GCTCTCTTAACAGCG	Human(293T)	4552
	698	GCTCTGAGTCGCCTT	Human(293T)	3377
	699	GCTGCACTTCGAACC	Human(293T)	5016
	700	GCTGCATTGGGCTCT	Human(293T)	4404
	701	GCTGCCAATCGAGTC	Human(293T)	4146
	702	GCTGCCAGAACGCCT	Human(293T)	5338
	703	GCTGCCAGAAGCAGG	Human(293T)	5214
	704	GCTGCCAGCGCTACG	Human(293T)	6199
	705	GCTGCCGATTCTACG	Human(293T)	3670
	706	GCTGCCGTCGCTGGA	Human(293T)	5241
	707	GCTGCGAGCTGAGCT	Human(293T)	6072
	708	GCTGCGATGACAATC	Human(293T)	6947
	709	GCTTGAGTTGGCTTG	Human(293T)	4656
	710	GCTTGATCTGCTAAC	Human(293T)	4469
	711	GCTTGCAATCGATGA	Human(293T)	5066
	712	GCTTGCTACGCGCAA	Human(293T)	2527
	713	GGAGCAGGCTCGTCG	Human(293T)	2590
	714	GGAGCATGCGGATGA	Human(293T)	2977
	715	GGAGCCGCAAGAGTC	Human(293T)	3105
	716	GGAGCCGCAAGTATC	Human(293T)	3545
	717	GGAGCCGCCTCCTAG	Human(293T)	6068
	718	GGAGCCGCCTCGATT	Human(293T)	4898
	719	GGAGCCGGCACTAGT	Human(293T)	2771
	720	GGAGCCGTCGCAATC	Human(293T)	3255
	721	GGAGCCTAACCGATT	Human(293T)	5227
	722	GGCAGACGATGAACC	Human(293T)	4129
	723	GGCAGAGCGGGGAGC	Human(293T)	5763
	724	GGCAGAGTTGCGATT	Human(293T)	4513
	725	GGCAGATTGGGCGGT	Human(293T)	4773
	726	GGCAGCAACTGGAGC	Human(293T)	5106
	727	GGCAGCAGTTCTAAC	Human(293T)	6170
	728	GGCAGCCATAGATAT	Human(293T)	2425
	729	GGCAGCCTAGCGATT	Human(293T)	4070
	730	GGCAGCGCCTGTATC	Human(293T)	5352
	731	GGCAGCTAACCAACT	Human(293T)	5906
	732	GGCAGCTAACCGCAA	Human(293T)	6081
	733	GGCAGCTGGACGCTC	Human(293T)	2500
	734	GGCGTAGAGTCGATT	Human(293T)	2375
	735	GGCGTAGAGTGCGGT	Human(293T)	5770
	736	GGCGTATCTGCCATA	Human(293T)	3233
	737	GGCGTATGCGCAGTT	Human(293T)	5993
	738	GGCGTCGAAGCCTAG	Human(293T)	6411
	739	GGCGTCGCCTCAGAA	Human(293T)	5519
	740	GGCGTCGCCTGACTG	Human(293T)	4095
	741	GGCGTCTACGCTCCA	Human(293T)	7418
	742	GGCGTCTACGGCGAA	Human(293T)	6404
	743	GGCGTGAACCATTCA	Human(293T)	2576
	744	GGCGTGATATGCGAA	Human(293T)	4167
	745	GGCGTGATATGGAGC	Human(293T)	2501
	746	GGTAAACCTAGGCGT	Human(293T)	1380
	747	GGTAAACGATCGGCA	Human(293T)	2394
	748	GGTAAACGATGCTTG	Human(293T)	3515
	749	GGTAAACTTCATTCA	Human(293T)	4807
	750	GGTAAAGCGGCCTAG	Human(293T)	4032
	751	GGTAAAGGTCGGTCC	Human(293T)	3205
	752	GGTAAAGTTGGGTAA	Human(293T)	2538
	753	GGTAAATTACCCTCA	Human(293T)	3367
	754	GGTAACAATCGAGCT	Human(293T)	4695
	755	GGTAACAGAACGGCA	Human(293T)	3800
	756	GGTAACCGCTGAGCT	Human(293T)	2347
	757	GGTAACCGCTGCTTG	Human(293T)	6200
	758	GGTAACGATTGGCGT	Human(293T)	3583
	759	GGTAACGGATCCATA	Human(293T)	4246
	760	GGTAACGGCACTACG	Human(293T)	2595
	761	GGTAACTACGGAGCT	Human(293T)	2393
	762	GGTAACTAGTCGAAG	Human(293T)	6861
	763	GGTAAGACTGGTAAT	Human(293T)	2602
	765	GGTCCAGGTCCAATC	Human(293T)	2978
	766	GGTCCAGGTCCGGCA	Human(293T)	3499
	767	GGTCCAGTTGCGGCA	Human(293T)	5428
	768	GGTCCATGGCGGTCC	Human(293T)	5124
	769	GGTCCATTACGATGA	Human(293T)	4822
	770	GGTCCATTCAGGAGC	Human(293T)	2536
	771	GGTCCCGCTCCCATA	Human(293T)	4478
	772	GGTCCCGTCGCGAAG	Human(293T)	2790
	773	GGTCCCTCCACAATC	Human(293T)	2480
	774	GGTCCGACTGCGCCT	Human(293T)	3526
	775	GGTCCGAGCTCAGAA	Human(293T)	5226
	776	GTAATATCCTCCTAG	Human(293T)	4591
	777	GTAATATCCTCGTCG	Human(293T)	3945
	778	GTAATATCCTGAACC	Human(293T)	3135
	779	GTAATATCCTGGTAA	Human(293T)	3803
	781	GTAATCCGCTGAACC	Human(293T)	7251
	782	GTAATCCTCACGTCG	Human(293T)	3221
	783	GTAATCGATTCAGAA	Human(293T)	4680
	784	GTAATCGCCTGGTCC	Human(293T)	4010
	785	GTAATCGGCACGACC	Human(293T)	5556
	786	GTAATCGGCACGCTC	Human(293T)	3537
	787	GTAATCGTCGCTAAC	Human(293T)	5836
	788	GTAATCTTAAGTATC	Human(293T)	2383
	789	GTAGAAGAGTCAGAA	Human(293T)	3966
	790	GTAGAAGAGTGATGA	Human(293T)	5231
	791	GTAGAAGTTGCGTCG	Human(293T)	5533
	792	GTAGAATTGGCCATA	Human(293T)	3706
	793	GTAGACAATCGCGGT	Human(293T)	2292
	794	GTAGACAGCGCGACC	Human(293T)	3730
	795	GTAGACTAACGGAGC	Human(293T)	3028
	796	GTATCACTAAGCCTT	Human(293T)	5537
	797	GTATCAGTTGGCGGT	Human(293T)	3824
	798	GTATCATCCTGCGGT	Human(293T)	5058
	799	GTATCATGCGGCGAA	Human(293T)	4607
	800	GTATCATGGCGAGCT	Human(293T)	3390
	801	GTATCATTACGAACC	Human(293T)	3116
	802	GTATCATTGGGCTCT	Human(293T)	6453
	803	GTATCCAACTCGCCT	Human(293T)	4656
	804	GTATCCAACTGACTG	Human(293T)	5198
	805	GTATCCAATCGGAGC	Human(293T)	2594
	806	GTATCCAGCGGATAT	Human(293T)	2420
	807	GTATCCGACCCGCCT	Human(293T)	5801
	808	GTATCCGGCAGTAGA	Human(293T)	2762
	809	GTATCCTACGCTACG	Human(293T)	5545
	811	GTCCGACTCGCAGTT	Human(293T)	5224
	812	GTCCGACTTCCCGCT	Human(293T)	7062
	813	GTCCGAGGCTGATGA	Human(293T)	4697
	814	GTCCGAGGTCATTGG	Human(293T)	4734
	815	GTCCGAGGTCGCCTT	Human(293T)	5042
	816	GTCCGAGTTGCCGCT	Human(293T)	3301
	817	GTCCGATTGGCGGAT	Human(293T)	3089
	818	GTCCGCAGAAGTAAT	Human(293T)	6509
	819	GTCCGCAGTTGTAAT	Human(293T)	5397
	820	GTCCGCCTAGCCATA	Human(293T)	2390
	821	GTCCGCGCAAGACTG	Human(293T)	3315
	822	GTCCGCGCAAGCTTG	Human(293T)	3912
	823	GTCCGCGGCAGAACC	Human(293T)	4124
	824	GTCCGCTCCACGTCG	Human(293T)	3818
	825	GTCTAACGATGCAAC	Human(293T)	2859
	826	GTCTAAGCGGCCTAG	Human(293T)	2487
	827	GTCTAAGGTCCCGCT	Human(293T)	2303
	828	GTCTAATCCTGATGA	Human(293T)	3932
	829	GTCTAATCTGCAGAA	Human(293T)	3896
	830	GTCTAATGGCGCCTT	Human(293T)	3606
	831	GTCTAATTGGCGGCA	Human(293T)	3011
	832	GTCTACAATCCCTCA	Human(293T)	7252
	833	GTCTACAATCGCGGT	Human(293T)	4456
	834	GTCTACAGAAGCGGT	Human(293T)	3133
	835	GTCTACCTCACCTCA	Human(293T)	7446
	836	GTCTACCTCAGTAAT	Human(293T)	3984
	837	GTCTACGACCCCTCA	Human(293T)	7017
	838	GTCTACGACCCGCAA	Human(293T)	3674
	839	GTCTACGATTGATAT	Human(293T)	3659
	840	GTCTACGGCACGGAT	Human(293T)	3342
	841	GTCTACGTCGGCGAA	Human(293T)	3946
	842	GTCTACTAACCTTAA	Human(293T)	5062
	843	GTCTACTAACGGCAG	Human(293T)	5486
	844	GTCTACTAGTCAGTT	Human(293T)	4487
	845	GTCTACTCCAGACTG	Human(293T)	3336
	846	GTCTACTGGAGTAGA	Human(293T)	4112
	847	GTCTACTTAACAATC	Human(293T)	5006
	848	GTCTAGATATCAACT	Human(293T)	5234
	849	GTTAGACGATGGCAG	Human(293T)	4970
	850	GTTAGAGCGGGGCAG	Human(293T)	4503
	851	GTTAGAGGCTCGCAA	Human(293T)	3401
	852	GTTAGATCTGCTTAA	Human(293T)	5511
	853	GTTAGATGCGCTAGT	Human(293T)	3803
	854	GTTAGATTACGCCTT	Human(293T)	4456
	855	GTTAGCAACTGCAGG	Human(293T)	4823
	856	GTTAGCCATAGGCAG	Human(293T)	3630
	857	GTTAGCGACCGCAGG	Human(293T)	6147
	859	GTTAGCGCTCGCAAC	Human(293T)	2996
	860	GTTAGCGGATCGACC	Human(293T)	1380
	861	GTTAGCGTCGCTGGA	Human(293T)	5511
	862	GTTAGCTAACCGGCA	Human(293T)	3266
	863	GTTAGCTTAAGGTCC	Human(293T)	4248
	864	GTTAGGAGTCGCGAA	Human(293T)	2704
	865	TAAGGACGATGCAGG	Human(293T)	3912
	866	TAAGGACTAAATTCA	Human(293T)	4588
	867	TAAGGACTAACGCCT	Human(293T)	4751
	868	TAAGGACTTCGCGGT	Human(293T)	4258
	869	TAAGGAGAGTGACTG	Human(293T)	2790
	870	TAAGGAGCGGATTCA	Human(293T)	2952
	871	TAAGGAGCGGGATAT	Human(293T)	4234
	872	TAAGGAGCGGGCCTT	Human(293T)	3575
	873	TAAGGAGGCTGACTG	Human(293T)	3844
	874	TAAGGAGTTGGGCAG	Human(293T)	3377
	875	TAAGGATCCTCGATT	Human(293T)	6011
	876	TAAGGATCTGCGAAG	Human(293T)	3105
	877	TAAGGATGCGGCGGT	Human(293T)	5897
	878	TAAGGCAATCGACTG	Human(293T)	2594
	879	TAAGGCAGCGCGTCG	Human(293T)	5417
	880	TAAGGCCATAGCTCT	Human(293T)	2279
	881	TAAGGCCTAGGACTG	Human(293T)	6675
	882	TAAGGCGACCCGCAA	Human(293T)	3249
	883	TAAGGCGATTCAGCG	Human(293T)	5792
	884	TAAGGCGCTCCGGAT	Human(293T)	4044
	885	TAAGGCGGATCCATA	Human(293T)	4310
	886	TAAGGCGGCACGACC	Human(293T)	6020
	887	TAAGGCGGCAGATAT	Human(293T)	2344
	888	TAAGGCGGCAGCGAA	Human(293T)	5279
	889	TAAGGCTAGTCGCCT	Human(293T)	3282
	890	TAAGGGAGCTCAGAA	Human(293T)	2494
	891	TAAGGGAGCTGCGAA	Human(293T)	4771
	892	TAAGGGAGCTGGCAG	Human(293T)	5261
	893	TACGTACGATGATAT	Human(293T)	6045
	894	TACGTACTCGCAGCG	Human(293T)	4265
	895	TACGTAGTTGCCATA	Human(293T)	2545
	896	TACGTAGTTGGACTG	Human(293T)	3936
	897	TACGTATCCTGACTG	Human(293T)	5206
	898	TACGTATGCGCAGAA	Human(293T)	3698
	899	TACGTATGCGCCTAG	Human(293T)	5719
	900	TACGTATTACCAACT	Human(293T)	4973
	901	TACGTATTACGCTTG	Human(293T)	4008
	902	TACGTCCTCAGATAT	Human(293T)	3564
	903	TACGTCGCAACAGTT	Human(293T)	7158
	904	TACGTCGCCTCGCTC	Human(293T)	6081
	905	TACGTCGTCGCTCCA	Human(293T)	2570
	906	TACGTGAACCGGAGC	Human(293T)	4121
	907	TACGTGATATCGCTC	Human(293T)	4360
	908	TAGAGATCTGGATGA	Human(293T)	5329
	909	TAGAGATGCGGCCTT	Human(293T)	2625
	910	TAGAGATTACATTGG	Human(293T)	2458
	911	TAGAGATTGGGCCTT	Human(293T)	3741
	912	TAGAGCAACTCGCTC	Human(293T)	2559
	913	TAGAGCGCAACGGCA	Human(293T)	2460
	914	TAGAGCGGATGTAGA	Human(293T)	4153
	915	TAGAGCTTAAGCTTG	Human(293T)	5354
	916	TAGGAACGATGACTG	Human(293T)	2579
	917	TAGGAACTTCCCTAG	Human(293T)	7280
	918	TAGGAAGGTCGATGA	Human(293T)	2569
	919	TAGGAATTGGGGAGC	Human(293T)	3939
	920	TAGGACAACTGCTCT	Human(293T)	4582
	921	TAGGACAATCCAACT	Human(293T)	5999
	922	TAGGACAATCCCGCT	Human(293T)	6684
	923	TAGGACAATCGTAGA	Human(293T)	2893
	924	TAGGACAGAACGACC	Human(293T)	4079
	925	TAGGACAGAAGACTG	Human(293T)	4992
	926	TAGGACCATACGACC	Human(293T)	2426
	927	TAGGACGAAGGGAGC	Human(293T)	4141
	928	TAGGACGTCGCCTCA	Human(293T)	5146
	929	TAGGACGTCGCTAGT	Human(293T)	4457
	930	TAGGACTAGTCTAAC	Human(293T)	2295
	931	TAGGACTGGACCATA	Human(293T)	7145
	932	TAGGACTTAAGTAAT	Human(293T)	5913
	933	TATCTACCTACCTAG	Human(293T)	4183
	934	TATCTAGAGTCTAGT	Human(293T)	5306
	935	TATCTAGCGGCGCAA	Human(293T)	5202
	936	TATCTAGGTCGTATC	Human(293T)	6066
	937	TATCTAGTTGCCTAG	Human(293T)	3923
	939	TATCTATTACCTAAC	Human(293T)	6355
	940	TATCTATTACCTACG	Human(293T)	2938
	942	TATCTCAGAACTTAA	Human(293T)	2591
	943	TATCTCGATTCGAAG	Human(293T)	2632
	944	TATCTCGGCAGAACC	Human(293T)	4453
	945	TATCTGAGCTGCTGC	Human(293T)	2488
	946	TATCTGATATGCTCT	Human(293T)	2711
	947	TATGCACCTACTAAC	Human(293T)	2764
	948	TATGCAGCGGCTAAC	Human(293T)	3326
	949	TATGCAGGCTGGTAA	Human(293T)	4328
	950	TATGCAGTTGCGCAA	Human(293T)	4322
	951	TATGCAGTTGGCAGG	Human(293T)	2996
	952	TATGCATTACCAGCG	Human(293T)	5490
	953	TATGCCAGAAGGCAG	Human(293T)	4771
	954	TATGCCCTAGGCTCT	Human(293T)	2513
	955	TATGCCGCCTGCTCT	Human(293T)	3292
	956	TATGCCGGATCAGTT	Human(293T)	6337
	957	TATGCCTACGGAACC	Human(293T)	6096
	958	TATGCCTAGTCAGCG	Human(293T)	5413
	959	TATGCCTCCACTTAA	Human(293T)	4562
	960	TATGCCTGGACGCAA	Human(293T)	5028
	961	TATGCGAACCGTAGA	Human(293T)	5720
	962	TATGCGATGAGATAT	Human(293T)	6302
	963	TATTGACTCGCAGAA	Human(293T)	6177
	964	TATTGACTCGCTCCA	Human(293T)	5280
	965	TATTGCGACCGATAT	Human(293T)	3297
	966	TATTGCGATTGCAAC	Human(293T)	6752
	967	TCAGTACGATGTAAT	Human(293T)	3566
	968	TCAGTACTAACAGAA	Human(293T)	4803
	969	TCAGTACTTCCGCAA	Human(293T)	4649
	970	TCAGTAGGCTGGCAG	Human(293T)	3415
	971	TCAGTAGTTGCAATC	Human(293T)	3205
	973	TCAGTATGGCGATGA	Human(293T)	2297
	974	TCAGTATTGGGCTCT	Human(293T)	2996
	975	TCAGTCGATTGGTCC	Human(293T)	5888
	976	TCAGTCTAGTGATGA	Human(293T)	4006
	977	TCAGTGAGTCGTAGA	Human(293T)	4492
	978	TCATCACGATCGACC	Human(293T)	2699
	979	TCATCACTAAGCGGT	Human(293T)	3693
	980	TCATCACTTCCTACG	Human(293T)	3262
	981	TCATCAGAGTCCTAG	Human(293T)	4141
	982	TCATCAGGTCCAATC	Human(293T)	2836
	983	TCATCATTGGCTCCA	Human(293T)	4709
	984	TCATCCCATAGCAGG	Human(293T)	4493
	985	TCATCCCGCTGCAGG	Human(293T)	3074
	987	TCATCCGGCACCATA	Human(293T)	4137
	988	TCCGGACGATATTCA	Human(293T)	3933
	989	TCCGGAGAGTCCATA	Human(293T)	3598
	990	TCCGGCAATCGAGTC	Human(293T)	5918
	991	TCCGGCAGAACCTCA	Human(293T)	6790
	992	TCCGGCGACCCTACG	Human(293T)	6891
	993	TCCGGCGATTGCGAA	Human(293T)	5371
	994	TCCGGCGCCTGATAT	Human(293T)	3184
	995	TCCGGCGGATCTTAA	Human(293T)	5517
	996	TCCGGCGGCACGGCA	Human(293T)	5864
	997	TCCGGCTACGGTAAT	Human(293T)	6814
	998	TCCGGCTCCAGAGTC	Human(293T)	6283
	999	TCCGGCTCCAGGCAG	Human(293T)	4228
	1000	TCCGGCTTAACTGGA	Human(293T)	4436
	1001	TCGCGAGGTCCAACT	Human(293T)	3000
	1002	TCGCGAGGTCGCCTT	Human(293T)	6598
	1003	TCGCGAGTTGCAGAA	Human(293T)	4040
	1004	TCGCGATGCGGGTAA	Human(293T)	6814
	1005	TCGCGATGCGGGTCC	Human(293T)	3292
	1006	TCGCGCAGCGGCAAC	Human(293T)	3023
	1007	TCGCGCGCTCCTCCA	Human(293T)	3118
	1009	TCGCGCTACGATTGG	Human(293T)	4019
	1011	TCGCGCTACGCGCCT	Human(293T)	6574
	1012	TCGCGCTAGTCGAAG	Human(293T)	2669
	1013	TCGCGCTAGTCGGCA	Human(293T)	4623
	1014	TCGCGGAACCCAATC	Human(293T)	7016
	1015	TCGTAACCTAGGTCC	Human(293T)	2285
	1016	TCGTAACCTAGTAGA	Human(293T)	5004
	1017	TCGTAACTCGCCGCT	Human(293T)	3367
	1018	TCGTAAGCGGCTTAA	Human(293T)	3977
	1019	TCGTAATCTGGGTCC	Human(293T)	6039
	1020	TCGTAATTACCAACT	Human(293T)	2353
	1021	TCGTAATTCAGCTTG	Human(293T)	4373
	1022	TCGTACAACTGGTCC	Human(293T)	3029
	1023	TCGTACAATCCAATC	Human(293T)	3494
	1024	TCGTACAGTTGCTTG	Human(293T)	3755
	1026	TCGTACGATTGCTGC	Human(293T)	6623
	1027	TCGTACGCAAGAACC	Human(293T)	5045
	1028	TCGTACGCTCGCAGG	Human(293T)	5205
	1029	TCGTACGGATGCAAC	Human(293T)	2701
	1030	TCGTACGTCGGCTCT	Human(293T)	3289
	1031	TCGTACTACGGACTG	Human(293T)	3007
	1032	TCGTACTACGGCCTT	Human(293T)	2254
	1033	TCGTACTCCAGATAT	Human(293T)	6390
	1034	TCTACACCTAGGTCC	Human(293T)	3483
	1035	TCTACACTAAGTAGA	Human(293T)	3089
	1036	TCTACACTCGCTCCA	Human(293T)	4529
	1037	TCTACACTTCCGCTC	Human(293T)	2616
	1038	TCTACAGAGTCAGCG	Human(293T)	7256
	1039	TCTACATCTGCGCTC	Human(293T)	2282
	1040	TCTACATTGGCTTAA	Human(293T)	3853
	1041	TCTACCAATCGCCTT	Human(293T)	3532
	1042	TCTACCAATCGGTCC	Human(293T)	3314
	1043	TCTACCCGCTCTAGT	Human(293T)	2560
	1044	TCTACCGAAGGCCTT	Human(293T)	5097
	1045	TCTACCGACCGCTTG	Human(293T)	3108
	1046	TCTACCGACCGGCAG	Human(293T)	5107
	1047	TCTACCGACCGTAAT	Human(293T)	2868
	1048	TCTACCGCAAGGTCC	Human(293T)	3286
	1049	TCTACCGCTCGGCAG	Human(293T)	4127
	1050	TCTACCGTCGCAGAA	Human(293T)	2680
	1051	TCTACCTAACCGGCA	Human(293T)	2602
	1053	TCTACCTACGCTGGA	Human(293T)	6311
	1054	TCTACCTACGGACTG	Human(293T)	2629
	1057	TCTACGAGCTGGTAA	Human(293T)	3700
	1058	TCTACGATGAGAACC	Human(293T)	5561
	1059	TGAGAACTTCGAGCT	Human(293T)	4066
	1060	TGAGACAATCGCTTG	Human(293T)	3960
	1061	TGAGACAGCGCTAAC	Human(293T)	5064
	1062	TGAGACGATTCGCCT	Human(293T)	6195
	1063	TGAGACGCAACGGAT	Human(293T)	3343
	1064	TGAGACTAGTCGTCG	Human(293T)	3256
	1065	TGAGAGAACCGCCTT	Human(293T)	5952
	1066	TGAGAGAACCGGAGC	Human(293T)	3313
	1067	TGCGCACCTAGCAGG	Human(293T)	5902
	1068	TGCGCAGCGGGGAGC	Human(293T)	4862
	1069	TGCTAACCTACGAAG	Human(293T)	5031
	1070	TGCTAACTTCCAGTT	Human(293T)	2370
	1071	TGCTAAGAGTCCATA	Human(293T)	6487
	1072	TGCTACAATCGCTGC	Human(293T)	4895
	1073	TGCTACAGAAGGTAA	Human(293T)	6145
	1074	TGCTACAGTTCGGCA	Human(293T)	3226
	1075	TGCTACGGATGCGGT	Human(293T)	2652
	1076	TGCTACTCCACGGAT	Human(293T)	5437
	1077	TGCTAGAACCCGACC	Human(293T)	6206
	1078	TGGACACTAAGGTAA	Human(293T)	2943
	1079	TGGACAGAGTCTTAA	Human(293T)	7041
	1080	TGGACAGGCTGCTGC	Human(293T)	4727
	1081	TGGACATTCACGCAA	Human(293T)	4976
	1082	TGGACCGACCGCTCT	Human(293T)	4353
	1083	TTAGCACTAACGACC	Human(293T)	3547
	1084	TTAGCCAATCCTTAA	Human(293T)	4191
	1085	TTAGCCAGCGCCATA	Human(293T)	2808
	1086	TTAGCCCATACTGGA	Human(293T)	5151
	1087	TTAGCGAACCGCGAA	Human(293T)	5983
	1088	TTAGCGATGAGATGA	Human(293T)	3370
	1089	TTATGAGGTCCGATT	Human(293T)	2844
	1090	TTATGATGCGCTGGA	Human(293T)	4649
	1091	TTATGATTCAATTGG	Human(293T)	4699
	1092	TTATGCAACTGCGGT	Human(293T)	5361
	1093	TTATGCCTAGCTTAA	Human(293T)	4019
	1094	TTATGCGCCTCTAAC	Human(293T)	2604
	1095	TTATGCTACGCGACC	Human(293T)	2787
	1096	TTATGGAACCGCGGT	Human(293T)	3656
	1098	TTCATACCTACGGAT	Human(293T)	2935
	1099	TTCATCGCCTGGCAG	Human(293T)	4196
	1100	TTCATCGGCAGATAT	Human(293T)	4507
	1101	TTCATCTACGCCGCT	Human(293T)	2899
	1102	TTCATCTCCACGCTC	Human(293T)	4007
	1103	TTCGAACCTAATTCA	Human(293T)	4965
	1104	TTCGAACTCGGGAGC	Human(293T)	2848
	1105	TTCGAAGCGGGCCTT	Human(293T)	3548
	1106	TTCGAAGTTGGATGA	Human(293T)	2653
	1107	TTCGAATCCTGATAT	Human(293T)	3245
	1108	TTCGACAGCGCGCAA	Human(293T)	2545
	1109	TTCGACGACCCAATC	Human(293T)	5674
	1110	TTCGACTAACCGCCT	Human(293T)	4551
	1111	TTCGACTCCACAGCG	Human(293T)	4080
	1112	TTCGACTCCACTGGA	Human(293T)	4362
	1113	TTCGACTTAACCTCA	Human(293T)	3929
	1114	TTCGAGAGCTATTGG	Human(293T)	4572
	1115	TTGAAACCTACGCCT	Human(293T)	3287
	1116	TTGAAATCCTGTATC	Human(293T)	2417
	1117	TTGAAATGCGCGTCG	Human(293T)	3318
	1118	TTGAAATTACGAACC	Human(293T)	5426
	1119	TTGAACAGCGGCGGT	Human(293T)	5362
	1120	TTGAACGCCTGGCAG	Human(293T)	4302
	1121	TTGAAGACTGCAACT	Human(293T)	5396
	1122	TTGAAGAGCTCTGGA	Human(293T)	3842
	1123	AACCGACCTACCTAG	Mouse(3T3)	4527
	1124	AACCGAGCGGGCGAA	Mouse(3T3)	3360
	1125	AACCGCCGCTGATAT	Mouse(3T3)	3803
	1126	AACCGCCTCACGCCT	Mouse(3T3)	2932
	1127	AACCGCGATTCTACG	Mouse(3T3)	3393
	1128	AACCGCGCCTCAACT	Mouse(3T3)	2612
	1129	AACCGCTACGGCTCT	Mouse(3T3)	2559
	1130	AACCGCTTAACTACG	Mouse(3T3)	3456
	1131	AACCGGAACCCTAGT	Mouse(3T3)	3819
	1132	AACCGGATATGTATC	Mouse(3T3)	4578
	1133	AACGAACCTAGCGAA	Mouse(3T3)	2636
	1134	AACGAACGATCGAAG	Mouse(3T3)	3408
	1135	AACGAAGTTGCGAAG	Mouse(3T3)	3917
	1136	AACGAATGGCCGACC	Mouse(3T3)	2547
	1137	AACGACAACTGCCTT	Mouse(3T3)	3394
	1138	AACGACAGCGGAACC	Mouse(3T3)	4259
	1139	AACGACAGTTGCTGC	Mouse(3T3)	3612
	1140	AACGACCGCTCAACT	Mouse(3T3)	3949
	1141	AACGACGCAAGCCTT	Mouse(3T3)	3013
	1142	AACGACGGCAGCTTG	Mouse(3T3)	2879
	1143	AACGACTGGAGCCTT	Mouse(3T3)	3220
	1144	AACTCACCTAGCTTG	Mouse(3T3)	3302
	1145	AACTCACTCGGGAGC	Mouse(3T3)	3360
	1146	AACTCATCCTGCAAC	Mouse(3T3)	3402
	1147	AACTCATCTGCCTCA	Mouse(3T3)	2059
	1148	AACTCATTACCTACG	Mouse(3T3)	4704
	1149	AACTCATTACGCTTG	Mouse(3T3)	2594
	1150	AACTCATTGGATTCA	Mouse(3T3)	2081
	1151	AACTCATTGGATTGG	Mouse(3T3)	4013
	1152	AACTCATTGGCTAAC	Mouse(3T3)	3511
	1153	AACTCCCTAGCCTCA	Mouse(3T3)	3380
	1154	AACTCCGACCGCCTT	Mouse(3T3)	5865
	1155	AACTCCTAACGAGCT	Mouse(3T3)	4271
	1156	AAGACAGCGGGGCAG	Mouse(3T3)	4253
	1157	AAGACATTACCTTAA	Mouse(3T3)	2246
	1158	AAGACATTCACCGCT	Mouse(3T3)	3996
	1159	AAGACATTGGCGCAA	Mouse(3T3)	2411
	1160	AAGACCAGAAGCTCT	Mouse(3T3)	4211
	1161	AAGACCAGTTCGATT	Mouse(3T3)	5658
	1162	AAGACCGAAGGTATC	Mouse(3T3)	2501
	1163	AAGACCGACCCAGCG	Mouse(3T3)	3571
	1164	AAGACCGCTCCCATA	Mouse(3T3)	2085
	1165	AAGACCGCTCGGCGT	Mouse(3T3)	3532
	1166	AAGACCTAACCTGGA	Mouse(3T3)	2384
	1167	AAGACCTAACGCGAA	Mouse(3T3)	2731
	1168	AAGACCTAACGCTTG	Mouse(3T3)	2847
	1169	AAGACCTTAAGCTTG	Mouse(3T3)	4832
	1170	AAGCAACCTAGAACC	Mouse(3T3)	4441
	1171	AAGCAAGGCTGAACC	Mouse(3T3)	4467
	1172	AAGCAATGCGCGACC	Mouse(3T3)	4281
	1173	AAGCAATTGGCGAAG	Mouse(3T3)	6734
	1174	AAGCACAACTCTAGT	Mouse(3T3)	5559
	1175	AAGCACAGTTCAGAA	Mouse(3T3)	3305
	1176	AAGCACAGTTGGAGC	Mouse(3T3)	3006
	1177	AAGCACCATAGCCTT	Mouse(3T3)	3509
	1178	AAGCACGATTCTCCA	Mouse(3T3)	3525
	1179	AAGCACGCAAGTAAT	Mouse(3T3)	6006
	1180	AAGCACGCCTCTTAA	Mouse(3T3)	3810
	1181	AAGCACGCTCCGAAG	Mouse(3T3)	3487
	1182	AAGCACGCTCCGACC	Mouse(3T3)	3282
	1183	AAGCACGGATCGCCT	Mouse(3T3)	2279
	1184	AAGCACGGATCGGCA	Mouse(3T3)	2803
	1185	AAGCACTGGAGGTCC	Mouse(3T3)	4550
	1186	AAGCAGAACCCTAGT	Mouse(3T3)	4814
	1187	AAGGTACCTACCTCA	Mouse(3T3)	3451
	1188	AAGGTACTCGGCAGG	Mouse(3T3)	3090
	1189	AAGGTAGTTGATTGG	Mouse(3T3)	4689
	1190	AAGGTATGGCGATAT	Mouse(3T3)	3988
	1191	AAGGTATTGGCGACC	Mouse(3T3)	4959
	1192	AAGGTCAATCCAGAA	Mouse(3T3)	2737
	1193	AAGGTCAGCGCGCAA	Mouse(3T3)	2493
	1194	AAGGTCAGCGGCAGG	Mouse(3T3)	4674
	1195	AAGGTCAGCGGTAAT	Mouse(3T3)	3166
	1196	AAGGTCGAAGCCTAG	Mouse(3T3)	5455
	1197	ACCAGAGGCTCGAAG	Mouse(3T3)	2908
	1198	ACCAGAGGTCCGCCT	Mouse(3T3)	5266
	1199	ACCAGAGTTGCGATT	Mouse(3T3)	6569
	1200	ACCAGCCGCTCAGAA	Mouse(3T3)	4334
	1201	ACCAGCCGCTGATGA	Mouse(3T3)	2368
	1202	ACCAGCCTAGCGATT	Mouse(3T3)	2750
	1203	ACCAGCGAAGCAGTT	Mouse(3T3)	3284
	1204	ACCAGCGGATGGCAG	Mouse(3T3)	2884
	1205	ACCAGCGGCAGAACC	Mouse(3T3)	2944
	1206	ACCAGCTAGTATTCA	Mouse(3T3)	5730
	1207	ACCAGGAACCGATAT	Mouse(3T3)	3887
	1208	ACCAGGATGAGCTGC	Mouse(3T3)	2680
	1209	ACCTAATCCTGGCGT	Mouse(3T3)	3793
	1210	ACCTAATCTGGAGTC	Mouse(3T3)	2876
	1211	ACCTAATTACCCTAG	Mouse(3T3)	3877
	1212	ACCTACAGAACAGAA	Mouse(3T3)	2258
	1213	ACCTACCATAGAGTC	Mouse(3T3)	3002
	1214	ACCTACGCAAGGTAA	Mouse(3T3)	2408
	1215	ACCTACTAACCTTAA	Mouse(3T3)	2306
	1216	ACCTACTAACGGCGT	Mouse(3T3)	3466
	1218	ACCTAGAGTCGGTAA	Mouse(3T3)	5836
	1219	ACGATACTAAGGCAG	Mouse(3T3)	2701
	1220	ACGATACTCGCTTAA	Mouse(3T3)	2506
	1221	ACGATACTTCCCGCT	Mouse(3T3)	4006
	1222	ACGATAGCGGGCTGC	Mouse(3T3)	2690
	1223	ACGATATGCGGATAT	Mouse(3T3)	2753
	1224	ACGATATGGCCTTAA	Mouse(3T3)	2623
	1225	ACGATATTGGCGCCT	Mouse(3T3)	5884
	1226	ACGATCAGCGCAATC	Mouse(3T3)	2433
	1227	ACGATCAGTTCCGCT	Mouse(3T3)	2787
	1228	ACGATCCGCTGAACC	Mouse(3T3)	4388
	1229	ACGATCGTCGGGCAG	Mouse(3T3)	3645
	1230	ACGATCTAACCGACC	Mouse(3T3)	5951
	1231	ACGATCTAGTCCTCA	Mouse(3T3)	3034
	1232	ACTAAACTAAGGCGT	Mouse(3T3)	3250
	1233	ACTAAAGAGTCTGGA	Mouse(3T3)	2325
	1234	ACTAAAGGTCCCTAG	Mouse(3T3)	3097
	1235	ACTAAATTGGCTAAC	Mouse(3T3)	3667
	1236	ACTAAATTGGGCAGG	Mouse(3T3)	3269
	1237	ACTAACAACTGACTG	Mouse(3T3)	3709
	1238	ACTAACAATCATTCA	Mouse(3T3)	3284
	1239	ACTAACAATCCGCAA	Mouse(3T3)	2382
	1240	ACTAACAGAACGTCG	Mouse(3T3)	4815
	1241	ACTAACAGTTATTGG	Mouse(3T3)	3475
	1242	ACTAACCATAGATGA	Mouse(3T3)	4606
	1243	ACTAACGCTCGAGCT	Mouse(3T3)	2905
	1244	ACTAACGCTCGGTAA	Mouse(3T3)	2258
	1245	ACTAACGCTCGTAGA	Mouse(3T3)	3798
	1246	ACTAACTAGTCGAAG	Mouse(3T3)	2075
	1247	ACTCGACTAACTTAA	Mouse(3T3)	2906
	1248	ACTCGAGGCTGCTTG	Mouse(3T3)	4181
	1249	ACTCGCAGCGATTGG	Mouse(3T3)	2044
	1250	ACTCGCAGTTGTAGA	Mouse(3T3)	3591
	1251	ACTCGCCATACGATT	Mouse(3T3)	2600
	1252	ACTCGCGCAACTACG	Mouse(3T3)	5100
	1253	ACTCGCGGATCGCTC	Mouse(3T3)	3999
	1254	ACTCGCGTCGCAGAA	Mouse(3T3)	4803
	1255	ACTCGCGTCGCGGCA	Mouse(3T3)	5239
	1256	ACTCGCTAACGGTAA	Mouse(3T3)	2510
	1257	ACTCGCTAGTCGAAG	Mouse(3T3)	4636
	1258	ACTCGGATATGCCTT	Mouse(3T3)	2625
	1259	ACTTCAGAGTCCTAG	Mouse(3T3)	2846
	1260	ACTTCAGCGGCCATA	Mouse(3T3)	4698
	1261	ACTTCAGGCTCGGAT	Mouse(3T3)	4213
	1262	ACTTCATCCTCGACC	Mouse(3T3)	2421
	1263	ACTTCATGCGGCAGG	Mouse(3T3)	4885
	1264	ACTTCATGGCGCGGT	Mouse(3T3)	2320
	1265	ACTTCCCATAGGCAG	Mouse(3T3)	5676
	1266	ACTTCCCTCACTAAC	Mouse(3T3)	3459
	1267	ACTTCCGCAACAACT	Mouse(3T3)	3412
	1268	ACTTCCGCTCCGAAG	Mouse(3T3)	3473
	1269	ACTTCCGGCAGCCTT	Mouse(3T3)	2937
	1270	ACTTCCTCCAGGAGC	Mouse(3T3)	3858
	1271	AGAACATCCTGTATC	Mouse(3T3)	2719
	1272	AGAACCAGCGCAGAA	Mouse(3T3)	2819
	1273	AGAACCAGCGCGCTC	Mouse(3T3)	2634
	1274	AGAACCAGTTGCCTT	Mouse(3T3)	3776
	1275	AGAACCGCCTATTGG	Mouse(3T3)	3347
	1276	AGAACCGCCTGCTTG	Mouse(3T3)	3207
	1277	AGAACCGGCAATTCA	Mouse(3T3)	2646
	1278	AGAACCTTAACTAGT	Mouse(3T3)	6267
	1279	AGAACGAGTCCCGCT	Mouse(3T3)	2739
	1280	AGAGTACTCGGGAGC	Mouse(3T3)	2166
	1281	AGAGTACTTCCTACG	Mouse(3T3)	4105
	1282	AGAGTAGAGTATTCA	Mouse(3T3)	4262
	1283	AGAGTAGAGTCAATC	Mouse(3T3)	4911
	1284	AGAGTATCTGGCTTG	Mouse(3T3)	1959
	1285	AGAGTCTACGCGTCG	Mouse(3T3)	4801
	1286	AGCGGATCCTGGCAG	Mouse(3T3)	3041
	1287	AGCGGCAACTGCCTT	Mouse(3T3)	2216
	1288	AGCGGCAATCCGGCA	Mouse(3T3)	2448
	1289	AGCGGCAGCGCTCCA	Mouse(3T3)	4205
	1290	AGCGGCCATAGCGGT	Mouse(3T3)	4110
	1291	AGCGGCTCCACGATT	Mouse(3T3)	3461
	1292	AGCGGCTCCACTCCA	Mouse(3T3)	3399
	1293	AGGCTAGTTGGCTGC	Mouse(3T3)	3094
	1294	AGGCTATGCGCAATC	Mouse(3T3)	3636
	1295	AGGCTATTCAGCTGC	Mouse(3T3)	3872
	1296	AGGCTATTGGGCCTT	Mouse(3T3)	4006
	1297	AGGCTCAACTGAGTC	Mouse(3T3)	4455
	1298	AGGCTCCATACCGCT	Mouse(3T3)	2638
	1299	AGGCTCGACCCGATT	Mouse(3T3)	4276
	1300	AGGCTCGCAACAATC	Mouse(3T3)	4284
	1301	AGGCTCGGATGTAGA	Mouse(3T3)	4026
	1302	AGGCTCTACGGAGTC	Mouse(3T3)	5001
	1303	AGGCTCTGGACTCCA	Mouse(3T3)	2458
	1304	AGGTCACTTCATTCA	Mouse(3T3)	2782
	1305	AGGTCAGCGGATTCA	Mouse(3T3)	2934
	1306	AGGTCAGCGGGACTG	Mouse(3T3)	2901
	1307	AGGTCCAATCGAGTC	Mouse(3T3)	4049
	1308	AGGTCCAATCGCTGC	Mouse(3T3)	3123
	1309	AGGTCCAGTTGCAAC	Mouse(3T3)	4591
	1310	AGGTCCGCTCCTAGT	Mouse(3T3)	3496
	1311	AGGTCCTAACGAGCT	Mouse(3T3)	5575
	1312	AGGTCCTAACGGCAG	Mouse(3T3)	3417
	1313	AGGTCCTTAAGGTCC	Mouse(3T3)	2186
	1314	AGGTCGAGTCCCATA	Mouse(3T3)	5073
	1315	AGTTGACTTCGAGCT	Mouse(3T3)	3835
	1317	AGTTGAGTTGCCTAG	Mouse(3T3)	3749
	1318	AGTTGATTACCTAAC	Mouse(3T3)	5179
	1319	AGTTGCAATCGATAT	Mouse(3T3)	2124
	1320	AGTTGCAATCGGTCC	Mouse(3T3)	4031
	1321	AGTTGCAGAACTTAA	Mouse(3T3)	4913
	1322	AGTTGCCATAGCGGT	Mouse(3T3)	5448
	1323	AGTTGCGATTGAGCT	Mouse(3T3)	3138
	1324	AGTTGCTAACGCTGC	Mouse(3T3)	3430
	1325	AGTTGCTAGTGCGAA	Mouse(3T3)	6467
	1326	AGTTGCTAGTGCTTG	Mouse(3T3)	4234
	1328	AGTTGCTTAAGCTGC	Mouse(3T3)	3595
	1329	AGTTGGACTGCTGGA	Mouse(3T3)	3060
	1330	AGTTGGATGACAGTT	Mouse(3T3)	2361
	1331	ATCCTACTTCGAACC	Mouse(3T3)	4095
	1332	ATCCTAGAGTGACTG	Mouse(3T3)	3135
	1333	ATCCTAGGTCGGCAG	Mouse(3T3)	3299
	1334	ATCCTAGTTGGCAAC	Mouse(3T3)	4614
	1335	ATCCTATCCTGTAAT	Mouse(3T3)	4006
	1336	ATCCTATCTGCTCCA	Mouse(3T3)	2427
	1337	ATCCTATGCGCAATC	Mouse(3T3)	4270
	1338	ATCCTATGGCGAACC	Mouse(3T3)	3480
	1339	ATCCTATTACCGATT	Mouse(3T3)	5909
	1340	ATCCTCAGAAGACTG	Mouse(3T3)	3032
	1341	ATCCTCAGCGGGCAG	Mouse(3T3)	3043
	1342	ATCCTCGACCCCTAG	Mouse(3T3)	4628
	1343	ATCCTCGATTCGTCG	Mouse(3T3)	2088
	1344	ATCCTCGTCGGCAAC	Mouse(3T3)	4331
	1345	ATCCTCTAACCGACC	Mouse(3T3)	2691
	1346	ATCCTCTAGTATTGG	Mouse(3T3)	3568
	1347	ATCCTCTCCACCTAG	Mouse(3T3)	3826
	1348	ATCCTGAACCCTAGT	Mouse(3T3)	2258
	1349	ATCTGACTAAGTATC	Mouse(3T3)	3310
	1350	ATCTGAGAGTCTAGT	Mouse(3T3)	2430
	1351	ATCTGATGGCCGCAA	Mouse(3T3)	3489
	1352	ATCTGCAATCCAGCG	Mouse(3T3)	5313
	1353	ATCTGCCGCTGAACC	Mouse(3T3)	3167
	1354	ATCTGCCGCTGCAGG	Mouse(3T3)	5653
	1355	ATCTGCGCCTCCTAG	Mouse(3T3)	2461
	1356	ATCTGCGCTCGATAT	Mouse(3T3)	2315
	1357	ATCTGCGTCGGCAAC	Mouse(3T3)	2333
	1358	ATCTGGAGCTCCTCA	Mouse(3T3)	4567
	1359	ATGCGACGATCCATA	Mouse(3T3)	2141
	1360	ATGCGACTAACTTAA	Mouse(3T3)	3467
	1361	ATGCGACTAAGATAT	Mouse(3T3)	3101
	1362	ATGCGACTTCATTGG	Mouse(3T3)	2505
	1363	ATGCGAGCGGCTGGA	Mouse(3T3)	3167
	1364	ATGCGAGTTGGCCTT	Mouse(3T3)	2148
	1365	ATGCGATCCTCAGAA	Mouse(3T3)	2468
	1366	ATGCGATCTGGCAAC	Mouse(3T3)	4444
	1367	ATGCGATTACGAGTC	Mouse(3T3)	3218
	1368	ATGCGCCTCACGCTC	Mouse(3T3)	4009
	1369	ATGCGCGCCTCAGAA	Mouse(3T3)	3519
	1370	ATGCGCTACGCGTCG	Mouse(3T3)	6229
	1371	ATGCGCTCCACAGCG	Mouse(3T3)	5542
	1372	ATGCGGAACCCTCCA	Mouse(3T3)	2489
	1373	ATGCGGAACCGTAGA	Mouse(3T3)	4542
	1374	ATGGCACTTCGCAAC	Mouse(3T3)	2875
	1375	ATGGCCGACCCAGTT	Mouse(3T3)	2629
	1376	ATGGCCGCAAGCTCT	Mouse(3T3)	3385
	1377	ATGGCCGCCTGTAAT	Mouse(3T3)	2490
	1378	ATGGCCTAACGCGGT	Mouse(3T3)	3051
	1379	ATTACACCTACGCCT	Mouse(3T3)	3139
	1380	ATTACACCTAGATAT	Mouse(3T3)	4990
	1381	ATTACACTCGGCTCT	Mouse(3T3)	2467
	1382	ATTACAGCGGCGATT	Mouse(3T3)	1982
	1383	ATTACAGCGGCGGCA	Mouse(3T3)	3899
	1384	ATTACAGGTCCGGAT	Mouse(3T3)	4035
	1385	ATTACATGGCCGCTC	Mouse(3T3)	3712
	1386	ATTACATTACCGCCT	Mouse(3T3)	3404
	1387	ATTACCAGCGCGAAG	Mouse(3T3)	4062
	1388	ATTACCAGCGGAGCT	Mouse(3T3)	2840
	1389	ATTACCCGCTCAACT	Mouse(3T3)	3454
	1390	ATTACCCTCACTTAA	Mouse(3T3)	2822
	1391	ATTACCCTCAGTAAT	Mouse(3T3)	2967
	1392	ATTACCGCCTCCTAG	Mouse(3T3)	3742
	1393	ATTACCGCCTCGAAG	Mouse(3T3)	2828
	1394	ATTACCTAACGGTCC	Mouse(3T3)	3117
	1395	ATTACCTAGTCGTCG	Mouse(3T3)	3963
	1396	ATTACCTAGTGCTTG	Mouse(3T3)	4402
	1397	ATTACCTGGACTCCA	Mouse(3T3)	5455
	1398	ATTACCTGGAGCTTG	Mouse(3T3)	4924
	1399	ATTCAACGATGCGGT	Mouse(3T3)	3773
	1400	ATTCAACTAAATTCA	Mouse(3T3)	3047
	1401	ATTCAAGGCTATTCA	Mouse(3T3)	2965
	1402	ATTCAATCTGGCGGT	Mouse(3T3)	3176
	1403	ATTCACAACTCTAAC	Mouse(3T3)	3628
	1404	ATTCACAGAAATTGG	Mouse(3T3)	4953
	1405	ATTCACAGCGCGGCA	Mouse(3T3)	2911
	1406	ATTCACCGCTCTCCA	Mouse(3T3)	4031
	1407	ATTCACCTAGCTAAC	Mouse(3T3)	5557
	1408	ATTCACCTCACCTAG	Mouse(3T3)	3587
	1409	ATTCACGACCGCAAC	Mouse(3T3)	5465
	1410	ATTCACTGGAGACTG	Mouse(3T3)	3307
	1411	ATTGGACTCGGGCAG	Mouse(3T3)	2635
	1412	ATTGGACTTCGAACC	Mouse(3T3)	4193
	1413	ATTGGAGCGGGGCGT	Mouse(3T3)	2688
	1415	ATTGGATGGCCTTAA	Mouse(3T3)	3563
	1416	ATTGGATTACCAACT	Mouse(3T3)	2578
	1417	ATTGGATTACCAGTT	Mouse(3T3)	4440
	1418	ATTGGATTACGACTG	Mouse(3T3)	4013
	1419	ATTGGATTCACAATC	Mouse(3T3)	3604
	1420	ATTGGCAATCGAGTC	Mouse(3T3)	3034
	1421	ATTGGCCATACAGCG	Mouse(3T3)	3868
	1422	ATTGGCCATAGATGA	Mouse(3T3)	2209
	1423	ATTGGCCTAGGGCAG	Mouse(3T3)	2239
	1424	ATTGGCGACCGCAAC	Mouse(3T3)	2840
	1425	ATTGGCGCTCGGTCC	Mouse(3T3)	3552
	1426	ATTGGCTCCACGTCG	Mouse(3T3)	2508
	1427	ATTGGGAGTCCCTCA	Mouse(3T3)	2419
	1428	CAACTAGAGTGGCGT	Mouse(3T3)	2427
	1429	CAACTAGCGGCCTAG	Mouse(3T3)	3787
	1430	CAACTAGTTGATTCA	Mouse(3T3)	5073
	1431	CAACTATCTGGCTCT	Mouse(3T3)	3798
	1432	CAACTCCGCTCTAGT	Mouse(3T3)	3249
	1433	CAACTCGATTCGCAA	Mouse(3T3)	5092
	1434	CAACTCGGCACCTAG	Mouse(3T3)	3656
	1435	CAACTCGTCGGCGAA	Mouse(3T3)	3303
	1436	CAACTCTAACGATGA	Mouse(3T3)	3475
	1437	CAACTCTCCACCTCA	Mouse(3T3)	5811
	1438	CAATCACGATGTAGA	Mouse(3T3)	3216
	1439	CAATCACTTCCGCCT	Mouse(3T3)	2446
	1440	CAATCATGCGCGCCT	Mouse(3T3)	2303
	1441	CAATCATTACCGGAT	Mouse(3T3)	5988
	1442	CAATCATTGGGATAT	Mouse(3T3)	4549
	1443	CAATCATTGGGGCAG	Mouse(3T3)	3588
	1444	CAATCCCATACGCAA	Mouse(3T3)	2941
	1445	CAATCCCTCAGGCAG	Mouse(3T3)	3279
	1446	CAATCCGATTCAGAA	Mouse(3T3)	3101
	1447	CAATCCGCAACGCTC	Mouse(3T3)	3942
	1448	CAATCCGCAAGGTCC	Mouse(3T3)	3333
	1449	CAGAAATTGGGATGA	Mouse(3T3)	2788
	1450	CAGAACAATCGCTGC	Mouse(3T3)	2284
	1451	CAGAACAGTTCAACT	Mouse(3T3)	3306
	1452	CAGAACCTCAGCTCT	Mouse(3T3)	2373
	1453	CAGAACGAAGCAGAA	Mouse(3T3)	4384
	1454	CAGAACGGCACAGAA	Mouse(3T3)	2631
	1455	CAGAACTACGCAATC	Mouse(3T3)	3414
	1456	CAGCGACCTAGCTTG	Mouse(3T3)	2607
	1457	CAGCGAGGCTCAATC	Mouse(3T3)	5202
	1458	CAGCGAGTTGCGCAA	Mouse(3T3)	5277
	1459	CAGCGAGTTGGTAAT	Mouse(3T3)	5859
	1460	CAGCGATTCAGTAGA	Mouse(3T3)	3547
	1461	CAGCGCAACTGTAGA	Mouse(3T3)	2790
	1462	CAGCGCAGAACTCCA	Mouse(3T3)	4477
	1463	CAGCGCGATTCTAGT	Mouse(3T3)	2323
	1464	CAGCGGAGTCCTACG	Mouse(3T3)	3609
	1465	CAGTTACCTACGCAA	Mouse(3T3)	4018
	1466	CAGTTACCTACGGCA	Mouse(3T3)	3139
	1467	CAGTTACTCGCCATA	Mouse(3T3)	4435
	1468	CAGTTCAGCGGCTCT	Mouse(3T3)	3459
	1469	CAGTTCCGCTGCTGC	Mouse(3T3)	5197
	1470	CAGTTCTAACCTTAA	Mouse(3T3)	4175
	1471	CAGTTGAGCTGCAGG	Mouse(3T3)	3048
	1472	CCATAACTTCCGGAT	Mouse(3T3)	2846
	1473	CCATACAACTCAACT	Mouse(3T3)	3454
	1474	CCATACCTAGCGACC	Mouse(3T3)	2247
	1475	CCATACGCAACAACT	Mouse(3T3)	4511
	1476	CCATACGCAACGCCT	Mouse(3T3)	2558
	1477	CCATACGGATCGCTC	Mouse(3T3)	3725
	1478	CCATACTGGACAACT	Mouse(3T3)	3158
	1479	CCATAGAACCGAGCT	Mouse(3T3)	2147
	1480	CCGCTACGATCGCCT	Mouse(3T3)	3702
	1481	CCGCTACGATCTACG	Mouse(3T3)	2408
	1482	CCGCTACTTCCGGAT	Mouse(3T3)	4362
	1483	CCGCTAGGCTCGTCG	Mouse(3T3)	2092
	1484	CCGCTAGGTCGATGA	Mouse(3T3)	3260
	1485	CCGCTAGGTCGGTCC	Mouse(3T3)	3495
	1486	CCGCTCAATCGACTG	Mouse(3T3)	3843
	1487	CCGCTCCGCTGGCAG	Mouse(3T3)	2361
	1488	CCGCTCGATTCTCCA	Mouse(3T3)	2698
	1489	CCGCTCGCCTATTGG	Mouse(3T3)	3115
	1490	CCGCTCGGCAGCTTG	Mouse(3T3)	3466
	1491	CCGCTCTAGTGCTTG	Mouse(3T3)	2724
	1492	CCGCTCTGGACAATC	Mouse(3T3)	4633
	1493	CCGCTCTGGAGGAGC	Mouse(3T3)	4224
	1494	CCGCTGAACCCCTAG	Mouse(3T3)	3448
	1495	CCTAGACTTCATTGG	Mouse(3T3)	3525
	1496	CCTAGATTACGCGGT	Mouse(3T3)	2437
	1497	CCTAGATTGGATTGG	Mouse(3T3)	4160
	1498	CCTAGCCATACAATC	Mouse(3T3)	2216
	1499	CCTAGCCATACTTAA	Mouse(3T3)	3233
	1500	CCTAGCCGCTGCAAC	Mouse(3T3)	3298
	1501	CCTAGCGAAGGATGA	Mouse(3T3)	2267
	1502	CCTAGCGCTCGAACC	Mouse(3T3)	2631
	1503	CCTAGCTAGTGCGAA	Mouse(3T3)	2470
	1504	CCTCAAGTTGCGCAA	Mouse(3T3)	2892
	1505	CCTCACAGAACTCCA	Mouse(3T3)	2453
	1506	CCTCACGATTCTAGT	Mouse(3T3)	2405
	1507	CCTCACGCTCCTACG	Mouse(3T3)	2406
	1508	CGAAGAGCGGCTCCA	Mouse(3T3)	3533
	1509	CGAAGATTGGCGCTC	Mouse(3T3)	2298
	1510	CGAAGCAATCGCTCT	Mouse(3T3)	1875
	1511	CGAAGCAGTTCGGCA	Mouse(3T3)	5172
	1512	CGAAGCCTAGCGCCT	Mouse(3T3)	3228
	1513	CGAAGCCTAGCGGAT	Mouse(3T3)	5746
	1515	CGAAGCGTCGGAGTC	Mouse(3T3)	2977
	1516	CGAAGCTAGTCGAAG	Mouse(3T3)	3493
	1517	CGAAGCTGGACTAAC	Mouse(3T3)	5086
	1518	CGAAGGAGCTCGTCG	Mouse(3T3)	2366
	1519	CGACCACTAAGCTTG	Mouse(3T3)	3815
	1520	CGACCACTTCCGCTC	Mouse(3T3)	3047
	1521	CGACCAGAGTCCTAG	Mouse(3T3)	2910
	1522	CGACCAGCGGGCAAC	Mouse(3T3)	2904
	1523	CGACCATCCTGCTGC	Mouse(3T3)	5140
	1524	CGACCATGGCCAGAA	Mouse(3T3)	3906
	1525	CGACCCAGTTCAGCG	Mouse(3T3)	2616
	1526	CGACCCAGTTGACTG	Mouse(3T3)	5770
	1527	CGACCCTAACCAGCG	Mouse(3T3)	4299
	1528	CGACCCTACGCGTCG	Mouse(3T3)	4172
	1529	CGACCCTAGTCGTCG	Mouse(3T3)	3187
	1530	CGACCGAGCTGCTCT	Mouse(3T3)	2576
	1531	CGACCGAGCTGCTGC	Mouse(3T3)	3555
	1532	CGATTACTAAGGAGC	Mouse(3T3)	2879
	1533	CGATTAGTTGATTCA	Mouse(3T3)	3551
	1534	CGATTATGCGCAGCG	Mouse(3T3)	2661
	1535	CGATTATTACCAGCG	Mouse(3T3)	2835
	1536	CGATTATTGGATTGG	Mouse(3T3)	3542
	1537	CGATTCAGCGGCTCT	Mouse(3T3)	3160
	1538	CGATTCGATTCGCCT	Mouse(3T3)	4019
	1539	CGATTCGCAAATTGG	Mouse(3T3)	2686
	1540	CGATTCGCAAGCAGG	Mouse(3T3)	3800
	1541	CGATTCGCCTCCGCT	Mouse(3T3)	4677
	1542	CGATTCGGATGCGAA	Mouse(3T3)	3711
	1543	CGATTCTAACCTACG	Mouse(3T3)	3962
	1544	CGATTCTAGTCGCAA	Mouse(3T3)	3238
	1545	CGATTGACTGGTAGA	Mouse(3T3)	2444
	1546	CGATTGAGTCGCAAC	Mouse(3T3)	4028
	1547	CGCAAACCTACAATC	Mouse(3T3)	3339
	1548	CGCAAACGATCAATC	Mouse(3T3)	2349
	1549	CGCAAACTAAGCGGT	Mouse(3T3)	6504
	1550	CGCAAAGTTGCGAAG	Mouse(3T3)	3948
	1551	CGCAAATCCTCGGCA	Mouse(3T3)	5326
	1552	CGCAACAACTGCGAA	Mouse(3T3)	4424
	1553	CGCAACAGTTCAGTT	Mouse(3T3)	3901
	1554	CGCAACCTCACCGCT	Mouse(3T3)	2030
	1555	CGCAACGAAGCTCCA	Mouse(3T3)	3333
	1556	CGCAACTAACCTGGA	Mouse(3T3)	2922
	1557	CGCAACTTAACTCCA	Mouse(3T3)	2696
	1558	CGCAAGAACCGCCTT	Mouse(3T3)	5371
	1559	CGCAAGAGCTCCTCA	Mouse(3T3)	3916
	1560	CGCCTATGCGGAGCT	Mouse(3T3)	3466
	1561	CGCCTCAGCGGCGAA	Mouse(3T3)	2496
	1562	CGCCTCCATAGGTCC	Mouse(3T3)	3822
	1563	CGCCTCGACCGGCAG	Mouse(3T3)	2567
	1564	CGCCTCGCAACAGCG	Mouse(3T3)	5101
	1565	CGCCTCGCAACGCCT	Mouse(3T3)	2929
	1566	CGCCTCGCAACGGCA	Mouse(3T3)	3400
	1567	CGCCTCGGCACTACG	Mouse(3T3)	2691
	1568	CGCCTCTGGACTAGT	Mouse(3T3)	4269
	1569	CGCTCAGCGGGATAT	Mouse(3T3)	2932
	1570	CGCTCATCTGGGTCC	Mouse(3T3)	4456
	1571	CGCTCATTCACAGCG	Mouse(3T3)	2166
	1572	CGCTCATTGGGCTCT	Mouse(3T3)	3060
	1573	CGCTCATTGGGGAGC	Mouse(3T3)	2399
	1574	CGCTCCAGAACTAGT	Mouse(3T3)	4043
	1575	CGCTCCGAAGCGGAT	Mouse(3T3)	4792
	1576	CGGATACCTAGGTAA	Mouse(3T3)	3329
	1577	CGGATACTTCGATGA	Mouse(3T3)	3172
	1578	CGGATAGGTCCAGAA	Mouse(3T3)	3839
	1579	CGGATATCTGGATAT	Mouse(3T3)	3903
	1580	CGGATCAATCGAGTC	Mouse(3T3)	3241
	1581	CGGATCCGCTGTAGA	Mouse(3T3)	2149
	1582	CGGATCCTAGGCCTT	Mouse(3T3)	2669
	1583	CGGATCGAAGCAATC	Mouse(3T3)	3221
	1584	CGGATCGATTGCGGT	Mouse(3T3)	4958
	1585	CGGATCGCTCCCTAG	Mouse(3T3)	5548
	1586	CGGATCGCTCCCTCA	Mouse(3T3)	3099
	1587	CGGATCGCTCCGATT	Mouse(3T3)	3598
	1588	CGGATCTAACCCTCA	Mouse(3T3)	5231
	1589	CGGATCTAGTCTAGT	Mouse(3T3)	4769
	1590	CGGATGATGAGAGTC	Mouse(3T3)	2759
	1591	CGGCAATCCTGCAAC	Mouse(3T3)	5520
	1592	CGGCAATCTGCCTCA	Mouse(3T3)	2367
	1593	CGGCAATTACCGGAT	Mouse(3T3)	5345
	1594	CGGCACAGCGCCTCA	Mouse(3T3)	5319
	1595	CGGCACCGCTCAGTT	Mouse(3T3)	4583
	1596	CGGCACTGGAGCAAC	Mouse(3T3)	3608
	1597	CGGCAGAACCCCGCT	Mouse(3T3)	2922
	1598	CGGCAGAGCTCGTCG	Mouse(3T3)	3638
	1599	CGTCGACCTAGGTAA	Mouse(3T3)	3644
	1600	CGTCGACGATATTGG	Mouse(3T3)	5036
	1601	CGTCGACGATGGTAA	Mouse(3T3)	3760
	1602	CGTCGATCCTGCAAC	Mouse(3T3)	3837
	1603	CGTCGATGCGGCCTT	Mouse(3T3)	4419
	1604	CGTCGCAATCCGCCT	Mouse(3T3)	5747
	1605	CGTCGCAGAAGCGAA	Mouse(3T3)	4823
	1606	CGTCGCCATAGATAT	Mouse(3T3)	3325
	1607	CGTCGCGGCACTAGT	Mouse(3T3)	3114
	1608	CGTCGCTCCACGACC	Mouse(3T3)	3744
	1609	CTAACATGGCGCAGG	Mouse(3T3)	3092
	1610	CTAACATTCACTGGA	Mouse(3T3)	2779
	1611	CTAACATTGGCGTCG	Mouse(3T3)	2699
	1612	CTAACCAGTTCTCCA	Mouse(3T3)	4079
	1613	CTAACCGACCGCCTT	Mouse(3T3)	4254
	1614	CTAACCGGATGTAGA	Mouse(3T3)	5099
	1615	CTAACCGTCGCGCTC	Mouse(3T3)	2275
	1616	CTAACCTCCACAGCG	Mouse(3T3)	3160
	1617	CTAACGACTGGCAAC	Mouse(3T3)	3542
	1618	CTAACGATATGACTG	Mouse(3T3)	3941
	1619	CTACGACCTACCTCA	Mouse(3T3)	3141
	1620	CTACGAGCGGCGCTC	Mouse(3T3)	3295
	1621	CTACGAGTTGCGCCT	Mouse(3T3)	6381
	1622	CTACGATGCGGGAGC	Mouse(3T3)	5039
	1623	CTACGATTACGGTAA	Mouse(3T3)	4713
	1624	CTACGCCTAGCAGAA	Mouse(3T3)	4383
	1625	CTACGCGCTCGGCGT	Mouse(3T3)	2804
	1626	CTACGCGGCACCGCT	Mouse(3T3)	6424
	1627	CTACGCGTCGCTGGA	Mouse(3T3)	6252
	1628	CTACGCGTCGGCTGC	Mouse(3T3)	5889
	1629	CTACGCGTCGGGTCC	Mouse(3T3)	4448
	1630	CTACGCTAGTGCAGG	Mouse(3T3)	3140
	1631	CTACGCTCCACGATT	Mouse(3T3)	2997
	1632	CTACGGACTGGACTG	Mouse(3T3)	2537
	1633	CTAGTACCTACAACT	Mouse(3T3)	5699
	1634	CTAGTACGATGATGA	Mouse(3T3)	2933
	1635	CTAGTAGGCTGGTCC	Mouse(3T3)	5043
	1636	CTAGTATCCTATTGG	Mouse(3T3)	1967
	1637	CTAGTATGCGCCGCT	Mouse(3T3)	1823
	1638	CTAGTATTACCGAAG	Mouse(3T3)	2162
	1639	CTAGTATTCAGTAGA	Mouse(3T3)	3378
	1640	CTAGTCAACTGCAAC	Mouse(3T3)	4290
	1641	CTAGTCAGCGGGTCC	Mouse(3T3)	3501
	1642	CTAGTCCGCTCCGCT	Mouse(3T3)	3723
	1643	CTAGTCCTCACTAGT	Mouse(3T3)	2844
	1644	CTAGTCTACGGAGCT	Mouse(3T3)	5496
	1645	CTAGTCTAGTGCTCT	Mouse(3T3)	3418
	1646	CTAGTGAGCTCTTAA	Mouse(3T3)	6566
	1647	CTAGTGAGTCGGCGT	Mouse(3T3)	2484
	1648	CTCCAAGGCTCGCCT	Mouse(3T3)	3328
	1649	CTCCAAGGCTGAGCT	Mouse(3T3)	2741
	1650	CTCCAATTACCAGTT	Mouse(3T3)	2440
	1651	CTCCAATTACGACTG	Mouse(3T3)	2541
	1652	CTCCAATTGGCGGCA	Mouse(3T3)	2835
	1653	CTCCACAATCGTAGA	Mouse(3T3)	4018
	1654	CTCCACAGCGGAGTC	Mouse(3T3)	4550
	1655	CTCCACCGCTCGCTC	Mouse(3T3)	2518
	1656	CTCCACCTAGGCTGC	Mouse(3T3)	3172
	1657	CTCCACGAAGCGCCT	Mouse(3T3)	2812
	1658	CTCCACTAACGAGTC	Mouse(3T3)	2158
	1659	CTCCACTGGACGCCT	Mouse(3T3)	2985
	1660	CTCCACTTAACTAAC	Mouse(3T3)	2586
	1661	CTCCAGACTGCTTAA	Mouse(3T3)	5589
	1662	CTCCAGACTGGGTAA	Mouse(3T3)	2317
	1663	CTCCAGATATCCGCT	Mouse(3T3)	2147
	1664	CTGGAACGATGCTCT	Mouse(3T3)	2563
	1665	CTGGAACGATGTAAT	Mouse(3T3)	2641
	1666	CTGGAACTAACAGTT	Mouse(3T3)	2144
	1667	CTGGAAGGCTCTCCA	Mouse(3T3)	4897
	1668	CTGGAAGTTGGCGGT	Mouse(3T3)	4574
	1669	CTGGAATGCGATTGG	Mouse(3T3)	2717
	1670	CTGGAATGCGCGGCA	Mouse(3T3)	4267
	1671	CTGGAATTCACTACG	Mouse(3T3)	2410
	1672	CTGGACAGTTCTAGT	Mouse(3T3)	6279
	1673	CTGGACCGCTCAGAA	Mouse(3T3)	2236
	1674	CTGGACCTCACTAGT	Mouse(3T3)	3866
	1675	CTGGACGCTCATTGG	Mouse(3T3)	2851
	1676	CTGGACTAACCTGGA	Mouse(3T3)	2584
	1677	CTGGACTAGTCGAAG	Mouse(3T3)	3249
	1678	CTGGACTAGTCGATT	Mouse(3T3)	2852
	1679	CTGGACTCCAGGAGC	Mouse(3T3)	3501
	1680	CTGGAGAGCTGAACC	Mouse(3T3)	4408
	1681	CTTAAACTTCCTTAA	Mouse(3T3)	3263
	1682	CTTAAACTTCGGAGC	Mouse(3T3)	5231
	1683	CTTAAATCCTATTCA	Mouse(3T3)	2926
	1684	CTTAAATCTGGGTAA	Mouse(3T3)	6486
	1685	CTTAAATTGGGTAAT	Mouse(3T3)	2394
	1686	CTTAACAGCGGAACC	Mouse(3T3)	6342
	1687	CTTAACGCCTCTAAC	Mouse(3T3)	4597
	1688	CTTAACGTCGCAGTT	Mouse(3T3)	3425
	1689	CTTAAGAGTCCAATC	Mouse(3T3)	2920
	1691	GAACCAGGCTGCCTT	Mouse(3T3)	3005
	1692	GAACCATGGCGATGA	Mouse(3T3)	3187
	1693	GAACCATTACGCGGT	Mouse(3T3)	3265
	1694	GAACCCAACTCCTAG	Mouse(3T3)	2886
	1695	GAACCCGGCAGCCTT	Mouse(3T3)	4569
	1696	GAACCCGTCGATTCA	Mouse(3T3)	5747
	1697	GAACCGAGTCCTACG	Mouse(3T3)	2310
	1698	GACTGACGATCGATT	Mouse(3T3)	4862
	1699	GACTGACTAAATTGG	Mouse(3T3)	2647
	1700	GACTGACTAAGATGA	Mouse(3T3)	2934
	1701	GACTGATGGCGCCTT	Mouse(3T3)	5003
	1702	GACTGATTGGCCATA	Mouse(3T3)	3604
	1703	GACTGCTAACGTATC	Mouse(3T3)	4102
	1704	GAGCTAGAGTCTAGT	Mouse(3T3)	6030
	1705	GAGCTATCTGGCAAC	Mouse(3T3)	1938
	1706	GAGCTCAGTTCAGAA	Mouse(3T3)	2978
	1707	GAGCTCCGCTCCATA	Mouse(3T3)	3154
	1708	GAGCTCCTCACTAAC	Mouse(3T3)	5409
	1709	GAGCTCGAAGGCGAA	Mouse(3T3)	3713
	1710	GAGCTCGCCTCAGCG	Mouse(3T3)	2309
	1711	GAGCTCGCTCCAGCG	Mouse(3T3)	3543
	1712	GAGCTCGCTCCCTCA	Mouse(3T3)	5399
	1713	GAGCTCGCTCGCTGC	Mouse(3T3)	4052
	1714	GAGCTCGGATCGGAT	Mouse(3T3)	2420
	1715	GAGCTCTAGTGGAGC	Mouse(3T3)	4984
	1716	GAGCTCTCCACGGAT	Mouse(3T3)	3456
	1717	GAGTCACTAACGGCA	Mouse(3T3)	2859
	1718	GAGTCAGGTCGGCGT	Mouse(3T3)	3492
	1719	GAGTCATTACCTGGA	Mouse(3T3)	3369
	1720	GAGTCATTACGTAAT	Mouse(3T3)	3550
	1721	GAGTCATTGGGCGGT	Mouse(3T3)	2854
	1722	GAGTCCAGTTCTTAA	Mouse(3T3)	3109
	1723	GAGTCCAGTTGGTAA	Mouse(3T3)	3218
	1724	GAGTCCCTAGGGTCC	Mouse(3T3)	3916
	1725	GAGTCCCTCACCTAG	Mouse(3T3)	3280
	1726	GAGTCCGCCTCTTAA	Mouse(3T3)	1940
	1727	GAGTCCTACGGCCTT	Mouse(3T3)	4050
	1728	GAGTCGAGCTCTTAA	Mouse(3T3)	4306
	1729	GATATACCTACGGCA	Mouse(3T3)	2937
	1730	GATATATCCTGCAAC	Mouse(3T3)	3546
	1731	GATATCAATCGAACC	Mouse(3T3)	4094
	1732	GATATCAGCGGATAT	Mouse(3T3)	3098
	1733	GATATCGCAAGAACC	Mouse(3T3)	4880
	1734	GATATCGCTCCTAGT	Mouse(3T3)	2348
	1735	GATATCGGATGCGGT	Mouse(3T3)	2664
	1736	GATATCGGCAGCTGC	Mouse(3T3)	3322
	1737	GATATCTACGCCTAG	Mouse(3T3)	2435
	1738	GATATCTCCACTAAC	Mouse(3T3)	2070
	1739	GATATCTCCAGACTG	Mouse(3T3)	3537
	1740	GATATGACTGCTACG	Mouse(3T3)	3373
	1741	GATGAACCTAGGCAG	Mouse(3T3)	3573
	1742	GATGAACTAAGGCAG	Mouse(3T3)	5805
	1743	GATGAACTCGCCTAG	Mouse(3T3)	3669
	1744	GATGAACTTCGGTCC	Mouse(3T3)	2892
	1745	GATGAAGAGTGTAGA	Mouse(3T3)	3449
	1746	GATGACAACTGGCGT	Mouse(3T3)	3121
	1747	GATGACAGCGGAGCT	Mouse(3T3)	2865
	1748	GATGACAGCGGCTCT	Mouse(3T3)	2153
	1749	GATGACTAACCGCCT	Mouse(3T3)	3081
	1750	GATGACTACGCGGCA	Mouse(3T3)	2192
	1751	GATGACTACGGACTG	Mouse(3T3)	3981
	1752	GATGAGAACCATTCA	Mouse(3T3)	3988
	1753	GATGAGAACCCAATC	Mouse(3T3)	3388
	1754	GATGAGAGCTGATAT	Mouse(3T3)	2514
	1755	GCAACACGATCGCCT	Mouse(3T3)	2678
	1756	GCAACACTAAGCAAC	Mouse(3T3)	5676
	1757	GCAACATGCGATTCA	Mouse(3T3)	3079
	1758	GCAACATGCGCGATT	Mouse(3T3)	4654
	1759	GCAACATGCGCGTCG	Mouse(3T3)	2887
	1760	GCAACCAATCCCGCT	Mouse(3T3)	1991
	1761	GCAACCAGAAGATGA	Mouse(3T3)	2369
	1762	GCAACCTTAACTAAC	Mouse(3T3)	5088
	1763	GCAACGAACCCTAAC	Mouse(3T3)	3420
	1764	GCAACGAACCGCGGT	Mouse(3T3)	3989
	1765	GCAGGACCTACAGTT	Mouse(3T3)	3892
	1766	GCAGGACCTAGAACC	Mouse(3T3)	3128
	1767	GCAGGATGCGGATAT	Mouse(3T3)	2147
	1768	GCAGGATTGGGTATC	Mouse(3T3)	4145
	1769	GCAGGCCGCTCCGCT	Mouse(3T3)	4902
	1770	GCAGGCGCTCATTCA	Mouse(3T3)	4730
	1771	GCAGGCGCTCGCAAC	Mouse(3T3)	4161
	1772	GCAGGCGGCACTTAA	Mouse(3T3)	3776
	1773	GCCTTACGATATTGG	Mouse(3T3)	6242
	1774	GCCTTACGATCTACG	Mouse(3T3)	3649
	1775	GCCTTATCTGGCAAC	Mouse(3T3)	3994
	1776	GCCTTCCATACAGCG	Mouse(3T3)	4552
	1777	GCCTTCTCCACCGCT	Mouse(3T3)	4106
	1778	GCGAAACGATGCAGG	Mouse(3T3)	3854
	1779	GCGAAAGTTGGGTAA	Mouse(3T3)	3019
	1780	GCGAAATCCTGAGTC	Mouse(3T3)	4484
	1781	GCGAAATCTGGACTG	Mouse(3T3)	2995
	1782	GCGAAATTACCCATA	Mouse(3T3)	4149
	1783	GCGAACAGCGGCTTG	Mouse(3T3)	4069
	1784	GCGAACCTCACGGCA	Mouse(3T3)	2123
	1786	GCGAACTACGGATAT	Mouse(3T3)	4205
	1787	GCGAACTACGGCGGT	Mouse(3T3)	2562
	1788	GCGAACTAGTCGGAT	Mouse(3T3)	2855
	1789	GCGAACTTAACCATA	Mouse(3T3)	4410
	1790	GCGAAGATGAGATGA	Mouse(3T3)	3139
	1791	GCGGTACGATCTGGA	Mouse(3T3)	2965
	1792	GCGGTAGGCTGCGGT	Mouse(3T3)	4788
	1793	GCGGTAGGTCCGCCT	Mouse(3T3)	3681
	1794	GCGGTATTACCGGCA	Mouse(3T3)	3863
	1795	GCGGTCAACTCGTCG	Mouse(3T3)	3578
	1796	GCGGTCCATAGGTAA	Mouse(3T3)	5452
	1797	GCGGTCGACCGACTG	Mouse(3T3)	3795
	1798	GCGGTCGGCACCGCT	Mouse(3T3)	3063
	1799	GCGGTCTACGGATGA	Mouse(3T3)	3040
	1800	GCGGTCTGGACCTAG	Mouse(3T3)	3148
	1801	GCTCTACCTAGTAAT	Mouse(3T3)	3880
	1802	GCTCTATGCGCTGGA	Mouse(3T3)	2664
	1803	GCTCTATTCACGATT	Mouse(3T3)	3038
	1804	GCTCTCCTAGGGAGC	Mouse(3T3)	4662
	1805	GCTCTCTAACCGTCG	Mouse(3T3)	2609
	1806	GCTCTCTGGAGACTG	Mouse(3T3)	5526
	1807	GCTGCACTTCCTTAA	Mouse(3T3)	3621
	1808	GCTGCAGGCTCGTCG	Mouse(3T3)	2945
	1809	GCTGCAGGTCATTGG	Mouse(3T3)	2168
	1810	GCTGCAGTTGCGAAG	Mouse(3T3)	4858
	1811	GCTGCATTGGGGTAA	Mouse(3T3)	2613
	1812	GCTGCCAGCGCGAAG	Mouse(3T3)	4920
	1813	GCTGCCCATACGCTC	Mouse(3T3)	2276
	1814	GCTGCCCGCTCGCTC	Mouse(3T3)	4229
	1815	GCTGCGAACCCCTAG	Mouse(3T3)	3108
	1816	GGAGCACTCGCCATA	Mouse(3T3)	4254
	1817	GGAGCACTCGCTCCA	Mouse(3T3)	3910
	1818	GGAGCACTTCCTTAA	Mouse(3T3)	3976
	1819	GGAGCATCCTCGACC	Mouse(3T3)	2648
	1820	GGAGCATCCTGAGCT	Mouse(3T3)	3742
	1821	GGAGCATCTGGTAAT	Mouse(3T3)	3497
	1822	GGAGCCCTCACGCCT	Mouse(3T3)	4853
	1823	GGAGCCCTCAGCCTT	Mouse(3T3)	2931
	1824	GGAGCCGAAGCAGTT	Mouse(3T3)	3602
	1825	GGAGCCGACCCAGCG	Mouse(3T3)	3270
	1826	GGAGCCTAACCTGGA	Mouse(3T3)	3323
	1827	GGAGCCTGGAGCAGG	Mouse(3T3)	3191
	1828	GGAGCGAGCTGCGGT	Mouse(3T3)	2525
	1829	GGCAGACCTACAATC	Mouse(3T3)	2831
	1830	GGCAGACTAACTAGT	Mouse(3T3)	3726
	1831	GGCAGACTCGCCGCT	Mouse(3T3)	4206
	1832	GGCAGACTTCCAACT	Mouse(3T3)	5490
	1833	GGCAGATGGCCGCAA	Mouse(3T3)	2543
	1834	GGCAGATTACGATAT	Mouse(3T3)	5139
	1835	GGCAGCAGAACCATA	Mouse(3T3)	2608
	1836	GGCAGCAGCGGGTAA	Mouse(3T3)	2250
	1837	GGCAGCGAAGCCTAG	Mouse(3T3)	5506
	1838	GGCAGCGAAGGCGGT	Mouse(3T3)	2233
	1839	GGCAGCGATTCTGGA	Mouse(3T3)	2481
	1840	GGCAGCGGCAGATGA	Mouse(3T3)	2892
	1841	GGCAGCTAGTCGAAG	Mouse(3T3)	3865
	1842	GGCAGCTAGTCGCTC	Mouse(3T3)	5467
	1843	GGCGTACTAACAGTT	Mouse(3T3)	2503
	1844	GGCGTAGGTCGCTTG	Mouse(3T3)	2358
	1845	GGCGTAGTTGCGATT	Mouse(3T3)	3314
	1846	GGCGTATTACCAGTT	Mouse(3T3)	2744
	1847	GGCGTCAATCCTGGA	Mouse(3T3)	2762
	1848	GGCGTCAGTTGCGGT	Mouse(3T3)	3115
	1849	GGCGTCCTAGCCTCA	Mouse(3T3)	3230
	1850	GGCGTCCTAGGCCTT	Mouse(3T3)	3423
	1851	GGCGTCGACCCAGCG	Mouse(3T3)	2266
	1852	GGCGTCGCTCGCTTG	Mouse(3T3)	2905
	1853	GGCGTCTACGCAGTT	Mouse(3T3)	2824
	1854	GGCGTCTGGAGCTCT	Mouse(3T3)	3871
	1855	GGCGTCTGGAGTATC	Mouse(3T3)	5596
	1856	GGCGTCTTAAGATGA	Mouse(3T3)	2849
	1857	GGTAAAGGTCGAGCT	Mouse(3T3)	3190
	1858	GGTAAAGTTGGATGA	Mouse(3T3)	2577
	1859	GGTAAATCCTCCGCT	Mouse(3T3)	5313
	1860	GGTAAATTCACGGAT	Mouse(3T3)	2692
	1861	GGTAACCATAGTAGA	Mouse(3T3)	2183
	1862	GGTAACCTCACGGCA	Mouse(3T3)	5288
	1863	GGTAACGCAACGATT	Mouse(3T3)	2842
	1864	GGTAACGCTCCGCTC	Mouse(3T3)	2542
	1865	GGTAACGTCGCTCCA	Mouse(3T3)	3433
	1866	GGTAACTCCACGCCT	Mouse(3T3)	5877
	1867	GGTCCACGATCAACT	Mouse(3T3)	3851
	1868	GGTCCACTAACTAAC	Mouse(3T3)	2490
	1869	GGTCCACTCGCAGTT	Mouse(3T3)	2409
	1870	GGTCCACTCGCCATA	Mouse(3T3)	2117
	1871	GGTCCAGAGTCAACT	Mouse(3T3)	2536
	1872	GGTCCAGAGTGCTCT	Mouse(3T3)	2264
	1873	GGTCCAGGTCCAGTT	Mouse(3T3)	4594
	1874	GGTCCATGGCCTAGT	Mouse(3T3)	2563
	1875	GGTCCCAACTCCTCA	Mouse(3T3)	2961
	1876	GGTCCCGCAACAGCG	Mouse(3T3)	3591
	1877	GGTCCCGGATCCTCA	Mouse(3T3)	3450
	1878	GGTCCCGGCAGGTAA	Mouse(3T3)	4989
	1879	GGTCCCTACGATTGG	Mouse(3T3)	3802
	1880	GGTCCCTACGCCGCT	Mouse(3T3)	3796
	1881	GGTCCCTACGGAACC	Mouse(3T3)	3322
	1882	GGTCCCTACGGACTG	Mouse(3T3)	3012
	1883	GGTCCCTACGGAGCT	Mouse(3T3)	2151
	1884	GGTCCGATATCTAAC	Mouse(3T3)	2295
	1885	GTAATACCTACAGTT	Mouse(3T3)	4884
	1886	GTAATACGATCGATT	Mouse(3T3)	4212
	1887	GTAATACTCGCGCAA	Mouse(3T3)	3925
	1888	GTAATAGGCTCGACC	Mouse(3T3)	2389
	1889	GTAATATGCGGCCTT	Mouse(3T3)	3552
	1890	GTAATATGGCCGCAA	Mouse(3T3)	4413
	1892	GTAATATTGGGGCAG	Mouse(3T3)	3904
	1893	GTAATCAATCCTGGA	Mouse(3T3)	3625
	1894	GTAATCCGCTCTAAC	Mouse(3T3)	3655
	1895	GTAATCCTAGCTCCA	Mouse(3T3)	4233
	1896	GTAATCCTAGGCTCT	Mouse(3T3)	2840
	1897	GTAATCGATTCGCTC	Mouse(3T3)	4210
	1898	GTAATCGCAAGATAT	Mouse(3T3)	3368
	1899	GTAATCGCTCCAGTT	Mouse(3T3)	3576
	1900	GTAATCGCTCGATGA	Mouse(3T3)	2862
	1901	GTAATCGGCAGCTTG	Mouse(3T3)	2386
	1902	GTAATCTAACCTAAC	Mouse(3T3)	2349
	1903	GTAATCTAACGTATC	Mouse(3T3)	3444
	1904	GTAATGACTGGGAGC	Mouse(3T3)	4860
	1905	GTAGAACTTCCAACT	Mouse(3T3)	2431
	1906	GTAGAAGCGGCGCCT	Mouse(3T3)	4119
	1907	GTAGAATTGGGCTCT	Mouse(3T3)	5890
	1908	GTAGACGTCGGGTCC	Mouse(3T3)	5488
	1909	GTATCACTAACGATT	Mouse(3T3)	5648
	1910	GTATCAGAGTCGCAA	Mouse(3T3)	2810
	1911	GTATCAGCGGCAGTT	Mouse(3T3)	3422
	1912	GTATCAGCGGCGATT	Mouse(3T3)	4727
	1913	GTATCATCCTCTACG	Mouse(3T3)	3046
	1914	GTATCATCCTGCCTT	Mouse(3T3)	2367
	1915	GTATCATCTGGCCTT	Mouse(3T3)	3742
	1916	GTATCATCTGGCGGT	Mouse(3T3)	4743
	1917	GTATCATCTGGCTGC	Mouse(3T3)	2418
	1918	GTATCATTACCGGAT	Mouse(3T3)	2964
	1919	GTATCATTACCTTAA	Mouse(3T3)	2795
	1920	GTATCATTCACTACG	Mouse(3T3)	2965
	1921	GTATCCAGCGGACTG	Mouse(3T3)	4028
	1922	GTATCCAGTTCGACC	Mouse(3T3)	2328
	1923	GTATCCCTAGCGCAA	Mouse(3T3)	6321
	1924	GTATCCCTAGCTAAC	Mouse(3T3)	3773
	1925	GTATCCCTAGGCTGC	Mouse(3T3)	4448
	1926	GTATCCTACGATTCA	Mouse(3T3)	3537
	1927	GTATCCTACGCGCAA	Mouse(3T3)	3631
	1928	GTATCCTCCACGATT	Mouse(3T3)	3888
	1929	GTATCGAACCCGACC	Mouse(3T3)	2038
	1930	GTATCGAGCTCAATC	Mouse(3T3)	4441
	1931	GTCCGACTAAGACTG	Mouse(3T3)	5472
	1932	GTCCGACTAAGAGCT	Mouse(3T3)	3001
	1933	GTCCGACTCGCAGAA	Mouse(3T3)	4708
	1934	GTCCGACTCGCGACC	Mouse(3T3)	2620
	1935	GTCCGACTTCCCTCA	Mouse(3T3)	5536
	1936	GTCCGACTTCGCAGG	Mouse(3T3)	4093
	1937	GTCCGAGTTGCGGAT	Mouse(3T3)	3201
	1938	GTCCGATCTGGAGCT	Mouse(3T3)	2937
	1939	GTCCGCAGAACCTAG	Mouse(3T3)	2592
	1940	GTCCGCAGTTCGGCA	Mouse(3T3)	3330
	1941	GTCCGCGATTCAGTT	Mouse(3T3)	3695
	1942	GTCCGCGCAACAGCG	Mouse(3T3)	3697
	1943	GTCCGCGGATGAGCT	Mouse(3T3)	2210
	1944	GTCCGCTAACCGTCG	Mouse(3T3)	3083
	1945	GTCCGCTAACGGAGC	Mouse(3T3)	2204
	1946	GTCCGCTGGACAGCG	Mouse(3T3)	2989
	1947	GTCCGCTTAAGCAAC	Mouse(3T3)	5272
	1948	GTCCGGACTGGATGA	Mouse(3T3)	2484
	1949	GTCCGGATATCAATC	Mouse(3T3)	5293
	1950	GTCCGGATGACAGAA	Mouse(3T3)	4977
	1951	GTCCGGATGAGCAAC	Mouse(3T3)	2629
	1952	GTCTAACTAACGCAA	Mouse(3T3)	2480
	1953	GTCTAAGCGGGGTCC	Mouse(3T3)	3436
	1954	GTCTAATGCGGAGTC	Mouse(3T3)	2609
	1955	GTCTAATGCGGCAAC	Mouse(3T3)	3118
	1956	GTCTAATTGGCGATT	Mouse(3T3)	2919
	1957	GTCTACAGCGGCCTT	Mouse(3T3)	4150
	1958	GTCTACAGTTCAGAA	Mouse(3T3)	3458
	1959	GTCTACCATACGATT	Mouse(3T3)	3455
	1960	GTCTACCTCACGACC	Mouse(3T3)	2786
	1961	GTCTACGCAACTCCA	Mouse(3T3)	3038
	1962	GTCTACGCTCCGGAT	Mouse(3T3)	2965
	1963	GTCTACGGCACGCTC	Mouse(3T3)	2974
	1964	GTCTACTAACCCATA	Mouse(3T3)	3513
	1965	GTCTACTACGGGCAG	Mouse(3T3)	4105
	1966	GTCTACTCCAGATGA	Mouse(3T3)	3210
	1967	GTCTACTTAAGCTGC	Mouse(3T3)	3246
	1968	GTCTAGAACCCGCCT	Mouse(3T3)	4467
	1969	GTCTAGAACCGGAGC	Mouse(3T3)	4247
	1970	GTTAGAGAGTCGCTC	Mouse(3T3)	5266
	1971	GTTAGAGCGGGCAAC	Mouse(3T3)	2549
	1972	GTTAGAGGTCCGCTC	Mouse(3T3)	2453
	1973	GTTAGAGTTGCCGCT	Mouse(3T3)	2093
	1974	GTTAGATCCTGACTG	Mouse(3T3)	3396
	1975	GTTAGATTACCCTCA	Mouse(3T3)	5357
	1976	GTTAGCAGAAGCGGT	Mouse(3T3)	2312
	1977	GTTAGCAGTTGCGAA	Mouse(3T3)	2632
	1978	GTTAGCCATAATTGG	Mouse(3T3)	4108
	1979	GTTAGCCATACAGAA	Mouse(3T3)	2887
	1980	GTTAGCGCCTCGGAT	Mouse(3T3)	2162
	1981	GTTAGCTAACGCCTT	Mouse(3T3)	4301
	1982	GTTAGCTAGTGAGCT	Mouse(3T3)	1846
	1983	GTTAGCTCCAATTGG	Mouse(3T3)	5236
	1984	GTTAGGATATCAACT	Mouse(3T3)	3406
	1985	TAAGGACGATGATAT	Mouse(3T3)	2695
	1986	TAAGGACTTCCTACG	Mouse(3T3)	2200
	1987	TAAGGAGAGTCTACG	Mouse(3T3)	3066
	1988	TAAGGAGGTCCGATT	Mouse(3T3)	4948
	1989	TAAGGAGTTGCGAAG	Mouse(3T3)	4597
	1990	TAAGGATCCTCGGAT	Mouse(3T3)	2345
	1991	TAAGGATGCGGGCAG	Mouse(3T3)	6355
	1992	TAAGGATTACGGCAG	Mouse(3T3)	4990
	1993	TAAGGATTGGCGGCA	Mouse(3T3)	2526
	1994	TAAGGATTGGGCTGC	Mouse(3T3)	4211
	1995	TAAGGCAATCGATAT	Mouse(3T3)	2306
	1996	TAAGGCAATCGGTAA	Mouse(3T3)	5373
	1997	TAAGGCCATAGCAGG	Mouse(3T3)	3045
	1998	TAAGGCCATAGCTGC	Mouse(3T3)	3760
	1999	TAAGGCCTAGGTAGA	Mouse(3T3)	4850
	2000	TAAGGCCTCACGCTC	Mouse(3T3)	2139
	2001	TAAGGCGACCCCTCA	Mouse(3T3)	3513
	2002	TAAGGCGACCCTAGT	Mouse(3T3)	3357
	2003	TAAGGCGACCGCGGT	Mouse(3T3)	5398
	2004	TAAGGCGCTCATTCA	Mouse(3T3)	3333
	2005	TAAGGCGGATGCAAC	Mouse(3T3)	2413
	2006	TAAGGCGGATGCCTT	Mouse(3T3)	4425
	2007	TAAGGCTACGCTACG	Mouse(3T3)	3424
	2008	TAAGGCTGGACTGGA	Mouse(3T3)	3836
	2009	TAAGGCTTAACAGAA	Mouse(3T3)	4681
	2010	TAAGGGATGAGCAGG	Mouse(3T3)	3885
	2011	TACGTACTCGGAACC	Mouse(3T3)	5430
	2012	TACGTAGGCTCCTCA	Mouse(3T3)	3026
	2013	TACGTCAGAAGATGA	Mouse(3T3)	3341
	2014	TACGTCCTAGGGTAA	Mouse(3T3)	5669
	2015	TACGTCGCCTCGGAT	Mouse(3T3)	2549
	2016	TACGTCGCCTCTGGA	Mouse(3T3)	2688
	2017	TAGAGAGGCTCGGAT	Mouse(3T3)	3986
	2018	TAGAGCAACTGCGGT	Mouse(3T3)	5908
	2019	TAGAGCCATACGCTC	Mouse(3T3)	3899
	2020	TAGAGCCTCAGACTG	Mouse(3T3)	3678
	2021	TAGAGCGACCCTACG	Mouse(3T3)	2831
	2022	TAGAGCGCTCCGCAA	Mouse(3T3)	2785
	2023	TAGAGCTACGCAATC	Mouse(3T3)	2665
	2024	TAGAGCTTAACTAGT	Mouse(3T3)	2741
	2025	TAGGAACTCGGTAGA	Mouse(3T3)	3105
	2026	TAGGAAGCGGCGGAT	Mouse(3T3)	2862
	2027	TAGGAAGTTGGAACC	Mouse(3T3)	2994
	2028	TAGGAATGCGATTCA	Mouse(3T3)	4246
	2029	TAGGACAGAACGAAG	Mouse(3T3)	2429
	2030	TAGGACAGAAGTATC	Mouse(3T3)	3458
	2031	TAGGACGAAGGGCAG	Mouse(3T3)	3064
	2032	TAGGACGACCCGATT	Mouse(3T3)	3938
	2033	TAGGACGTCGGCGGT	Mouse(3T3)	2362
	2034	TAGGACTACGGCGGT	Mouse(3T3)	6632
	2035	TAGGACTAGTCGAAG	Mouse(3T3)	2881
	2036	TATCTACTCGCCATA	Mouse(3T3)	2355
	2037	TATCTACTTCCAGTT	Mouse(3T3)	5519
	2038	TATCTAGGCTCTAAC	Mouse(3T3)	2926
	2039	TATCTAGGTCCAATC	Mouse(3T3)	3865
	2040	TATCTATCCTCGACC	Mouse(3T3)	3536
	2041	TATCTATGCGCAGTT	Mouse(3T3)	4350
	2042	TATCTATGGCCTAGT	Mouse(3T3)	3955
	2043	TATCTATTACGGCGT	Mouse(3T3)	2186
[truncated: 153 more rows]

## Sheet: Figure 2i
Figure 2i	UMI count detected in each 293T and 3T3 nucleus.
		Barcodes	Species	UMI count
	1	AACCGAGAACCGCCT	Human(293T)	8370
	2	AACCGAGAGTGTAAT	Human(293T)	11594
	3	AACCGAGCGGCTAAC	Human(293T)	15343
	4	AACCGAGCGGGGCGT	Human(293T)	6504
	5	AACCGAGGCTCAGTT	Human(293T)	12235
	6	AACCGATTACCTAAC	Human(293T)	23837
	7	AACCGCAACTCGCCT	Human(293T)	24170
	8	AACCGCCTAGCTAGT	Human(293T)	5378
	9	AACCGCGGATCCATA	Human(293T)	9419
	10	AACCGCGGATGGTCC	Human(293T)	18925
	11	AACCGCGGCAGCGAA	Human(293T)	13179
	12	AACCGCGGCAGCTTG	Human(293T)	8397
	13	AACCGCTAGTCCTCA	Human(293T)	5630
	14	AACCGCTAGTCGACC	Human(293T)	15982
	15	AACCGCTGGAGAACC	Human(293T)	26641
	16	AACGAACTAACCATA	Human(293T)	9809
	17	AACGACAATCCAGCG	Human(293T)	18113
	18	AACGACAGAACAACT	Human(293T)	13070
	19	AACGACCGCTCCTAG	Human(293T)	7980
	20	AACGACCTAGCAGTT	Human(293T)	13358
	21	AACGACGACCCGGCA	Human(293T)	8224
	22	AACGACTAGTGATAT	Human(293T)	27317
	23	AACGACTCCAGATAT	Human(293T)	6446
	24	AACGACTCCAGCGAA	Human(293T)	38606
	25	AACGAGAACCGCAAC	Human(293T)	29772
	26	AACTCATCTGATTGG	Human(293T)	13409
	27	AACTCCGAAGCGTCG	Human(293T)	8432
	28	AACTCCGGCACGCTC	Human(293T)	8156
	29	AACTCCGTCGGGTAA	Human(293T)	5932
	30	AACTCCTCCAATTGG	Human(293T)	32720
	31	AACTCGAGCTCCATA	Human(293T)	15596
	32	AAGACAGTTGCCGCT	Human(293T)	25860
	33	AAGACATCCTCAATC	Human(293T)	8908
	34	AAGACCAGAAGGCGT	Human(293T)	30067
	35	AAGACCCGCTGGTCC	Human(293T)	6331
	36	AAGACCCTCACTCCA	Human(293T)	26954
	37	AAGACCGACCGAGTC	Human(293T)	23899
	38	AAGACCGATTCGAAG	Human(293T)	8246
	39	AAGACCGCTCGCAGG	Human(293T)	12748
	40	AAGACCGGCAGGTCC	Human(293T)	15918
	41	AAGACCTGGAGATGA	Human(293T)	32302
	42	AAGACCTTAAGGTCC	Human(293T)	21393
	43	AAGCAAGTTGCCATA	Human(293T)	7922
	44	AAGCAATTGGCTAGT	Human(293T)	7907
	45	AAGCAATTGGGAGTC	Human(293T)	6306
	46	AAGCACAACTCGCCT	Human(293T)	9671
	47	AAGCACAACTGCTTG	Human(293T)	13973
	48	AAGCACGAAGGGCGT	Human(293T)	24306
	49	AAGCACGACCCGGAT	Human(293T)	10391
	50	AAGCACGATTCAGAA	Human(293T)	14277
	51	AAGCACGCCTCGGCA	Human(293T)	5554
	52	AAGCACGTCGGTATC	Human(293T)	14760
	54	AAGCACTACGGATAT	Human(293T)	8713
	55	AAGCACTGGAGCTCT	Human(293T)	19506
	56	AAGGTACTAAGGAGC	Human(293T)	14598
	57	AAGGTACTCGATTGG	Human(293T)	11298
	58	AAGGTAGGTCATTGG	Human(293T)	20009
	59	AAGGTAGGTCGTAAT	Human(293T)	5998
	60	AAGGTATGGCCCTAG	Human(293T)	5509
	61	AAGGTCAGTTCCTCA	Human(293T)	9960
	62	AAGGTCGAAGGCGGT	Human(293T)	10106
	63	AAGGTCGACCGCAGG	Human(293T)	7960
	64	AAGGTCGCAAGCTTG	Human(293T)	11201
	65	AAGGTCGTCGCAACT	Human(293T)	8897
	66	AAGGTCTACGGAGTC	Human(293T)	23570
	67	AAGGTGAGCTATTGG	Human(293T)	10430
	68	AAGGTGATGACTAGT	Human(293T)	9337
	69	ACCAGACTCGGCAAC	Human(293T)	13103
	70	ACCAGAGGCTCAATC	Human(293T)	9979
	71	ACCAGAGGTCGAACC	Human(293T)	13276
	72	ACCAGATCTGGGCAG	Human(293T)	14924
	73	ACCAGATGCGCAATC	Human(293T)	20885
	74	ACCAGCAGAACCATA	Human(293T)	9802
	75	ACCAGCAGCGCAACT	Human(293T)	14082
	76	ACCAGCAGCGCTCCA	Human(293T)	19338
	77	ACCAGCCGCTGGCAG	Human(293T)	14737
	78	ACCAGCGACCCAACT	Human(293T)	5793
	79	ACCAGCGCAACTCCA	Human(293T)	8208
	80	ACCAGCGGCACGGAT	Human(293T)	6197
	81	ACCTAACTTCCAATC	Human(293T)	34731
	82	ACCTAATCTGGAACC	Human(293T)	14959
	83	ACCTACGCAAGTAGA	Human(293T)	13296
	84	ACCTACGCTCGGAGC	Human(293T)	4694
	85	ACCTACGGATCCTCA	Human(293T)	14141
	86	ACCTACGTCGGATGA	Human(293T)	12537
	87	ACCTACTAACCCTCA	Human(293T)	16569
	88	ACCTACTACGCTAAC	Human(293T)	6738
	89	ACCTACTTAAGACTG	Human(293T)	21976
	90	ACCTACTTAAGTAAT	Human(293T)	9993
	91	ACCTAGAGCTCAGAA	Human(293T)	8572
	92	ACCTAGAGTCCGCAA	Human(293T)	5429
	93	ACCTAGATATCAGTT	Human(293T)	8490
	94	ACGATACGATCCGCT	Human(293T)	8665
	95	ACGATAGAGTCTAAC	Human(293T)	18957
	96	ACGATATCCTGCCTT	Human(293T)	15258
	97	ACGATCAATCGGCGT	Human(293T)	13024
	98	ACGATCAGAACAACT	Human(293T)	10497
	99	ACGATCGCAACTCCA	Human(293T)	12892
	100	ACGATCGCAAGGTCC	Human(293T)	12916
	101	ACGATCTCCACTACG	Human(293T)	8123
	102	ACTAAATTACCGCCT	Human(293T)	17467
	103	ACTAACAATCGTATC	Human(293T)	12815
	104	ACTAACCTCACAGTT	Human(293T)	7409
	105	ACTAACGTCGGATAT	Human(293T)	9429
	106	ACTAACTACGCGAAG	Human(293T)	26827
	107	ACTAACTGGACGAAG	Human(293T)	16078
	108	ACTCGACGATGCTTG	Human(293T)	5120
	109	ACTCGACTTCCGCCT	Human(293T)	9871
	110	ACTCGATTCACAGAA	Human(293T)	9520
	111	ACTCGATTGGGATAT	Human(293T)	28524
	112	ACTCGCAACTCGGAT	Human(293T)	20889
	113	ACTCGCAATCGCTTG	Human(293T)	12849
	114	ACTCGCCTAGGCGGT	Human(293T)	15817
	115	ACTCGCGACCCCTCA	Human(293T)	9667
	116	ACTCGCGCAAGAGCT	Human(293T)	24749
	119	ACTCGGATGAGCCTT	Human(293T)	12510
	121	ACTTCAGAGTCTAAC	Human(293T)	29732
	122	ACTTCATGCGCGGAT	Human(293T)	16557
	123	ACTTCCAACTGCAAC	Human(293T)	33821
	124	ACTTCCCTAGGCGGT	Human(293T)	12349
	125	ACTTCCGGATCTACG	Human(293T)	8052
	126	ACTTCCGGCACGATT	Human(293T)	12419
	127	ACTTCCGGCACGCTC	Human(293T)	5784
	128	ACTTCGAGCTGTAAT	Human(293T)	31376
	129	ACTTCGAGTCCGGCA	Human(293T)	11446
	130	AGAACAGAGTCTTAA	Human(293T)	5779
	131	AGAACATGGCCCTAG	Human(293T)	18696
	132	AGAACCAACTCTACG	Human(293T)	4926
	133	AGAACCAGAAGATAT	Human(293T)	26316
	134	AGAACCAGTTGAGCT	Human(293T)	10268
	135	AGAACCGATTCAGTT	Human(293T)	12452
	136	AGAACCGCTCGCTTG	Human(293T)	7274
	137	AGAACCTAACGAACC	Human(293T)	8860
	138	AGAACCTACGCGCCT	Human(293T)	12613
	139	AGAACCTACGGATGA	Human(293T)	11611
	140	AGAACGACTGCCTCA	Human(293T)	18091
	141	AGAACGATGAGATGA	Human(293T)	6083
	142	AGAGTAGCGGCTAGT	Human(293T)	24943
	143	AGAGTATTACCGTCG	Human(293T)	26591
	144	AGAGTATTCACGATT	Human(293T)	31724
	145	AGAGTATTCACGCCT	Human(293T)	25290
	146	AGAGTCCTCAGCCTT	Human(293T)	10512
	147	AGAGTCTAACCTAGT	Human(293T)	4888
	148	AGAGTCTGGACAGTT	Human(293T)	7970
	149	AGAGTCTGGAGCTCT	Human(293T)	8804
	150	AGAGTGAACCGTAAT	Human(293T)	9696
	152	AGCGGAGGCTCAGTT	Human(293T)	16554
	153	AGCGGATTACCAATC	Human(293T)	12331
	154	AGCGGATTCACTGGA	Human(293T)	5063
	155	AGCGGCAGCGGCTTG	Human(293T)	24245
	156	AGCGGCGAAGCGCAA	Human(293T)	7812
	157	AGCGGCGACCGCGGT	Human(293T)	8171
	158	AGCGGCGCTCCTAGT	Human(293T)	4982
	159	AGCGGCGGCAGCGGT	Human(293T)	14379
	160	AGCGGCGTCGGCTTG	Human(293T)	7349
	161	AGCGGCTAGTCAGCG	Human(293T)	4612
	162	AGCGGCTTAAGACTG	Human(293T)	8251
	163	AGCGGGATATGCGAA	Human(293T)	8342
	164	AGGCTATCCTGCTTG	Human(293T)	12089
	165	AGGCTATCTGCAACT	Human(293T)	14079
	166	AGGCTATGGCCGAAG	Human(293T)	5689
	167	AGGCTCAATCCGATT	Human(293T)	24746
	168	AGGCTCAGCGCGGCA	Human(293T)	10048
	169	AGGCTCGACCCAACT	Human(293T)	10939
	170	AGGTCACGATGAGCT	Human(293T)	8331
	171	AGGTCACTAAGCTTG	Human(293T)	22416
	172	AGGTCAGTTGGTATC	Human(293T)	22951
	173	AGGTCATCCTCGTCG	Human(293T)	31527
	174	AGGTCCAGAACAACT	Human(293T)	5748
	175	AGGTCCAGAACAGAA	Human(293T)	33726
	176	AGGTCCAGTTCCATA	Human(293T)	13159
	177	AGGTCCGAAGGGTAA	Human(293T)	14947
	178	AGGTCCGATTCTACG	Human(293T)	9236
	179	AGGTCCGATTGGAGC	Human(293T)	28142
	180	AGGTCCTAACCAGCG	Human(293T)	23107
	181	AGGTCCTTAACTTAA	Human(293T)	6819
	182	AGTTGACTAAGATAT	Human(293T)	18795
	183	AGTTGATCCTCAGAA	Human(293T)	13798
	184	AGTTGATCCTCGGCA	Human(293T)	15794
	185	AGTTGATGCGGCAGG	Human(293T)	9209
	186	AGTTGATTCAATTGG	Human(293T)	10985
	187	AGTTGCAATCCGTCG	Human(293T)	9548
	188	AGTTGCCTCACGGAT	Human(293T)	4772
	189	AGTTGCGACCCAGCG	Human(293T)	11048
	190	AGTTGCGCAACGTCG	Human(293T)	20613
	191	AGTTGCGCTCCGGCA	Human(293T)	24381
	192	AGTTGCGCTCGGCGT	Human(293T)	9285
	193	AGTTGCGGCACAACT	Human(293T)	21740
	194	AGTTGCTTAAGCAGG	Human(293T)	19193
	195	AGTTGGAGTCATTCA	Human(293T)	6771
	196	ATCCTACTAACCGCT	Human(293T)	33263
	197	ATCCTACTAACCTAG	Human(293T)	16498
	198	ATCCTACTCGCGTCG	Human(293T)	6016
	199	ATCCTAGTTGGCAGG	Human(293T)	24106
	200	ATCCTATCCTCGACC	Human(293T)	7035
	201	ATCCTATTGGCGGAT	Human(293T)	12121
	202	ATCCTCAACTGGAGC	Human(293T)	13048
	203	ATCCTCAATCGCCTT	Human(293T)	6258
	204	ATCCTCAGCGATTCA	Human(293T)	9328
	205	ATCCTCAGTTCGCAA	Human(293T)	8612
	206	ATCCTCCGCTGGTAA	Human(293T)	12802
	207	ATCCTCGCCTGCGGT	Human(293T)	7385
	208	ATCCTGATGACGTCG	Human(293T)	14678
	209	ATCTGAGGCTGAGCT	Human(293T)	11123
	210	ATCTGATGCGCGCAA	Human(293T)	5994
	211	ATCTGATTGGATTCA	Human(293T)	14708
	212	ATCTGCAATCCAGTT	Human(293T)	13468
	213	ATCTGCGCAAGCTTG	Human(293T)	14411
	214	ATCTGCGCCTGCAAC	Human(293T)	10349
	215	ATCTGCTAACCTGGA	Human(293T)	16725
	216	ATCTGCTACGGCAGG	Human(293T)	6031
	217	ATGCGACTCGGCAAC	Human(293T)	7086
	218	ATGCGCAGCGCAATC	Human(293T)	7078
	219	ATGCGCCGCTGAGTC	Human(293T)	11614
	220	ATGCGCGAAGGATAT	Human(293T)	11322
	221	ATGCGCGACCCCTCA	Human(293T)	15310
	222	ATGCGCGCAAATTCA	Human(293T)	7592
	223	ATGGCAGAGTGGCGT	Human(293T)	8125
	224	ATGGCAGTTGCGAAG	Human(293T)	20523
	225	ATGGCATTCAGCTGC	Human(293T)	6012
	226	ATGGCCAGAAGGCAG	Human(293T)	10579
	227	ATGGCCAGCGCTAGT	Human(293T)	5217
	228	ATGGCCCATACTTAA	Human(293T)	17941
	230	ATGGCCGAAGCGTCG	Human(293T)	15805
	231	ATGGCCGATTCGCAA	Human(293T)	9722
	232	ATGGCCGCCTGCAAC	Human(293T)	5034
	233	ATGGCCGCTCGCTTG	Human(293T)	5295
	234	ATGGCGAGCTCTTAA	Human(293T)	13429
	235	ATTACACGATGGAGC	Human(293T)	6831
	236	ATTACAGAGTGACTG	Human(293T)	8980
	237	ATTACAGTTGCGAAG	Human(293T)	6803
	238	ATTACATGCGCTGGA	Human(293T)	8301
	240	ATTACCAATCCTAAC	Human(293T)	13620
	241	ATTACCAATCGCAGG	Human(293T)	26873
	243	ATTACCCATAGGAGC	Human(293T)	18839
	244	ATTACCCTCAGGCAG	Human(293T)	5304
	245	ATTACCGACCGGTAA	Human(293T)	14901
	246	ATTACCGATTGATAT	Human(293T)	10161
	247	ATTACCGCCTGAGTC	Human(293T)	8658
	248	ATTACCGGATGAACC	Human(293T)	6443
	249	ATTACCGGCACGCTC	Human(293T)	12578
	250	ATTACCTACGCAGAA	Human(293T)	5967
	251	ATTACCTCCACCATA	Human(293T)	21019
	252	ATTACCTGGAGCGGT	Human(293T)	23248
	253	ATTCAACCTAGTAAT	Human(293T)	18448
	254	ATTCAACTCGCGATT	Human(293T)	26697
	255	ATTCAACTCGCGGCA	Human(293T)	17218
	256	ATTCAACTCGGCTTG	Human(293T)	6597
	257	ATTCAACTCGGTATC	Human(293T)	24787
	258	ATTCAACTTCGCAAC	Human(293T)	11469
	259	ATTCAAGCGGGCTGC	Human(293T)	5775
	260	ATTCAAGGTCGCGAA	Human(293T)	13250
	261	ATTCAAGGTCGCTTG	Human(293T)	9042
	262	ATTCAATCCTGCTGC	Human(293T)	14033
	263	ATTCAATGGCGATAT	Human(293T)	11506
	264	ATTCAATTCACGTCG	Human(293T)	6821
	265	ATTCAATTCAGCCTT	Human(293T)	14754
	266	ATTCACAGCGCGGAT	Human(293T)	15886
	267	ATTCACAGCGGCTGC	Human(293T)	9235
	268	ATTCACCATACAGCG	Human(293T)	17864
	269	ATTCACGCTCGCAAC	Human(293T)	20120
	270	ATTCACGTCGCCATA	Human(293T)	24524
	271	ATTCACTAGTGAGCT	Human(293T)	12411
	272	ATTCACTGGACGACC	Human(293T)	9700
	273	ATTCACTGGAGTAGA	Human(293T)	5153
	274	ATTCAGAGCTGCGAA	Human(293T)	8522
	275	ATTGGACGATGATAT	Human(293T)	16719
	276	ATTGGACTAAGCTGC	Human(293T)	35480
	277	ATTGGACTCGCTACG	Human(293T)	5188
	279	ATTGGATCTGCAGTT	Human(293T)	15713
	280	ATTGGATCTGCTACG	Human(293T)	11505
	281	ATTGGCCTCAGCGAA	Human(293T)	20568
	282	ATTGGCGAAGGATAT	Human(293T)	5538
	283	ATTGGCGCTCGACTG	Human(293T)	21100
	284	CAACTACCTAGCAGG	Human(293T)	21277
	285	CAACTACGATCTACG	Human(293T)	10921
	286	CAACTACTTCCCATA	Human(293T)	29891
	287	CAACTAGGCTCTACG	Human(293T)	11644
	288	CAACTAGGTCCAGCG	Human(293T)	5569
	289	CAACTATCCTCTGGA	Human(293T)	5792
	290	CAACTCAATCCGACC	Human(293T)	6941
	291	CAACTCAGAACGATT	Human(293T)	6454
	292	CAACTCAGAAGTAAT	Human(293T)	8278
	293	CAACTCAGAAGTAGA	Human(293T)	8145
	294	CAACTCGCAACTAAC	Human(293T)	9279
	295	CAACTCGGATCTGGA	Human(293T)	9210
	296	CAACTCGGCAGCAAC	Human(293T)	22220
	297	CAACTCTCCACTAAC	Human(293T)	4988
	298	CAATCACCTACAGCG	Human(293T)	6248
	299	CAATCACTAACCTCA	Human(293T)	24282
	300	CAATCAGGCTCGGCA	Human(293T)	11449
	301	CAATCAGGCTCTAGT	Human(293T)	5541
	303	CAATCATCCTCCGCT	Human(293T)	5321
	304	CAATCATCTGCGATT	Human(293T)	7702
	305	CAATCCAACTGCTGC	Human(293T)	17217
	306	CAATCCAGCGGGTCC	Human(293T)	6060
	307	CAATCCAGTTCGGCA	Human(293T)	7158
	308	CAATCCGAAGCCTAG	Human(293T)	16687
	309	CAATCCGGATGATAT	Human(293T)	13445
	310	CAATCCGGATGGTAA	Human(293T)	28275
	311	CAATCCGGCAATTGG	Human(293T)	11890
	312	CAATCCTACGATTGG	Human(293T)	8089
	313	CAATCCTACGGAGCT	Human(293T)	6085
	314	CAATCCTAGTGCTGC	Human(293T)	19934
	315	CAGAAAGAGTGATGA	Human(293T)	13619
	316	CAGAAAGCGGCTTAA	Human(293T)	7167
	317	CAGAAAGCGGGAACC	Human(293T)	16968
	318	CAGAAATCCTGGTCC	Human(293T)	9526
	319	CAGAAATCTGCGCAA	Human(293T)	8656
	320	CAGAAATGGCGCCTT	Human(293T)	18664
	321	CAGAAATTCAATTCA	Human(293T)	4817
	322	CAGAACGCTCGCAAC	Human(293T)	6355
	323	CAGAACGGATCGACC	Human(293T)	34549
	324	CAGAACTCCACCTAG	Human(293T)	25358
	325	CAGAAGACTGCGATT	Human(293T)	7801
	326	CAGCGACTTCCTAAC	Human(293T)	27417
	328	CAGCGCCTAGCAATC	Human(293T)	14109
	329	CAGCGCGCAAGGCAG	Human(293T)	8147
	330	CAGCGCGTCGGAGTC	Human(293T)	23876
	331	CAGTTACTCGATTCA	Human(293T)	17575
	332	CAGTTACTCGGGTAA	Human(293T)	16443
	333	CAGTTAGGTCCTAAC	Human(293T)	36191
	334	CAGTTATCCTCGGCA	Human(293T)	7242
	335	CAGTTATCCTGCAGG	Human(293T)	16113
	336	CAGTTCCGCTCGCTC	Human(293T)	15457
	337	CAGTTCGATTGCTTG	Human(293T)	10503
	338	CAGTTCGCCTGCGAA	Human(293T)	9134
	339	CAGTTCGCTCCCTAG	Human(293T)	5465
	340	CAGTTCGGCACTAAC	Human(293T)	24446
	341	CAGTTCGTCGGCGAA	Human(293T)	5744
	342	CAGTTCTAGTGACTG	Human(293T)	30666
	343	CAGTTCTCCACTAGT	Human(293T)	17499
	344	CAGTTCTGGAGATAT	Human(293T)	6492
	346	CCATAAGCGGGCGGT	Human(293T)	7212
	347	CCATAATTCACGCTC	Human(293T)	7055
	348	CCATACCTCAATTGG	Human(293T)	12848
	349	CCATACGAAGCCATA	Human(293T)	8239
	350	CCATACGATTGCAAC	Human(293T)	12754
	351	CCATACGCCTCTACG	Human(293T)	7329
	352	CCATAGACTGCTAGT	Human(293T)	20957
	353	CCGCTAGAGTGCTTG	Human(293T)	5885
	354	CCGCTAGAGTGGCAG	Human(293T)	9952
	355	CCGCTAGTTGCGCAA	Human(293T)	7367
	356	CCGCTATCCTGCCTT	Human(293T)	6101
	357	CCGCTATGGCCAGAA	Human(293T)	9228
	358	CCGCTATTACGCTGC	Human(293T)	6128
	359	CCGCTCCTAGCCATA	Human(293T)	19781
	360	CCGCTCCTAGCCGCT	Human(293T)	6875
	361	CCTAGACCTACTCCA	Human(293T)	9933
	362	CCTAGAGCGGGCGAA	Human(293T)	4925
	363	CCTAGATTGGCTGGA	Human(293T)	12778
	364	CCTAGCAATCGCGGT	Human(293T)	37258
	365	CCTAGCGAAGGCTGC	Human(293T)	24709
	366	CCTAGCGATTCCTAG	Human(293T)	15285
	367	CCTAGCGCTCCAGCG	Human(293T)	18290
	368	CCTAGCGGATGATAT	Human(293T)	11863
	369	CCTAGCGGCACGTCG	Human(293T)	15678
	370	CCTAGCTACGCGACC	Human(293T)	4972
	371	CCTCAAGGTCGATAT	Human(293T)	7862
	372	CCTCAATGCGGCAGG	Human(293T)	21990
	374	CCTCAGAACCCGCAA	Human(293T)	4863
	375	CCTCAGAGCTCAACT	Human(293T)	21945
	376	CGAAGACTTCCAGTT	Human(293T)	9673
	377	CGAAGAGGTCCTCCA	Human(293T)	5005
	378	CGAAGCGATTGGTCC	Human(293T)	10024
	379	CGAAGCTCCACCATA	Human(293T)	7113
	380	CGAAGCTGGACGCCT	Human(293T)	33808
	381	CGAAGCTTAAGACTG	Human(293T)	15868
	382	CGACCAGGTCGAGCT	Human(293T)	6664
	383	CGACCATCCTATTGG	Human(293T)	4836
	384	CGACCATGCGGAGTC	Human(293T)	7645
	385	CGACCATGGCGAGTC	Human(293T)	20709
	386	CGACCCCGCTGCCTT	Human(293T)	15171
	387	CGACCCCTCAGTAAT	Human(293T)	20008
	388	CGACCCGAAGGCGAA	Human(293T)	18705
	389	CGACCCGCTCGGTAA	Human(293T)	9770
	390	CGACCCTAACGAGTC	Human(293T)	20702
	391	CGACCCTAACGCGAA	Human(293T)	6647
	392	CGACCCTACGGGAGC	Human(293T)	14750
	393	CGACCCTAGTCAACT	Human(293T)	16296
	394	CGACCGACTGCAACT	Human(293T)	7506
	395	CGATTACTTCCCTCA	Human(293T)	6594
	396	CGATTAGTTGGCAGG	Human(293T)	6495
	397	CGATTATGCGCGATT	Human(293T)	19314
	398	CGATTATGGCCGCTC	Human(293T)	10669
	399	CGATTCAACTGATGA	Human(293T)	38429
	400	CGATTCAGCGGCGAA	Human(293T)	7679
	401	CGATTCAGTTCCGCT	Human(293T)	15481
	402	CGATTCCATACGATT	Human(293T)	31932
	403	CGATTCGCTCCAGTT	Human(293T)	7929
	404	CGATTCGGCAGTATC	Human(293T)	4882
	405	CGCAAACTAACAGCG	Human(293T)	7013
	406	CGCAAAGAGTCAATC	Human(293T)	7406
	407	CGCAAAGTTGCTACG	Human(293T)	14392
	408	CGCAAATTACATTGG	Human(293T)	25358
	409	CGCAACAGCGCAACT	Human(293T)	12145
	410	CGCAACTAACCCGCT	Human(293T)	11265
	412	CGCAAGAGCTCTGGA	Human(293T)	24494
	413	CGCCTACTAAGTAGA	Human(293T)	8923
	414	CGCCTAGAGTGGCAG	Human(293T)	12263
	415	CGCCTATGGCGGAGC	Human(293T)	13754
	416	CGCCTCAACTGGCAG	Human(293T)	31026
	417	CGCCTCGGATCAACT	Human(293T)	5512
	418	CGCCTCGGCAGGAGC	Human(293T)	11483
	419	CGCCTGATGAGCAAC	Human(293T)	14414
	420	CGCCTGATGAGCGGT	Human(293T)	16532
	421	CGCTCACCTAGGCAG	Human(293T)	10915
	422	CGCTCACCTAGGTAA	Human(293T)	10935
	423	CGCTCATCTGGGCAG	Human(293T)	6248
	424	CGCTCATTGGGCCTT	Human(293T)	14521
	425	CGCTCCAGAACGTCG	Human(293T)	9681
	426	CGCTCCAGCGCAGCG	Human(293T)	6601
	427	CGCTCCCTAGCCATA	Human(293T)	6081
	428	CGCTCCGAAGGGAGC	Human(293T)	38232
	429	CGCTCCGACCATTGG	Human(293T)	19343
	430	CGCTCCTACGCGCAA	Human(293T)	12265
	431	CGCTCCTACGGATGA	Human(293T)	6544
	432	CGCTCCTCCACGCTC	Human(293T)	9911
	433	CGCTCGATGACAACT	Human(293T)	25013
	434	CGGATACTAAGCGAA	Human(293T)	7823
	435	CGGATAGGCTCAGCG	Human(293T)	36208
	436	CGGATATCCTCTAAC	Human(293T)	8505
	437	CGGATATTCACAACT	Human(293T)	11427
	438	CGGATATTCAGCAAC	Human(293T)	19977
	439	CGGATCGAAGCAGAA	Human(293T)	5906
	440	CGGATCGATTGGTCC	Human(293T)	17564
	441	CGGATCTAACCTCCA	Human(293T)	7398
	442	CGGATGAACCCCTAG	Human(293T)	6358
	443	CGGCAAGGCTGATGA	Human(293T)	11523
	444	CGGCAATCTGCGCCT	Human(293T)	11524
	445	CGGCAATTGGCGCAA	Human(293T)	16647
	446	CGGCACAGAACAGCG	Human(293T)	27856
	447	CGGCACAGTTGGCAG	Human(293T)	6386
	448	CGGCACCGCTGCTTG	Human(293T)	5991
	449	CGGCACCTCAGATGA	Human(293T)	14218
	450	CGGCACGATTGCTCT	Human(293T)	10544
	451	CGGCACGCCTGATAT	Human(293T)	5666
	452	CGGCACTAACGATAT	Human(293T)	6033
	453	CGGCACTACGGCGGT	Human(293T)	6572
	454	CGGCAGATATCAGTT	Human(293T)	17329
	455	CGTCGACCTACAGTT	Human(293T)	13646
	456	CGTCGAGAGTCGTCG	Human(293T)	14371
	457	CGTCGAGTTGGACTG	Human(293T)	13615
	458	CGTCGATGCGCTAGT	Human(293T)	7595
	459	CGTCGCAATCCTACG	Human(293T)	9538
	460	CGTCGCCTAGATTCA	Human(293T)	11834
	461	CGTCGCCTCACGCCT	Human(293T)	5185
	462	CGTCGCGACCGAGTC	Human(293T)	10481
	463	CGTCGCGCCTCGACC	Human(293T)	16277
	464	CGTCGCGCTCCGACC	Human(293T)	26302
	465	CGTCGCGGATGCGGT	Human(293T)	14397
	467	CGTCGCGGCAGCTCT	Human(293T)	5544
	468	CGTCGCTAACGGTCC	Human(293T)	5482
	470	CGTCGCTTAAATTGG	Human(293T)	5872
	471	CTAACACTAAGAGCT	Human(293T)	18902
	472	CTAACAGAGTCGACC	Human(293T)	23408
	473	CTAACAGGTCATTCA	Human(293T)	9917
	474	CTAACATGCGCGGCA	Human(293T)	8018
	475	CTAACATGCGGGCGT	Human(293T)	6840
	476	CTAACCGACCCAGTT	Human(293T)	9476
	477	CTAACCGCCTGACTG	Human(293T)	9290
	478	CTAACCGGATGGCGT	Human(293T)	6896
	479	CTAACCGGCACTGGA	Human(293T)	15547
	480	CTAACCGTCGGGCGT	Human(293T)	6250
	481	CTAACCTAACGGAGC	Human(293T)	8438
	482	CTACGACTAACTAAC	Human(293T)	17643
	483	CTACGACTAAGCTTG	Human(293T)	9546
	484	CTACGAGAGTCGTCG	Human(293T)	19351
	485	CTACGAGAGTCTAAC	Human(293T)	21670
	486	CTACGATGGCCTAGT	Human(293T)	29937
	487	CTACGCAGTTCCATA	Human(293T)	14089
	488	CTACGCGAAGCGCAA	Human(293T)	17074
	489	CTACGCGACCCTACG	Human(293T)	13641
	490	CTACGCGGATCGTCG	Human(293T)	21249
	491	CTACGCTAACGGTCC	Human(293T)	23916
	492	CTACGGACTGCCATA	Human(293T)	10377
	493	CTACGGAGTCCTAAC	Human(293T)	13619
	494	CTAGTACTTCGGAGC	Human(293T)	17243
	495	CTAGTAGAGTCTGGA	Human(293T)	21135
	496	CTAGTAGCGGGCGGT	Human(293T)	8329
	497	CTAGTAGGCTGTAAT	Human(293T)	23774
	498	CTAGTATGGCCGCAA	Human(293T)	8062
	499	CTAGTATTCAGCAAC	Human(293T)	20418
	500	CTAGTCAACTCCATA	Human(293T)	22512
	501	CTAGTCAGAAGACTG	Human(293T)	37247
	502	CTAGTCAGCGCTTAA	Human(293T)	11056
	503	CTAGTCCTAGGTATC	Human(293T)	6098
	504	CTAGTCGAAGCCGCT	Human(293T)	17446
	505	CTAGTCTACGCTAAC	Human(293T)	6297
	506	CTCCAACCTACGGCA	Human(293T)	12409
	507	CTCCAACGATGGAGC	Human(293T)	4821
	508	CTCCAAGGTCGATGA	Human(293T)	13684
	509	CTCCAATGCGGTAGA	Human(293T)	9042
	510	CTCCAATTGGGCGAA	Human(293T)	13857
	511	CTCCACAACTGTAGA	Human(293T)	12522
	512	CTCCACAATCGCGGT	Human(293T)	9723
	513	CTCCACAATCGCTGC	Human(293T)	12207
	514	CTCCACAGAACAGTT	Human(293T)	14098
	515	CTCCACAGTTCCTAG	Human(293T)	15820
	516	CTCCACAGTTCGCAA	Human(293T)	5170
	517	CTCCACCTAGGAACC	Human(293T)	16272
	518	CTCCACTACGCGGCA	Human(293T)	6888
	519	CTCCAGAACCCGGAT	Human(293T)	6383
	520	CTGGAACCTAGAGTC	Human(293T)	11482
	521	CTGGAACCTAGGTCC	Human(293T)	6965
	522	CTGGAAGAGTCGTCG	Human(293T)	16955
	523	CTGGAATCCTCAGAA	Human(293T)	34255
	524	CTGGACAACTGGAGC	Human(293T)	6025
	525	CTGGACAACTGGTCC	Human(293T)	11376
	526	CTGGACAGCGGCTGC	Human(293T)	5191
	527	CTGGACAGTTCGATT	Human(293T)	17073
	528	CTGGACGACCATTGG	Human(293T)	9880
	529	CTGGACGGCACCGCT	Human(293T)	8150
	530	CTGGACGGCAGGTCC	Human(293T)	15605
	531	CTGGACGTCGCTAGT	Human(293T)	6800
	532	CTTAAACGATGCAAC	Human(293T)	14284
	533	CTTAAAGCGGGGTAA	Human(293T)	21939
	534	CTTAAAGGTCGCGGT	Human(293T)	7346
	535	CTTAAAGTTGCAACT	Human(293T)	11122
	536	CTTAAATGCGCTTAA	Human(293T)	13440
	537	CTTAAATGCGGACTG	Human(293T)	7745
	538	CTTAAATGGCGATGA	Human(293T)	10948
	539	CTTAACCGCTGCTTG	Human(293T)	14032
	540	CTTAACGAAGGCTGC	Human(293T)	15660
	541	CTTAACGACCGACTG	Human(293T)	7593
	542	CTTAACGCTCCAATC	Human(293T)	7157
	543	CTTAACGCTCGAACC	Human(293T)	8394
	544	CTTAAGAACCGGCAG	Human(293T)	25536
	545	GAACCAGCGGGATAT	Human(293T)	24410
	546	GAACCATCCTCGCAA	Human(293T)	25708
	547	GAACCCCATAGAACC	Human(293T)	9208
	548	GAACCCCTCACAGAA	Human(293T)	10879
	549	GAACCCCTCACCTAG	Human(293T)	6635
	550	GAACCCGAAGCAACT	Human(293T)	4494
	551	GAACCCGAAGGAACC	Human(293T)	4843
	552	GAACCCGTCGCGGAT	Human(293T)	25240
	553	GAACCCTACGGGCAG	Human(293T)	19257
	554	GAACCCTAGTGCGAA	Human(293T)	5827
	555	GACTGACCTACGCCT	Human(293T)	10758
	556	GACTGATCTGCAGCG	Human(293T)	6965
	557	GACTGCCGCTCGGAT	Human(293T)	19822
	558	GACTGCCTAGCGGAT	Human(293T)	9514
	559	GACTGCCTCACAGTT	Human(293T)	16656
	560	GACTGCGCCTCCATA	Human(293T)	15488
	561	GACTGCGGATCTCCA	Human(293T)	6168
	562	GACTGCGGCACGCCT	Human(293T)	19682
	563	GACTGCGGCAGGTAA	Human(293T)	6347
	564	GACTGCTACGGAACC	Human(293T)	22382
	566	GACTGCTAGTCCGCT	Human(293T)	17242
	567	GACTGGAACCCTAAC	Human(293T)	8529
	568	GAGCTACGATGCCTT	Human(293T)	9098
	569	GAGCTACGATGCGAA	Human(293T)	10176
	570	GAGCTACGATGCGGT	Human(293T)	10812
	572	GAGCTCAGCGCCTAG	Human(293T)	9563
	573	GAGCTCCATAGATAT	Human(293T)	10190
	574	GAGCTCGAAGGAGCT	Human(293T)	29172
	575	GAGCTCGCAACTGGA	Human(293T)	14982
	576	GAGCTCGTCGGACTG	Human(293T)	6673
	577	GAGCTCTAGTCGGCA	Human(293T)	5535
	578	GAGCTGACTGCGAAG	Human(293T)	13998
	579	GAGTCACTAACGAAG	Human(293T)	13380
	580	GAGTCACTCGCTAGT	Human(293T)	12282
	581	GAGTCACTTCGCCTT	Human(293T)	9769
	583	GAGTCCAATCCAGTT	Human(293T)	7713
	584	GAGTCCAGAACGTCG	Human(293T)	8786
	585	GAGTCCCATAGCAAC	Human(293T)	18521
	586	GAGTCCGATTGAGTC	Human(293T)	9136
	587	GAGTCCGCCTGTATC	Human(293T)	38942
	588	GAGTCCTAGTCGCCT	Human(293T)	4809
	589	GAGTCCTCCACCTAG	Human(293T)	26081
	590	GATATACTTCGGAGC	Human(293T)	18477
	591	GATATATGGCCAGCG	Human(293T)	5138
	592	GATATATTACCAGCG	Human(293T)	18353
	593	GATATCGAAGCGCCT	Human(293T)	5913
	595	GATATCTAACGCAGG	Human(293T)	8245
	596	GATATCTCCAGGTAA	Human(293T)	15563
	597	GATATGAACCCCGCT	Human(293T)	12022
	598	GATGAACTAAGGCGT	Human(293T)	5941
	599	GATGAAGAGTGCGAA	Human(293T)	7636
	600	GATGAAGCGGGCAGG	Human(293T)	9462
	601	GATGAATGCGCCTAG	Human(293T)	25194
	602	GATGACAATCCCGCT	Human(293T)	13959
	603	GATGACAATCGAGCT	Human(293T)	22114
	604	GATGACAATCGCCTT	Human(293T)	11632
	605	GATGACCATAGGAGC	Human(293T)	34182
	606	GATGACGATTCGCAA	Human(293T)	7049
	607	GATGACGGATCTACG	Human(293T)	6192
	608	GATGACTACGCCTAG	Human(293T)	5012
	609	GATGACTGGACTAGT	Human(293T)	12550
	610	GATGACTGGAGCGAA	Human(293T)	11934
	611	GATGAGACTGGCTCT	Human(293T)	7907
	612	GATGAGAGTCCAATC	Human(293T)	17795
	613	GATGAGAGTCCAGAA	Human(293T)	6485
	614	GCAACACGATGATAT	Human(293T)	13742
	615	GCAACAGAGTGATAT	Human(293T)	5035
	616	GCAACATGGCCCTAG	Human(293T)	8767
	617	GCAACATGGCCTTAA	Human(293T)	21710
	618	GCAACATGGCGGTCC	Human(293T)	12883
	619	GCAACCCATACCTCA	Human(293T)	9474
	620	GCAACCCGCTCGAAG	Human(293T)	5964
	621	GCAACCGAAGCGAAG	Human(293T)	7307
	622	GCAACCGACCCCATA	Human(293T)	6901
	623	GCAACCGATTGAACC	Human(293T)	25258
	624	GCAACCGCTCCCTAG	Human(293T)	14425
	625	GCAACCGGATCTTAA	Human(293T)	28125
	626	GCAACCTAGTGCAGG	Human(293T)	18876
	627	GCAACCTGGAGCAAC	Human(293T)	27674
	628	GCAACGAACCGCGAA	Human(293T)	16770
	629	GCAGGACGATATTCA	Human(293T)	26320
	630	GCAGGAGTTGGAGTC	Human(293T)	17597
	631	GCAGGATTCACTAGT	Human(293T)	25022
	632	GCAGGCCTCAGTATC	Human(293T)	5267
	633	GCAGGCGATTGCGAA	Human(293T)	9699
	634	GCAGGCGCAACCTAG	Human(293T)	24252
	635	GCAGGCGCTCGCTGC	Human(293T)	6632
	636	GCAGGCGGCACTCCA	Human(293T)	14640
	637	GCAGGCTACGCTTAA	Human(293T)	5625
	638	GCCTTACTCGCTACG	Human(293T)	9728
	639	GCCTTACTTCGCCTT	Human(293T)	8620
	640	GCCTTCAATCGCCTT	Human(293T)	14467
	641	GCCTTCAGAAATTCA	Human(293T)	12725
	642	GCCTTCAGAAGAACC	Human(293T)	10558
	643	GCCTTCAGTTATTGG	Human(293T)	8991
	644	GCCTTCAGTTCGGCA	Human(293T)	10903
	645	GCCTTCAGTTGACTG	Human(293T)	11326
	646	GCCTTCCTAGGCGGT	Human(293T)	15932
	647	GCCTTCGAAGCAGAA	Human(293T)	9412
	648	GCCTTCGAAGGGCAG	Human(293T)	11535
	649	GCCTTCGATTCGAAG	Human(293T)	31353
	650	GCCTTCGCAAGATGA	Human(293T)	7711
	651	GCCTTCGGATCGATT	Human(293T)	10739
	652	GCCTTCGGATGCTGC	Human(293T)	6366
	653	GCCTTCTAACCGCCT	Human(293T)	6747
	654	GCCTTCTACGCAACT	Human(293T)	16863
	655	GCCTTGAACCGCAAC	Human(293T)	9039
	656	GCCTTGAGTCCGTCG	Human(293T)	4939
	657	GCGAAACCTACGCCT	Human(293T)	30503
	658	GCGAAACTAAGACTG	Human(293T)	14268
	659	GCGAAAGAGTGTAAT	Human(293T)	10435
	660	GCGAAAGCGGGCAAC	Human(293T)	4651
	661	GCGAAATCCTCGCTC	Human(293T)	5570
	662	GCGAAATGCGCGGAT	Human(293T)	22463
	663	GCGAAATGCGGCAGG	Human(293T)	25507
	664	GCGAAATTCAGCTCT	Human(293T)	10553
	665	GCGAACAACTCAGTT	Human(293T)	5300
	666	GCGAACCGCTCTAGT	Human(293T)	5770
	667	GCGAACCGCTGAACC	Human(293T)	26493
	668	GCGAACCTAGGATGA	Human(293T)	7599
	669	GCGAACGCTCCCTAG	Human(293T)	7183
	670	GCGAACTAGTCGCAA	Human(293T)	6777
	671	GCGAACTCCAGTATC	Human(293T)	35905
	672	GCGAACTTAACCTAG	Human(293T)	9173
	673	GCGAAGAACCGCTGC	Human(293T)	5483
	674	GCGAAGATATCTGGA	Human(293T)	19451
	675	GCGGTACCTAGATGA	Human(293T)	24417
	676	GCGGTACCTAGGCAG	Human(293T)	10056
	677	GCGGTACTCGCGTCG	Human(293T)	10472
	678	GCGGTACTTCGCCTT	Human(293T)	7466
	679	GCGGTATTACGGTCC	Human(293T)	20739
	680	GCGGTATTGGGCAAC	Human(293T)	4859
	681	GCGGTCAGCGGACTG	Human(293T)	9986
	682	GCGGTCAGCGGATGA	Human(293T)	9168
	683	GCGGTCAGCGGCGGT	Human(293T)	5278
	684	GCGGTGACTGGCTTG	Human(293T)	10345
	685	GCTCTAGGCTCGAAG	Human(293T)	17124
	686	GCTCTAGGTCCGCCT	Human(293T)	17501
	687	GCTCTCAGAAGCGAA	Human(293T)	26225
	688	GCTCTCCGCTGCTTG	Human(293T)	6573
	690	GCTCTCGCCTCAGCG	Human(293T)	6777
	691	GCTCTCGCCTCGGCA	Human(293T)	12714
	692	GCTCTCGCTCGCAGG	Human(293T)	5740
	693	GCTCTCGGATCGGCA	Human(293T)	12479
	695	GCTCTCTACGGGAGC	Human(293T)	9598
	696	GCTCTCTAGTGGTAA	Human(293T)	16853
	697	GCTCTCTTAACAGCG	Human(293T)	13690
	698	GCTCTGAGTCGCCTT	Human(293T)	8288
	699	GCTGCACTTCGAACC	Human(293T)	15091
	700	GCTGCATTGGGCTCT	Human(293T)	12935
	701	GCTGCCAATCGAGTC	Human(293T)	12692
	702	GCTGCCAGAACGCCT	Human(293T)	17781
	703	GCTGCCAGAAGCAGG	Human(293T)	17394
	704	GCTGCCAGCGCTACG	Human(293T)	25058
	705	GCTGCCGATTCTACG	Human(293T)	8905
	706	GCTGCCGTCGCTGGA	Human(293T)	16194
	707	GCTGCGAGCTGAGCT	Human(293T)	25783
	708	GCTGCGATGACAATC	Human(293T)	29955
	709	GCTTGAGTTGGCTTG	Human(293T)	13548
	710	GCTTGATCTGCTAAC	Human(293T)	14692
	711	GCTTGCAATCGATGA	Human(293T)	15663
	712	GCTTGCTACGCGCAA	Human(293T)	4720
	713	GGAGCAGGCTCGTCG	Human(293T)	5181
	714	GGAGCATGCGGATGA	Human(293T)	6823
	715	GGAGCCGCAAGAGTC	Human(293T)	6835
	716	GGAGCCGCAAGTATC	Human(293T)	9132
	717	GGAGCCGCCTCCTAG	Human(293T)	24990
	718	GGAGCCGCCTCGATT	Human(293T)	15218
	719	GGAGCCGGCACTAGT	Human(293T)	5594
	720	GGAGCCGTCGCAATC	Human(293T)	9030
	721	GGAGCCTAACCGATT	Human(293T)	16853
	722	GGCAGACGATGAACC	Human(293T)	10977
	723	GGCAGAGCGGGGAGC	Human(293T)	20553
	724	GGCAGAGTTGCGATT	Human(293T)	14012
	725	GGCAGATTGGGCGGT	Human(293T)	18767
	726	GGCAGCAACTGGAGC	Human(293T)	18623
	727	GGCAGCAGTTCTAAC	Human(293T)	28270
	728	GGCAGCCATAGATAT	Human(293T)	5094
	729	GGCAGCCTAGCGATT	Human(293T)	9612
	730	GGCAGCGCCTGTATC	Human(293T)	18334
	731	GGCAGCTAACCAACT	Human(293T)	23727
	732	GGCAGCTAACCGCAA	Human(293T)	25904
	733	GGCAGCTGGACGCTC	Human(293T)	5186
	734	GGCGTAGAGTCGATT	Human(293T)	5123
	735	GGCGTAGAGTGCGGT	Human(293T)	21487
	736	GGCGTATCTGCCATA	Human(293T)	8173
	737	GGCGTATGCGCAGTT	Human(293T)	24572
	738	GGCGTCGAAGCCTAG	Human(293T)	26445
	739	GGCGTCGCCTCAGAA	Human(293T)	21246
	740	GGCGTCGCCTGACTG	Human(293T)	10087
	741	GGCGTCTACGCTCCA	Human(293T)	36578
	742	GGCGTCTACGGCGAA	Human(293T)	25988
	743	GGCGTGAACCATTCA	Human(293T)	5635
	744	GGCGTGATATGCGAA	Human(293T)	11264
	745	GGCGTGATATGGAGC	Human(293T)	5631
	746	GGTAAACCTAGGCGT	Human(293T)	4605
	747	GGTAAACGATCGGCA	Human(293T)	4864
	748	GGTAAACGATGCTTG	Human(293T)	9291
	749	GGTAAACTTCATTCA	Human(293T)	14653
	750	GGTAAAGCGGCCTAG	Human(293T)	11013
	751	GGTAAAGGTCGGTCC	Human(293T)	6927
	752	GGTAAAGTTGGGTAA	Human(293T)	5407
	753	GGTAAATTACCCTCA	Human(293T)	7771
	754	GGTAACAATCGAGCT	Human(293T)	13466
	755	GGTAACAGAACGGCA	Human(293T)	9396
	756	GGTAACCGCTGAGCT	Human(293T)	4776
	757	GGTAACCGCTGCTTG	Human(293T)	25697
	758	GGTAACGATTGGCGT	Human(293T)	8675
	759	GGTAACGGATCCATA	Human(293T)	12324
	760	GGTAACGGCACTACG	Human(293T)	5680
	761	GGTAACTACGGAGCT	Human(293T)	4728
	762	GGTAACTAGTCGAAG	Human(293T)	27661
	763	GGTAAGACTGGTAAT	Human(293T)	5459
	765	GGTCCAGGTCCAATC	Human(293T)	7023
	766	GGTCCAGGTCCGGCA	Human(293T)	9698
	767	GGTCCAGTTGCGGCA	Human(293T)	18036
	768	GGTCCATGGCGGTCC	Human(293T)	18388
	769	GGTCCATTACGATGA	Human(293T)	14958
	770	GGTCCATTCAGGAGC	Human(293T)	5193
	771	GGTCCCGCTCCCATA	Human(293T)	13517
	772	GGTCCCGTCGCGAAG	Human(293T)	6088
	773	GGTCCCTCCACAATC	Human(293T)	5017
	774	GGTCCGACTGCGCCT	Human(293T)	8380
	775	GGTCCGAGCTCAGAA	Human(293T)	16609
	776	GTAATATCCTCCTAG	Human(293T)	14259
	777	GTAATATCCTCGTCG	Human(293T)	10436
	778	GTAATATCCTGAACC	Human(293T)	7598
	779	GTAATATCCTGGTAA	Human(293T)	9140
	781	GTAATCCGCTGAACC	Human(293T)	35841
	782	GTAATCCTCACGTCG	Human(293T)	6918
	783	GTAATCGATTCAGAA	Human(293T)	13157
	784	GTAATCGCCTGGTCC	Human(293T)	11014
	785	GTAATCGGCACGACC	Human(293T)	22223
	786	GTAATCGGCACGCTC	Human(293T)	9340
	787	GTAATCGTCGCTAAC	Human(293T)	21760
	788	GTAATCTTAAGTATC	Human(293T)	4856
	789	GTAGAAGAGTCAGAA	Human(293T)	11561
	790	GTAGAAGAGTGATGA	Human(293T)	15898
	791	GTAGAAGTTGCGTCG	Human(293T)	20646
	792	GTAGAATTGGCCATA	Human(293T)	9383
	793	GTAGACAATCGCGGT	Human(293T)	5354
	794	GTAGACAGCGCGACC	Human(293T)	8664
	795	GTAGACTAACGGAGC	Human(293T)	7252
	796	GTATCACTAAGCCTT	Human(293T)	21589
	797	GTATCAGTTGGCGGT	Human(293T)	9849
	798	GTATCATCCTGCGGT	Human(293T)	15692
	799	GTATCATGCGGCGAA	Human(293T)	14649
	800	GTATCATGGCGAGCT	Human(293T)	7751
	801	GTATCATTACGAACC	Human(293T)	7358
	802	GTATCATTGGGCTCT	Human(293T)	28172
	803	GTATCCAACTCGCCT	Human(293T)	13545
	804	GTATCCAACTGACTG	Human(293T)	19367
	805	GTATCCAATCGGAGC	Human(293T)	5425
	806	GTATCCAGCGGATAT	Human(293T)	5223
	807	GTATCCGACCCGCCT	Human(293T)	22286
	808	GTATCCGGCAGTAGA	Human(293T)	5647
	809	GTATCCTACGCTACG	Human(293T)	17174
	811	GTCCGACTCGCAGTT	Human(293T)	16881
	812	GTCCGACTTCCCGCT	Human(293T)	35207
	813	GTCCGAGGCTGATGA	Human(293T)	14483
	814	GTCCGAGGTCATTGG	Human(293T)	14878
	815	GTCCGAGGTCGCCTT	Human(293T)	16123
	816	GTCCGAGTTGCCGCT	Human(293T)	7984
	817	GTCCGATTGGCGGAT	Human(293T)	7006
	818	GTCCGCAGAAGTAAT	Human(293T)	27460
	819	GTCCGCAGTTGTAAT	Human(293T)	19215
	820	GTCCGCCTAGCCATA	Human(293T)	5386
	821	GTCCGCGCAAGACTG	Human(293T)	7282
	822	GTCCGCGCAAGCTTG	Human(293T)	10641
	823	GTCCGCGGCAGAACC	Human(293T)	10933
	824	GTCCGCTCCACGTCG	Human(293T)	10441
	825	GTCTAACGATGCAAC	Human(293T)	6420
	826	GTCTAAGCGGCCTAG	Human(293T)	5904
	827	GTCTAAGGTCCCGCT	Human(293T)	5147
	828	GTCTAATCCTGATGA	Human(293T)	11787
	829	GTCTAATCTGCAGAA	Human(293T)	10915
	830	GTCTAATGGCGCCTT	Human(293T)	10282
	831	GTCTAATTGGCGGCA	Human(293T)	6453
	832	GTCTACAATCCCTCA	Human(293T)	33729
	833	GTCTACAATCGCGGT	Human(293T)	13474
	834	GTCTACAGAAGCGGT	Human(293T)	7352
	835	GTCTACCTCACCTCA	Human(293T)	39659
	836	GTCTACCTCAGTAAT	Human(293T)	11003
	837	GTCTACGACCCCTCA	Human(293T)	34929
	838	GTCTACGACCCGCAA	Human(293T)	9822
	839	GTCTACGATTGATAT	Human(293T)	10303
	840	GTCTACGGCACGGAT	Human(293T)	8314
	841	GTCTACGTCGGCGAA	Human(293T)	10302
	842	GTCTACTAACCTTAA	Human(293T)	17478
	843	GTCTACTAACGGCAG	Human(293T)	21989
	844	GTCTACTAGTCAGTT	Human(293T)	14057
	845	GTCTACTCCAGACTG	Human(293T)	8140
	846	GTCTACTGGAGTAGA	Human(293T)	10398
	847	GTCTACTTAACAATC	Human(293T)	16047
	848	GTCTAGATATCAACT	Human(293T)	17492
	849	GTTAGACGATGGCAG	Human(293T)	16884
	850	GTTAGAGCGGGGCAG	Human(293T)	14310
	851	GTTAGAGGCTCGCAA	Human(293T)	9535
	852	GTTAGATCTGCTTAA	Human(293T)	20381
	853	GTTAGATGCGCTAGT	Human(293T)	9702
	854	GTTAGATTACGCCTT	Human(293T)	15853
	855	GTTAGCAACTGCAGG	Human(293T)	14546
	856	GTTAGCCATAGGCAG	Human(293T)	9681
	857	GTTAGCGACCGCAGG	Human(293T)	25151
	859	GTTAGCGCTCGCAAC	Human(293T)	6617
	860	GTTAGCGGATCGACC	Human(293T)	5246
	861	GTTAGCGTCGCTGGA	Human(293T)	19331
	862	GTTAGCTAACCGGCA	Human(293T)	7728
	863	GTTAGCTTAAGGTCC	Human(293T)	11684
	864	GTTAGGAGTCGCGAA	Human(293T)	6841
	865	TAAGGACGATGCAGG	Human(293T)	9634
	866	TAAGGACTAAATTCA	Human(293T)	14513
	867	TAAGGACTAACGCCT	Human(293T)	14145
	868	TAAGGACTTCGCGGT	Human(293T)	12373
	869	TAAGGAGAGTGACTG	Human(293T)	5952
	870	TAAGGAGCGGATTCA	Human(293T)	7085
	871	TAAGGAGCGGGATAT	Human(293T)	14117
	872	TAAGGAGCGGGCCTT	Human(293T)	9322
	873	TAAGGAGGCTGACTG	Human(293T)	9566
	874	TAAGGAGTTGGGCAG	Human(293T)	8596
	875	TAAGGATCCTCGATT	Human(293T)	25074
	876	TAAGGATCTGCGAAG	Human(293T)	7294
	877	TAAGGATGCGGCGGT	Human(293T)	22166
	878	TAAGGCAATCGACTG	Human(293T)	6007
	879	TAAGGCAGCGCGTCG	Human(293T)	19157
	880	TAAGGCCATAGCTCT	Human(293T)	4773
	881	TAAGGCCTAGGACTG	Human(293T)	31550
	882	TAAGGCGACCCGCAA	Human(293T)	7913
	883	TAAGGCGATTCAGCG	Human(293T)	22122
	884	TAAGGCGCTCCGGAT	Human(293T)	11431
	885	TAAGGCGGATCCATA	Human(293T)	10946
	886	TAAGGCGGCACGACC	Human(293T)	26990
	887	TAAGGCGGCAGATAT	Human(293T)	4618
	888	TAAGGCGGCAGCGAA	Human(293T)	18586
	889	TAAGGCTAGTCGCCT	Human(293T)	6515
	890	TAAGGGAGCTCAGAA	Human(293T)	4900
	891	TAAGGGAGCTGCGAA	Human(293T)	16017
	892	TAAGGGAGCTGGCAG	Human(293T)	15724
	893	TACGTACGATGATAT	Human(293T)	26130
	894	TACGTACTCGCAGCG	Human(293T)	12187
	895	TACGTAGTTGCCATA	Human(293T)	5526
	896	TACGTAGTTGGACTG	Human(293T)	9835
	897	TACGTATCCTGACTG	Human(293T)	17160
	898	TACGTATGCGCAGAA	Human(293T)	9861
	899	TACGTATGCGCCTAG	Human(293T)	21210
	900	TACGTATTACCAACT	Human(293T)	16670
	901	TACGTATTACGCTTG	Human(293T)	10685
	902	TACGTCCTCAGATAT	Human(293T)	9294
	903	TACGTCGCAACAGTT	Human(293T)	35454
	904	TACGTCGCCTCGCTC	Human(293T)	22073
	905	TACGTCGTCGCTCCA	Human(293T)	6051
	906	TACGTGAACCGGAGC	Human(293T)	10534
	907	TACGTGATATCGCTC	Human(293T)	13968
	908	TAGAGATCTGGATGA	Human(293T)	20200
	909	TAGAGATGCGGCCTT	Human(293T)	6150
	910	TAGAGATTACATTGG	Human(293T)	5090
	911	TAGAGATTGGGCCTT	Human(293T)	9696
	912	TAGAGCAACTCGCTC	Human(293T)	5285
	913	TAGAGCGCAACGGCA	Human(293T)	10563
	914	TAGAGCGGATGTAGA	Human(293T)	9489
	915	TAGAGCTTAAGCTTG	Human(293T)	18715
	916	TAGGAACGATGACTG	Human(293T)	5618
	917	TAGGAACTTCCCTAG	Human(293T)	35627
	918	TAGGAAGGTCGATGA	Human(293T)	4889
	919	TAGGAATTGGGGAGC	Human(293T)	10542
	920	TAGGACAACTGCTCT	Human(293T)	13524
	921	TAGGACAATCCAACT	Human(293T)	22425
	922	TAGGACAATCCCGCT	Human(293T)	29077
	923	TAGGACAATCGTAGA	Human(293T)	6295
	924	TAGGACAGAACGACC	Human(293T)	10337
	925	TAGGACAGAAGACTG	Human(293T)	15501
	926	TAGGACCATACGACC	Human(293T)	5304
	927	TAGGACGAAGGGAGC	Human(293T)	10957
	928	TAGGACGTCGCCTCA	Human(293T)	18912
	929	TAGGACGTCGCTAGT	Human(293T)	13460
	930	TAGGACTAGTCTAAC	Human(293T)	4674
	931	TAGGACTGGACCATA	Human(293T)	34403
	932	TAGGACTTAAGTAAT	Human(293T)	23753
	933	TATCTACCTACCTAG	Human(293T)	12120
	934	TATCTAGAGTCTAGT	Human(293T)	19139
	935	TATCTAGCGGCGCAA	Human(293T)	17614
	936	TATCTAGGTCGTATC	Human(293T)	24258
	937	TATCTAGTTGCCTAG	Human(293T)	11070
	939	TATCTATTACCTAAC	Human(293T)	28547
	940	TATCTATTACCTACG	Human(293T)	6193
	942	TATCTCAGAACTTAA	Human(293T)	4957
	943	TATCTCGATTCGAAG	Human(293T)	5349
	944	TATCTCGGCAGAACC	Human(293T)	13909
	945	TATCTGAGCTGCTGC	Human(293T)	5561
	946	TATCTGATATGCTCT	Human(293T)	5738
	947	TATGCACCTACTAAC	Human(293T)	6035
	948	TATGCAGCGGCTAAC	Human(293T)	7588
	949	TATGCAGGCTGGTAA	Human(293T)	13016
	950	TATGCAGTTGCGCAA	Human(293T)	12656
	951	TATGCAGTTGGCAGG	Human(293T)	6610
	952	TATGCATTACCAGCG	Human(293T)	19920
	953	TATGCCAGAAGGCAG	Human(293T)	15475
	954	TATGCCCTAGGCTCT	Human(293T)	5218
	955	TATGCCGCCTGCTCT	Human(293T)	8294
	956	TATGCCGGATCAGTT	Human(293T)	25041
	957	TATGCCTACGGAACC	Human(293T)	24997
	958	TATGCCTAGTCAGCG	Human(293T)	19355
	959	TATGCCTCCACTTAA	Human(293T)	15035
	960	TATGCCTGGACGCAA	Human(293T)	15417
	961	TATGCGAACCGTAGA	Human(293T)	19805
	962	TATGCGATGAGATAT	Human(293T)	27402
	963	TATTGACTCGCAGAA	Human(293T)	26479
	964	TATTGACTCGCTCCA	Human(293T)	18348
	965	TATTGCGACCGATAT	Human(293T)	7782
	966	TATTGCGATTGCAAC	Human(293T)	28541
	967	TCAGTACGATGTAAT	Human(293T)	8432
	968	TCAGTACTAACAGAA	Human(293T)	15028
	969	TCAGTACTTCCGCAA	Human(293T)	14985
	970	TCAGTAGGCTGGCAG	Human(293T)	8074
	971	TCAGTAGTTGCAATC	Human(293T)	8038
	973	TCAGTATGGCGATGA	Human(293T)	4564
	974	TCAGTATTGGGCTCT	Human(293T)	7210
	975	TCAGTCGATTGGTCC	Human(293T)	24616
	976	TCAGTCTAGTGATGA	Human(293T)	11915
	977	TCAGTGAGTCGTAGA	Human(293T)	13294
	978	TCATCACGATCGACC	Human(293T)	5747
	979	TCATCACTAAGCGGT	Human(293T)	9450
	980	TCATCACTTCCTACG	Human(293T)	9718
	981	TCATCAGAGTCCTAG	Human(293T)	10885
	982	TCATCAGGTCCAATC	Human(293T)	6933
	983	TCATCATTGGCTCCA	Human(293T)	13899
	984	TCATCCCATAGCAGG	Human(293T)	15071
	985	TCATCCCGCTGCAGG	Human(293T)	8395
	987	TCATCCGGCACCATA	Human(293T)	11042
	988	TCCGGACGATATTCA	Human(293T)	10558
	989	TCCGGAGAGTCCATA	Human(293T)	9107
	990	TCCGGCAATCGAGTC	Human(293T)	20322
	991	TCCGGCAGAACCTCA	Human(293T)	29132
	992	TCCGGCGACCCTACG	Human(293T)	36256
	993	TCCGGCGATTGCGAA	Human(293T)	17758
	994	TCCGGCGCCTGATAT	Human(293T)	7024
	995	TCCGGCGGATCTTAA	Human(293T)	19695
	996	TCCGGCGGCACGGCA	Human(293T)	23297
	997	TCCGGCTACGGTAAT	Human(293T)	29082
	998	TCCGGCTCCAGAGTC	Human(293T)	25979
	999	TCCGGCTCCAGGCAG	Human(293T)	12781
	1000	TCCGGCTTAACTGGA	Human(293T)	11901
	1001	TCGCGAGGTCCAACT	Human(293T)	6591
	1002	TCGCGAGGTCGCCTT	Human(293T)	30320
	1003	TCGCGAGTTGCAGAA	Human(293T)	11101
	1004	TCGCGATGCGGGTAA	Human(293T)	32535
	1005	TCGCGATGCGGGTCC	Human(293T)	7963
	1006	TCGCGCAGCGGCAAC	Human(293T)	9238
	1007	TCGCGCGCTCCTCCA	Human(293T)	7452
	1009	TCGCGCTACGATTGG	Human(293T)	10829
	1011	TCGCGCTACGCGCCT	Human(293T)	31753
	1012	TCGCGCTAGTCGAAG	Human(293T)	5264
	1013	TCGCGCTAGTCGGCA	Human(293T)	12754
	1014	TCGCGGAACCCAATC	Human(293T)	31899
	1015	TCGTAACCTAGGTCC	Human(293T)	4861
	1016	TCGTAACCTAGTAGA	Human(293T)	15264
	1017	TCGTAACTCGCCGCT	Human(293T)	7364
	1018	TCGTAAGCGGCTTAA	Human(293T)	11231
	1019	TCGTAATCTGGGTCC	Human(293T)	22453
	1020	TCGTAATTACCAACT	Human(293T)	4650
	1021	TCGTAATTCAGCTTG	Human(293T)	14145
	1022	TCGTACAACTGGTCC	Human(293T)	6353
	1023	TCGTACAATCCAATC	Human(293T)	8412
	1024	TCGTACAGTTGCTTG	Human(293T)	11129
	1026	TCGTACGATTGCTGC	Human(293T)	30425
	1027	TCGTACGCAAGAACC	Human(293T)	16384
	1028	TCGTACGCTCGCAGG	Human(293T)	18038
	1029	TCGTACGGATGCAAC	Human(293T)	6617
	1030	TCGTACGTCGGCTCT	Human(293T)	8337
	1031	TCGTACTACGGACTG	Human(293T)	7231
	1032	TCGTACTACGGCCTT	Human(293T)	4812
	1033	TCGTACTCCAGATAT	Human(293T)	26185
	1034	TCTACACCTAGGTCC	Human(293T)	8837
	1035	TCTACACTAAGTAGA	Human(293T)	7091
	1036	TCTACACTCGCTCCA	Human(293T)	12776
	1037	TCTACACTTCCGCTC	Human(293T)	5687
	1038	TCTACAGAGTCAGCG	Human(293T)	35604
	1039	TCTACATCTGCGCTC	Human(293T)	4735
	1040	TCTACATTGGCTTAA	Human(293T)	10071
	1041	TCTACCAATCGCCTT	Human(293T)	8740
	1042	TCTACCAATCGGTCC	Human(293T)	7788
	1043	TCTACCCGCTCTAGT	Human(293T)	5496
	1044	TCTACCGAAGGCCTT	Human(293T)	15371
	1045	TCTACCGACCGCTTG	Human(293T)	7332
	1046	TCTACCGACCGGCAG	Human(293T)	16373
	1047	TCTACCGACCGTAAT	Human(293T)	6034
	1048	TCTACCGCAAGGTCC	Human(293T)	8922
	1049	TCTACCGCTCGGCAG	Human(293T)	11504
	1050	TCTACCGTCGCAGAA	Human(293T)	5854
	1051	TCTACCTAACCGGCA	Human(293T)	6033
	1053	TCTACCTACGCTGGA	Human(293T)	25703
	1054	TCTACCTACGGACTG	Human(293T)	5847
	1057	TCTACGAGCTGGTAA	Human(293T)	9002
	1058	TCTACGATGAGAACC	Human(293T)	19670
	1059	TGAGAACTTCGAGCT	Human(293T)	10612
	1060	TGAGACAATCGCTTG	Human(293T)	9775
	1061	TGAGACAGCGCTAAC	Human(293T)	14978
	1062	TGAGACGATTCGCCT	Human(293T)	26088
	1063	TGAGACGCAACGGAT	Human(293T)	7382
	1064	TGAGACTAGTCGTCG	Human(293T)	7519
	1065	TGAGAGAACCGCCTT	Human(293T)	23032
	1066	TGAGAGAACCGGAGC	Human(293T)	7751
	1067	TGCGCACCTAGCAGG	Human(293T)	22092
	1068	TGCGCAGCGGGGAGC	Human(293T)	17504
	1069	TGCTAACCTACGAAG	Human(293T)	15621
	1070	TGCTAACTTCCAGTT	Human(293T)	5026
	1071	TGCTAAGAGTCCATA	Human(293T)	28260
	1072	TGCTACAATCGCTGC	Human(293T)	16142
	1073	TGCTACAGAAGGTAA	Human(293T)	23999
	1074	TGCTACAGTTCGGCA	Human(293T)	7516
	1075	TGCTACGGATGCGGT	Human(293T)	5434
	1076	TGCTACTCCACGGAT	Human(293T)	20063
	1077	TGCTAGAACCCGACC	Human(293T)	23902
	1078	TGGACACTAAGGTAA	Human(293T)	6210
	1079	TGGACAGAGTCTTAA	Human(293T)	31928
	1080	TGGACAGGCTGCTGC	Human(293T)	15755
	1081	TGGACATTCACGCAA	Human(293T)	16521
	1082	TGGACCGACCGCTCT	Human(293T)	12286
	1083	TTAGCACTAACGACC	Human(293T)	9231
	1084	TTAGCCAATCCTTAA	Human(293T)	11445
	1085	TTAGCCAGCGCCATA	Human(293T)	6883
	1086	TTAGCCCATACTGGA	Human(293T)	18101
	1087	TTAGCGAACCGCGAA	Human(293T)	23652
	1088	TTAGCGATGAGATGA	Human(293T)	8292
	1089	TTATGAGGTCCGATT	Human(293T)	12344
	1090	TTATGATGCGCTGGA	Human(293T)	13499
	1091	TTATGATTCAATTGG	Human(293T)	12634
	1092	TTATGCAACTGCGGT	Human(293T)	19651
	1093	TTATGCCTAGCTTAA	Human(293T)	10887
	1094	TTATGCGCCTCTAAC	Human(293T)	5569
	1095	TTATGCTACGCGACC	Human(293T)	5686
	1096	TTATGGAACCGCGGT	Human(293T)	9703
	1098	TTCATACCTACGGAT	Human(293T)	6768
	1099	TTCATCGCCTGGCAG	Human(293T)	11412
	1100	TTCATCGGCAGATAT	Human(293T)	13922
	1101	TTCATCTACGCCGCT	Human(293T)	6573
	1102	TTCATCTCCACGCTC	Human(293T)	12450
	1103	TTCGAACCTAATTCA	Human(293T)	16154
	1104	TTCGAACTCGGGAGC	Human(293T)	6363
	1105	TTCGAAGCGGGCCTT	Human(293T)	8937
	1106	TTCGAAGTTGGATGA	Human(293T)	5951
	1107	TTCGAATCCTGATAT	Human(293T)	8053
	1108	TTCGACAGCGCGCAA	Human(293T)	6850
	1109	TTCGACGACCCAATC	Human(293T)	21588
	1110	TTCGACTAACCGCCT	Human(293T)	13489
	1111	TTCGACTCCACAGCG	Human(293T)	11594
	1112	TTCGACTCCACTGGA	Human(293T)	13262
	1113	TTCGACTTAACCTCA	Human(293T)	9538
	1114	TTCGAGAGCTATTGG	Human(293T)	13118
	1115	TTGAAACCTACGCCT	Human(293T)	8145
	1116	TTGAAATCCTGTATC	Human(293T)	4857
	1117	TTGAAATGCGCGTCG	Human(293T)	8310
	1118	TTGAAATTACGAACC	Human(293T)	18351
	1119	TTGAACAGCGGCGGT	Human(293T)	19148
	1120	TTGAACGCCTGGCAG	Human(293T)	11675
	1121	TTGAAGACTGCAACT	Human(293T)	21086
	1122	TTGAAGAGCTCTGGA	Human(293T)	10625
	1123	AACCGACCTACCTAG	Mouse(3T3)	18380
	1124	AACCGAGCGGGCGAA	Mouse(3T3)	8972
	1125	AACCGCCGCTGATAT	Mouse(3T3)	11571
	1126	AACCGCCTCACGCCT	Mouse(3T3)	8417
	1127	AACCGCGATTCTACG	Mouse(3T3)	9675
	1128	AACCGCGCCTCAACT	Mouse(3T3)	6294
	1129	AACCGCTACGGCTCT	Mouse(3T3)	6079
	1130	AACCGCTTAACTACG	Mouse(3T3)	8708
	1131	AACCGGAACCCTAGT	Mouse(3T3)	11794
	1132	AACCGGATATGTATC	Mouse(3T3)	13451
	1133	AACGAACCTAGCGAA	Mouse(3T3)	8157
	1134	AACGAACGATCGAAG	Mouse(3T3)	9356
	1135	AACGAAGTTGCGAAG	Mouse(3T3)	12077
	1136	AACGAATGGCCGACC	Mouse(3T3)	6089
	1137	AACGACAACTGCCTT	Mouse(3T3)	10055
	1138	AACGACAGCGGAACC	Mouse(3T3)	13546
	1139	AACGACAGTTGCTGC	Mouse(3T3)	10225
	1140	AACGACCGCTCAACT	Mouse(3T3)	10554
	1141	AACGACGCAAGCCTT	Mouse(3T3)	7956
	1142	AACGACGGCAGCTTG	Mouse(3T3)	6660
	1143	AACGACTGGAGCCTT	Mouse(3T3)	7813
	1144	AACTCACCTAGCTTG	Mouse(3T3)	8536
	1145	AACTCACTCGGGAGC	Mouse(3T3)	10429
	1146	AACTCATCCTGCAAC	Mouse(3T3)	9330
	1147	AACTCATCTGCCTCA	Mouse(3T3)	4850
	1148	AACTCATTACCTACG	Mouse(3T3)	13958
	1149	AACTCATTACGCTTG	Mouse(3T3)	6870
	1150	AACTCATTGGATTCA	Mouse(3T3)	4781
	1151	AACTCATTGGATTGG	Mouse(3T3)	12721
	1152	AACTCATTGGCTAAC	Mouse(3T3)	10135
	1153	AACTCCCTAGCCTCA	Mouse(3T3)	8798
	1154	AACTCCGACCGCCTT	Mouse(3T3)	28604
	1155	AACTCCTAACGAGCT	Mouse(3T3)	14516
	1156	AAGACAGCGGGGCAG	Mouse(3T3)	13939
	1157	AAGACATTACCTTAA	Mouse(3T3)	4704
	1158	AAGACATTCACCGCT	Mouse(3T3)	13376
	1159	AAGACATTGGCGCAA	Mouse(3T3)	6210
	1160	AAGACCAGAAGCTCT	Mouse(3T3)	14243
	1161	AAGACCAGTTCGATT	Mouse(3T3)	25493
	1162	AAGACCGAAGGTATC	Mouse(3T3)	6013
	1163	AAGACCGACCCAGCG	Mouse(3T3)	10486
	1164	AAGACCGCTCCCATA	Mouse(3T3)	4612
	1165	AAGACCGCTCGGCGT	Mouse(3T3)	9910
	1166	AAGACCTAACCTGGA	Mouse(3T3)	5167
	1167	AAGACCTAACGCGAA	Mouse(3T3)	7201
	1168	AAGACCTAACGCTTG	Mouse(3T3)	8670
	1169	AAGACCTTAAGCTTG	Mouse(3T3)	17381
	1170	AAGCAACCTAGAACC	Mouse(3T3)	16286
	1171	AAGCAAGGCTGAACC	Mouse(3T3)	15204
	1172	AAGCAATGCGCGACC	Mouse(3T3)	14057
	1173	AAGCAATTGGCGAAG	Mouse(3T3)	34234
	1174	AAGCACAACTCTAGT	Mouse(3T3)	23006
	1175	AAGCACAGTTCAGAA	Mouse(3T3)	9608
	1176	AAGCACAGTTGGAGC	Mouse(3T3)	7836
	1177	AAGCACCATAGCCTT	Mouse(3T3)	9978
	1178	AAGCACGATTCTCCA	Mouse(3T3)	11465
	1179	AAGCACGCAAGTAAT	Mouse(3T3)	28578
	1180	AAGCACGCCTCTTAA	Mouse(3T3)	11437
	1181	AAGCACGCTCCGAAG	Mouse(3T3)	9064
	1182	AAGCACGCTCCGACC	Mouse(3T3)	9220
	1183	AAGCACGGATCGCCT	Mouse(3T3)	5346
	1184	AAGCACGGATCGGCA	Mouse(3T3)	7032
	1185	AAGCACTGGAGGTCC	Mouse(3T3)	18960
	1186	AAGCAGAACCCTAGT	Mouse(3T3)	19691
	1187	AAGGTACCTACCTCA	Mouse(3T3)	8931
	1188	AAGGTACTCGGCAGG	Mouse(3T3)	8788
	1189	AAGGTAGTTGATTGG	Mouse(3T3)	21371
	1190	AAGGTATGGCGATAT	Mouse(3T3)	12559
	1191	AAGGTATTGGCGACC	Mouse(3T3)	19121
	1192	AAGGTCAATCCAGAA	Mouse(3T3)	7265
	1193	AAGGTCAGCGCGCAA	Mouse(3T3)	5727
	1194	AAGGTCAGCGGCAGG	Mouse(3T3)	17067
	1195	AAGGTCAGCGGTAAT	Mouse(3T3)	8681
	1196	AAGGTCGAAGCCTAG	Mouse(3T3)	22917
	1197	ACCAGAGGCTCGAAG	Mouse(3T3)	7638
	1198	ACCAGAGGTCCGCCT	Mouse(3T3)	21471
	1199	ACCAGAGTTGCGATT	Mouse(3T3)	39454
	1200	ACCAGCCGCTCAGAA	Mouse(3T3)	17685
	1201	ACCAGCCGCTGATGA	Mouse(3T3)	5272
	1202	ACCAGCCTAGCGATT	Mouse(3T3)	7740
	1203	ACCAGCGAAGCAGTT	Mouse(3T3)	9632
	1204	ACCAGCGGATGGCAG	Mouse(3T3)	7243
	1205	ACCAGCGGCAGAACC	Mouse(3T3)	7013
	1206	ACCAGCTAGTATTCA	Mouse(3T3)	25150
	1207	ACCAGGAACCGATAT	Mouse(3T3)	10500
	1208	ACCAGGATGAGCTGC	Mouse(3T3)	5933
	1209	ACCTAATCCTGGCGT	Mouse(3T3)	11218
	1210	ACCTAATCTGGAGTC	Mouse(3T3)	6660
	1211	ACCTAATTACCCTAG	Mouse(3T3)	12396
	1212	ACCTACAGAACAGAA	Mouse(3T3)	5397
	1213	ACCTACCATAGAGTC	Mouse(3T3)	8244
	1214	ACCTACGCAAGGTAA	Mouse(3T3)	6091
	1215	ACCTACTAACCTTAA	Mouse(3T3)	4593
	1216	ACCTACTAACGGCGT	Mouse(3T3)	9184
	1218	ACCTAGAGTCGGTAA	Mouse(3T3)	25627
	1219	ACGATACTAAGGCAG	Mouse(3T3)	7765
	1220	ACGATACTCGCTTAA	Mouse(3T3)	5617
	1221	ACGATACTTCCCGCT	Mouse(3T3)	13197
	1222	ACGATAGCGGGCTGC	Mouse(3T3)	7668
	1223	ACGATATGCGGATAT	Mouse(3T3)	6686
	1224	ACGATATGGCCTTAA	Mouse(3T3)	6098
	1225	ACGATATTGGCGCCT	Mouse(3T3)	27563
	1226	ACGATCAGCGCAATC	Mouse(3T3)	5427
	1227	ACGATCAGTTCCGCT	Mouse(3T3)	7655
	1228	ACGATCCGCTGAACC	Mouse(3T3)	21444
	1229	ACGATCGTCGGGCAG	Mouse(3T3)	10345
	1230	ACGATCTAACCGACC	Mouse(3T3)	25119
	1231	ACGATCTAGTCCTCA	Mouse(3T3)	7845
	1232	ACTAAACTAAGGCGT	Mouse(3T3)	9380
	1233	ACTAAAGAGTCTGGA	Mouse(3T3)	5137
	1234	ACTAAAGGTCCCTAG	Mouse(3T3)	8100
	1235	ACTAAATTGGCTAAC	Mouse(3T3)	11752
	1236	ACTAAATTGGGCAGG	Mouse(3T3)	8542
	1237	ACTAACAACTGACTG	Mouse(3T3)	11659
	1238	ACTAACAATCATTCA	Mouse(3T3)	7665
	1239	ACTAACAATCCGCAA	Mouse(3T3)	5193
	1240	ACTAACAGAACGTCG	Mouse(3T3)	18866
	1241	ACTAACAGTTATTGG	Mouse(3T3)	11063
	1242	ACTAACCATAGATGA	Mouse(3T3)	15780
	1243	ACTAACGCTCGAGCT	Mouse(3T3)	7746
	1244	ACTAACGCTCGGTAA	Mouse(3T3)	4806
	1245	ACTAACGCTCGTAGA	Mouse(3T3)	12433
	1246	ACTAACTAGTCGAAG	Mouse(3T3)	5261
	1247	ACTCGACTAACTTAA	Mouse(3T3)	7586
	1248	ACTCGAGGCTGCTTG	Mouse(3T3)	15630
	1249	ACTCGCAGCGATTGG	Mouse(3T3)	4544
	1250	ACTCGCAGTTGTAGA	Mouse(3T3)	10484
	1251	ACTCGCCATACGATT	Mouse(3T3)	6494
	1252	ACTCGCGCAACTACG	Mouse(3T3)	20398
	1253	ACTCGCGGATCGCTC	Mouse(3T3)	12759
	1254	ACTCGCGTCGCAGAA	Mouse(3T3)	20316
	1255	ACTCGCGTCGCGGCA	Mouse(3T3)	17633
	1256	ACTCGCTAACGGTAA	Mouse(3T3)	5386
	1257	ACTCGCTAGTCGAAG	Mouse(3T3)	18686
	1258	ACTCGGATATGCCTT	Mouse(3T3)	6164
	1259	ACTTCAGAGTCCTAG	Mouse(3T3)	7325
	1260	ACTTCAGCGGCCATA	Mouse(3T3)	16806
	1261	ACTTCAGGCTCGGAT	Mouse(3T3)	14189
	1262	ACTTCATCCTCGACC	Mouse(3T3)	5227
	1263	ACTTCATGCGGCAGG	Mouse(3T3)	19363
	1264	ACTTCATGGCGCGGT	Mouse(3T3)	4907
	1265	ACTTCCCATAGGCAG	Mouse(3T3)	26772
	1266	ACTTCCCTCACTAAC	Mouse(3T3)	9375
	1267	ACTTCCGCAACAACT	Mouse(3T3)	9599
	1268	ACTTCCGCTCCGAAG	Mouse(3T3)	9711
	1269	ACTTCCGGCAGCCTT	Mouse(3T3)	8117
	1270	ACTTCCTCCAGGAGC	Mouse(3T3)	11436
	1271	AGAACATCCTGTATC	Mouse(3T3)	6915
	1272	AGAACCAGCGCAGAA	Mouse(3T3)	7382
	1273	AGAACCAGCGCGCTC	Mouse(3T3)	5881
	1274	AGAACCAGTTGCCTT	Mouse(3T3)	12623
	1275	AGAACCGCCTATTGG	Mouse(3T3)	9080
	1276	AGAACCGCCTGCTTG	Mouse(3T3)	8386
	1277	AGAACCGGCAATTCA	Mouse(3T3)	6175
	1278	AGAACCTTAACTAGT	Mouse(3T3)	35701
	1279	AGAACGAGTCCCGCT	Mouse(3T3)	6561
	1280	AGAGTACTCGGGAGC	Mouse(3T3)	5086
	1281	AGAGTACTTCCTACG	Mouse(3T3)	13750
	1282	AGAGTAGAGTATTCA	Mouse(3T3)	14450
	1283	AGAGTAGAGTCAATC	Mouse(3T3)	19701
	1284	AGAGTATCTGGCTTG	Mouse(3T3)	4837
	1285	AGAGTCTACGCGTCG	Mouse(3T3)	18400
	1286	AGCGGATCCTGGCAG	Mouse(3T3)	8478
	1287	AGCGGCAACTGCCTT	Mouse(3T3)	4599
	1288	AGCGGCAATCCGGCA	Mouse(3T3)	6067
	1289	AGCGGCAGCGCTCCA	Mouse(3T3)	15134
	1290	AGCGGCCATAGCGGT	Mouse(3T3)	13848
	1291	AGCGGCTCCACGATT	Mouse(3T3)	11423
	1292	AGCGGCTCCACTCCA	Mouse(3T3)	9967
	1293	AGGCTAGTTGGCTGC	Mouse(3T3)	9623
	1294	AGGCTATGCGCAATC	Mouse(3T3)	12962
	1295	AGGCTATTCAGCTGC	Mouse(3T3)	12760
	1296	AGGCTATTGGGCCTT	Mouse(3T3)	14048
	1297	AGGCTCAACTGAGTC	Mouse(3T3)	14209
	1298	AGGCTCCATACCGCT	Mouse(3T3)	6564
	1299	AGGCTCGACCCGATT	Mouse(3T3)	14209
	1300	AGGCTCGCAACAATC	Mouse(3T3)	15043
	1301	AGGCTCGGATGTAGA	Mouse(3T3)	14113
	1302	AGGCTCTACGGAGTC	Mouse(3T3)	20469
	1303	AGGCTCTGGACTCCA	Mouse(3T3)	6681
	1304	AGGTCACTTCATTCA	Mouse(3T3)	7644
	1305	AGGTCAGCGGATTCA	Mouse(3T3)	7720
	1306	AGGTCAGCGGGACTG	Mouse(3T3)	7111
	1307	AGGTCCAATCGAGTC	Mouse(3T3)	13000
	1308	AGGTCCAATCGCTGC	Mouse(3T3)	8553
	1309	AGGTCCAGTTGCAAC	Mouse(3T3)	17155
	1310	AGGTCCGCTCCTAGT	Mouse(3T3)	10336
	1311	AGGTCCTAACGAGCT	Mouse(3T3)	25032
	1312	AGGTCCTAACGGCAG	Mouse(3T3)	10125
	1313	AGGTCCTTAAGGTCC	Mouse(3T3)	4972
	1314	AGGTCGAGTCCCATA	Mouse(3T3)	20871
	1315	AGTTGACTTCGAGCT	Mouse(3T3)	13287
	1317	AGTTGAGTTGCCTAG	Mouse(3T3)	10864
	1318	AGTTGATTACCTAAC	Mouse(3T3)	22870
	1319	AGTTGCAATCGATAT	Mouse(3T3)	5556
	1320	AGTTGCAATCGGTCC	Mouse(3T3)	12322
	1321	AGTTGCAGAACTTAA	Mouse(3T3)	20330
	1322	AGTTGCCATAGCGGT	Mouse(3T3)	25600
	1323	AGTTGCGATTGAGCT	Mouse(3T3)	9848
	1324	AGTTGCTAACGCTGC	Mouse(3T3)	11536
	1325	AGTTGCTAGTGCGAA	Mouse(3T3)	32744
	1326	AGTTGCTAGTGCTTG	Mouse(3T3)	14039
	1328	AGTTGCTTAAGCTGC	Mouse(3T3)	9898
	1329	AGTTGGACTGCTGGA	Mouse(3T3)	7819
	1330	AGTTGGATGACAGTT	Mouse(3T3)	5576
	1331	ATCCTACTTCGAACC	Mouse(3T3)	13530
	1332	ATCCTAGAGTGACTG	Mouse(3T3)	8488
	1333	ATCCTAGGTCGGCAG	Mouse(3T3)	8955
	1334	ATCCTAGTTGGCAAC	Mouse(3T3)	17630
	1335	ATCCTATCCTGTAAT	Mouse(3T3)	12292
	1336	ATCCTATCTGCTCCA	Mouse(3T3)	6859
	1337	ATCCTATGCGCAATC	Mouse(3T3)	14708
	1338	ATCCTATGGCGAACC	Mouse(3T3)	9042
	1339	ATCCTATTACCGATT	Mouse(3T3)	28196
	1340	ATCCTCAGAAGACTG	Mouse(3T3)	7788
	1341	ATCCTCAGCGGGCAG	Mouse(3T3)	8306
	1342	ATCCTCGACCCCTAG	Mouse(3T3)	17980
	1343	ATCCTCGATTCGTCG	Mouse(3T3)	5024
	1344	ATCCTCGTCGGCAAC	Mouse(3T3)	15990
	1345	ATCCTCTAACCGACC	Mouse(3T3)	6432
	1346	ATCCTCTAGTATTGG	Mouse(3T3)	9858
	1347	ATCCTCTCCACCTAG	Mouse(3T3)	12323
	1348	ATCCTGAACCCTAGT	Mouse(3T3)	4984
	1349	ATCTGACTAAGTATC	Mouse(3T3)	8945
	1350	ATCTGAGAGTCTAGT	Mouse(3T3)	5496
	1351	ATCTGATGGCCGCAA	Mouse(3T3)	9365
	1352	ATCTGCAATCCAGCG	Mouse(3T3)	21126
	1353	ATCTGCCGCTGAACC	Mouse(3T3)	8326
	1354	ATCTGCCGCTGCAGG	Mouse(3T3)	28245
	1355	ATCTGCGCCTCCTAG	Mouse(3T3)	5702
	1356	ATCTGCGCTCGATAT	Mouse(3T3)	5078
	1357	ATCTGCGTCGGCAAC	Mouse(3T3)	5295
	1358	ATCTGGAGCTCCTCA	Mouse(3T3)	15792
	1359	ATGCGACGATCCATA	Mouse(3T3)	4549
	1360	ATGCGACTAACTTAA	Mouse(3T3)	9639
	1361	ATGCGACTAAGATAT	Mouse(3T3)	8519
	1362	ATGCGACTTCATTGG	Mouse(3T3)	5951
	1363	ATGCGAGCGGCTGGA	Mouse(3T3)	8183
	1364	ATGCGAGTTGGCCTT	Mouse(3T3)	5138
	1365	ATGCGATCCTCAGAA	Mouse(3T3)	6017
	1366	ATGCGATCTGGCAAC	Mouse(3T3)	14014
	1367	ATGCGATTACGAGTC	Mouse(3T3)	8050
	1368	ATGCGCCTCACGCTC	Mouse(3T3)	11205
	1369	ATGCGCGCCTCAGAA	Mouse(3T3)	10299
	1370	ATGCGCTACGCGTCG	Mouse(3T3)	21238
	1371	ATGCGCTCCACAGCG	Mouse(3T3)	25860
	1372	ATGCGGAACCCTCCA	Mouse(3T3)	5959
	1373	ATGCGGAACCGTAGA	Mouse(3T3)	15928
	1374	ATGGCACTTCGCAAC	Mouse(3T3)	7184
	1375	ATGGCCGACCCAGTT	Mouse(3T3)	6565
	1376	ATGGCCGCAAGCTCT	Mouse(3T3)	10044
	1377	ATGGCCGCCTGTAAT	Mouse(3T3)	5238
	1378	ATGGCCTAACGCGGT	Mouse(3T3)	7582
	1379	ATTACACCTACGCCT	Mouse(3T3)	8550
	1380	ATTACACCTAGATAT	Mouse(3T3)	20166
	1381	ATTACACTCGGCTCT	Mouse(3T3)	5716
	1382	ATTACAGCGGCGATT	Mouse(3T3)	4727
	1383	ATTACAGCGGCGGCA	Mouse(3T3)	13116
	1384	ATTACAGGTCCGGAT	Mouse(3T3)	12353
	1385	ATTACATGGCCGCTC	Mouse(3T3)	11299
	1386	ATTACATTACCGCCT	Mouse(3T3)	10345
	1387	ATTACCAGCGCGAAG	Mouse(3T3)	13115
	1388	ATTACCAGCGGAGCT	Mouse(3T3)	6753
	1389	ATTACCCGCTCAACT	Mouse(3T3)	9689
	1390	ATTACCCTCACTTAA	Mouse(3T3)	6911
	1391	ATTACCCTCAGTAAT	Mouse(3T3)	8327
	1392	ATTACCGCCTCCTAG	Mouse(3T3)	10692
	1393	ATTACCGCCTCGAAG	Mouse(3T3)	6729
	1394	ATTACCTAACGGTCC	Mouse(3T3)	7559
	1395	ATTACCTAGTCGTCG	Mouse(3T3)	13066
	1396	ATTACCTAGTGCTTG	Mouse(3T3)	16424
	1397	ATTACCTGGACTCCA	Mouse(3T3)	22849
	1398	ATTACCTGGAGCTTG	Mouse(3T3)	20353
	1399	ATTCAACGATGCGGT	Mouse(3T3)	12579
	1400	ATTCAACTAAATTCA	Mouse(3T3)	8289
	1401	ATTCAAGGCTATTCA	Mouse(3T3)	7146
	1402	ATTCAATCTGGCGGT	Mouse(3T3)	7604
	1403	ATTCACAACTCTAAC	Mouse(3T3)	11226
	1404	ATTCACAGAAATTGG	Mouse(3T3)	19204
	1405	ATTCACAGCGCGGCA	Mouse(3T3)	7571
	1406	ATTCACCGCTCTCCA	Mouse(3T3)	12338
	1407	ATTCACCTAGCTAAC	Mouse(3T3)	24796
	1408	ATTCACCTCACCTAG	Mouse(3T3)	10196
	1409	ATTCACGACCGCAAC	Mouse(3T3)	23677
	1410	ATTCACTGGAGACTG	Mouse(3T3)	10179
	1411	ATTGGACTCGGGCAG	Mouse(3T3)	6193
	1412	ATTGGACTTCGAACC	Mouse(3T3)	12786
	1413	ATTGGAGCGGGGCGT	Mouse(3T3)	6751
	1415	ATTGGATGGCCTTAA	Mouse(3T3)	11602
	1416	ATTGGATTACCAACT	Mouse(3T3)	5974
	1417	ATTGGATTACCAGTT	Mouse(3T3)	14237
	1418	ATTGGATTACGACTG	Mouse(3T3)	13843
	1419	ATTGGATTCACAATC	Mouse(3T3)	10682
	1420	ATTGGCAATCGAGTC	Mouse(3T3)	8593
	1421	ATTGGCCATACAGCG	Mouse(3T3)	11343
	1422	ATTGGCCATAGATGA	Mouse(3T3)	4621
	1423	ATTGGCCTAGGGCAG	Mouse(3T3)	5038
	1424	ATTGGCGACCGCAAC	Mouse(3T3)	6531
	1425	ATTGGCGCTCGGTCC	Mouse(3T3)	10599
	1426	ATTGGCTCCACGTCG	Mouse(3T3)	6285
	1427	ATTGGGAGTCCCTCA	Mouse(3T3)	6427
	1428	CAACTAGAGTGGCGT	Mouse(3T3)	5770
	1429	CAACTAGCGGCCTAG	Mouse(3T3)	11590
	1430	CAACTAGTTGATTCA	Mouse(3T3)	17270
	1431	CAACTATCTGGCTCT	Mouse(3T3)	10684
	1432	CAACTCCGCTCTAGT	Mouse(3T3)	8743
	1433	CAACTCGATTCGCAA	Mouse(3T3)	21695
	1434	CAACTCGGCACCTAG	Mouse(3T3)	11244
	1435	CAACTCGTCGGCGAA	Mouse(3T3)	9028
	1436	CAACTCTAACGATGA	Mouse(3T3)	9503
	1437	CAACTCTCCACCTCA	Mouse(3T3)	27895
	1438	CAATCACGATGTAGA	Mouse(3T3)	8267
	1439	CAATCACTTCCGCCT	Mouse(3T3)	5536
	1440	CAATCATGCGCGCCT	Mouse(3T3)	4924
	1441	CAATCATTACCGGAT	Mouse(3T3)	32136
	1442	CAATCATTGGGATAT	Mouse(3T3)	15108
	1443	CAATCATTGGGGCAG	Mouse(3T3)	10713
	1444	CAATCCCATACGCAA	Mouse(3T3)	6969
	1445	CAATCCCTCAGGCAG	Mouse(3T3)	10245
	1446	CAATCCGATTCAGAA	Mouse(3T3)	8336
	1447	CAATCCGCAACGCTC	Mouse(3T3)	13660
	1448	CAATCCGCAAGGTCC	Mouse(3T3)	9324
	1449	CAGAAATTGGGATGA	Mouse(3T3)	7048
	1450	CAGAACAATCGCTGC	Mouse(3T3)	5108
	1451	CAGAACAGTTCAACT	Mouse(3T3)	9121
	1452	CAGAACCTCAGCTCT	Mouse(3T3)	5154
	1453	CAGAACGAAGCAGAA	Mouse(3T3)	14796
	1454	CAGAACGGCACAGAA	Mouse(3T3)	6134
	1455	CAGAACTACGCAATC	Mouse(3T3)	10388
	1456	CAGCGACCTAGCTTG	Mouse(3T3)	6120
	1457	CAGCGAGGCTCAATC	Mouse(3T3)	20458
	1458	CAGCGAGTTGCGCAA	Mouse(3T3)	25017
	1459	CAGCGAGTTGGTAAT	Mouse(3T3)	26061
	1460	CAGCGATTCAGTAGA	Mouse(3T3)	11327
	1461	CAGCGCAACTGTAGA	Mouse(3T3)	7253
	1462	CAGCGCAGAACTCCA	Mouse(3T3)	14858
	1463	CAGCGCGATTCTAGT	Mouse(3T3)	4990
	1464	CAGCGGAGTCCTACG	Mouse(3T3)	10690
	1465	CAGTTACCTACGCAA	Mouse(3T3)	12288
	1466	CAGTTACCTACGGCA	Mouse(3T3)	9066
	1467	CAGTTACTCGCCATA	Mouse(3T3)	14987
	1468	CAGTTCAGCGGCTCT	Mouse(3T3)	10625
	1469	CAGTTCCGCTGCTGC	Mouse(3T3)	23884
	1470	CAGTTCTAACCTTAA	Mouse(3T3)	14578
	1471	CAGTTGAGCTGCAGG	Mouse(3T3)	10072
	1472	CCATAACTTCCGGAT	Mouse(3T3)	6847
	1473	CCATACAACTCAACT	Mouse(3T3)	12295
	1474	CCATACCTAGCGACC	Mouse(3T3)	4745
	1475	CCATACGCAACAACT	Mouse(3T3)	16013
	1476	CCATACGCAACGCCT	Mouse(3T3)	5646
	1477	CCATACGGATCGCTC	Mouse(3T3)	10986
	1478	CCATACTGGACAACT	Mouse(3T3)	7886
	1479	CCATAGAACCGAGCT	Mouse(3T3)	4981
	1480	CCGCTACGATCGCCT	Mouse(3T3)	11960
	1481	CCGCTACGATCTACG	Mouse(3T3)	5927
	1482	CCGCTACTTCCGGAT	Mouse(3T3)	16017
	1483	CCGCTAGGCTCGTCG	Mouse(3T3)	4641
	1484	CCGCTAGGTCGATGA	Mouse(3T3)	8085
	1485	CCGCTAGGTCGGTCC	Mouse(3T3)	9875
	1486	CCGCTCAATCGACTG	Mouse(3T3)	11669
	1487	CCGCTCCGCTGGCAG	Mouse(3T3)	5343
	1488	CCGCTCGATTCTCCA	Mouse(3T3)	7218
	1489	CCGCTCGCCTATTGG	Mouse(3T3)	8471
	1490	CCGCTCGGCAGCTTG	Mouse(3T3)	10499
	1491	CCGCTCTAGTGCTTG	Mouse(3T3)	6707
	1492	CCGCTCTGGACAATC	Mouse(3T3)	17584
	1493	CCGCTCTGGAGGAGC	Mouse(3T3)	13999
	1494	CCGCTGAACCCCTAG	Mouse(3T3)	13312
	1495	CCTAGACTTCATTGG	Mouse(3T3)	9421
	1496	CCTAGATTACGCGGT	Mouse(3T3)	5301
	1497	CCTAGATTGGATTGG	Mouse(3T3)	13857
	1498	CCTAGCCATACAATC	Mouse(3T3)	5100
	1499	CCTAGCCATACTTAA	Mouse(3T3)	9007
	1500	CCTAGCCGCTGCAAC	Mouse(3T3)	9595
	1501	CCTAGCGAAGGATGA	Mouse(3T3)	5803
	1502	CCTAGCGCTCGAACC	Mouse(3T3)	6373
	1503	CCTAGCTAGTGCGAA	Mouse(3T3)	6317
	1504	CCTCAAGTTGCGCAA	Mouse(3T3)	7604
	1505	CCTCACAGAACTCCA	Mouse(3T3)	5459
	1506	CCTCACGATTCTAGT	Mouse(3T3)	5439
	1507	CCTCACGCTCCTACG	Mouse(3T3)	5180
	1508	CGAAGAGCGGCTCCA	Mouse(3T3)	10249
	1509	CGAAGATTGGCGCTC	Mouse(3T3)	6027
	1510	CGAAGCAATCGCTCT	Mouse(3T3)	5356
	1511	CGAAGCAGTTCGGCA	Mouse(3T3)	21437
	1512	CGAAGCCTAGCGCCT	Mouse(3T3)	9557
	1513	CGAAGCCTAGCGGAT	Mouse(3T3)	25573
	1515	CGAAGCGTCGGAGTC	Mouse(3T3)	8314
	1516	CGAAGCTAGTCGAAG	Mouse(3T3)	9962
	1517	CGAAGCTGGACTAAC	Mouse(3T3)	19568
	1518	CGAAGGAGCTCGTCG	Mouse(3T3)	4963
	1519	CGACCACTAAGCTTG	Mouse(3T3)	12559
	1520	CGACCACTTCCGCTC	Mouse(3T3)	8173
	1521	CGACCAGAGTCCTAG	Mouse(3T3)	7045
	1522	CGACCAGCGGGCAAC	Mouse(3T3)	7244
	1523	CGACCATCCTGCTGC	Mouse(3T3)	22164
	1524	CGACCATGGCCAGAA	Mouse(3T3)	13674
	1525	CGACCCAGTTCAGCG	Mouse(3T3)	6451
	1526	CGACCCAGTTGACTG	Mouse(3T3)	24670
	1527	CGACCCTAACCAGCG	Mouse(3T3)	14521
	1528	CGACCCTACGCGTCG	Mouse(3T3)	14441
	1529	CGACCCTAGTCGTCG	Mouse(3T3)	8901
	1530	CGACCGAGCTGCTCT	Mouse(3T3)	6032
	1531	CGACCGAGCTGCTGC	Mouse(3T3)	10318
	1532	CGATTACTAAGGAGC	Mouse(3T3)	7664
	1533	CGATTAGTTGATTCA	Mouse(3T3)	12885
	1534	CGATTATGCGCAGCG	Mouse(3T3)	6040
	1535	CGATTATTACCAGCG	Mouse(3T3)	7787
	1536	CGATTATTGGATTGG	Mouse(3T3)	11593
	1537	CGATTCAGCGGCTCT	Mouse(3T3)	9165
	1538	CGATTCGATTCGCCT	Mouse(3T3)	14192
	1539	CGATTCGCAAATTGG	Mouse(3T3)	6602
	1540	CGATTCGCAAGCAGG	Mouse(3T3)	12161
	1541	CGATTCGCCTCCGCT	Mouse(3T3)	15910
	1542	CGATTCGGATGCGAA	Mouse(3T3)	10047
	1543	CGATTCTAACCTACG	Mouse(3T3)	12132
	1544	CGATTCTAGTCGCAA	Mouse(3T3)	8241
	1545	CGATTGACTGGTAGA	Mouse(3T3)	6644
	1546	CGATTGAGTCGCAAC	Mouse(3T3)	12382
	1547	CGCAAACCTACAATC	Mouse(3T3)	9411
	1548	CGCAAACGATCAATC	Mouse(3T3)	5483
	1549	CGCAAACTAAGCGGT	Mouse(3T3)	34406
	1550	CGCAAAGTTGCGAAG	Mouse(3T3)	12441
	1551	CGCAAATCCTCGGCA	Mouse(3T3)	22200
	1552	CGCAACAACTGCGAA	Mouse(3T3)	15010
	1553	CGCAACAGTTCAGTT	Mouse(3T3)	11067
	1554	CGCAACCTCACCGCT	Mouse(3T3)	4647
	1555	CGCAACGAAGCTCCA	Mouse(3T3)	9139
	1556	CGCAACTAACCTGGA	Mouse(3T3)	7241
	1557	CGCAACTTAACTCCA	Mouse(3T3)	6947
	1558	CGCAAGAACCGCCTT	Mouse(3T3)	23834
	1559	CGCAAGAGCTCCTCA	Mouse(3T3)	11858
	1560	CGCCTATGCGGAGCT	Mouse(3T3)	8614
	1561	CGCCTCAGCGGCGAA	Mouse(3T3)	5413
	1562	CGCCTCCATAGGTCC	Mouse(3T3)	11719
	1563	CGCCTCGACCGGCAG	Mouse(3T3)	5724
	1564	CGCCTCGCAACAGCG	Mouse(3T3)	18593
	1565	CGCCTCGCAACGCCT	Mouse(3T3)	6956
	1566	CGCCTCGCAACGGCA	Mouse(3T3)	10568
	1567	CGCCTCGGCACTACG	Mouse(3T3)	6276
	1568	CGCCTCTGGACTAGT	Mouse(3T3)	14739
	1569	CGCTCAGCGGGATAT	Mouse(3T3)	7220
	1570	CGCTCATCTGGGTCC	Mouse(3T3)	15646
	1571	CGCTCATTCACAGCG	Mouse(3T3)	4942
	1572	CGCTCATTGGGCTCT	Mouse(3T3)	7229
	1573	CGCTCATTGGGGAGC	Mouse(3T3)	5662
	1574	CGCTCCAGAACTAGT	Mouse(3T3)	13111
	1575	CGCTCCGAAGCGGAT	Mouse(3T3)	19425
	1576	CGGATACCTAGGTAA	Mouse(3T3)	8254
	1577	CGGATACTTCGATGA	Mouse(3T3)	8940
	1578	CGGATAGGTCCAGAA	Mouse(3T3)	11574
	1579	CGGATATCTGGATAT	Mouse(3T3)	11864
	1580	CGGATCAATCGAGTC	Mouse(3T3)	9776
	1581	CGGATCCGCTGTAGA	Mouse(3T3)	4650
	1582	CGGATCCTAGGCCTT	Mouse(3T3)	7626
	1583	CGGATCGAAGCAATC	Mouse(3T3)	9285
	1584	CGGATCGATTGCGGT	Mouse(3T3)	20023
	1585	CGGATCGCTCCCTAG	Mouse(3T3)	26141
	1586	CGGATCGCTCCCTCA	Mouse(3T3)	8150
	1587	CGGATCGCTCCGATT	Mouse(3T3)	10551
	1588	CGGATCTAACCCTCA	Mouse(3T3)	21638
	1589	CGGATCTAGTCTAGT	Mouse(3T3)	19392
	1590	CGGATGATGAGAGTC	Mouse(3T3)	7079
	1591	CGGCAATCCTGCAAC	Mouse(3T3)	26308
	1592	CGGCAATCTGCCTCA	Mouse(3T3)	5377
	1593	CGGCAATTACCGGAT	Mouse(3T3)	26055
	1594	CGGCACAGCGCCTCA	Mouse(3T3)	23196
	1595	CGGCACCGCTCAGTT	Mouse(3T3)	16583
	1596	CGGCACTGGAGCAAC	Mouse(3T3)	10943
	1597	CGGCAGAACCCCGCT	Mouse(3T3)	7075
	1598	CGGCAGAGCTCGTCG	Mouse(3T3)	10034
	1599	CGTCGACCTAGGTAA	Mouse(3T3)	12509
	1600	CGTCGACGATATTGG	Mouse(3T3)	20919
	1601	CGTCGACGATGGTAA	Mouse(3T3)	11390
	1602	CGTCGATCCTGCAAC	Mouse(3T3)	12186
	1603	CGTCGATGCGGCCTT	Mouse(3T3)	16113
	1604	CGTCGCAATCCGCCT	Mouse(3T3)	26435
	1605	CGTCGCAGAAGCGAA	Mouse(3T3)	19063
	1606	CGTCGCCATAGATAT	Mouse(3T3)	8984
	1607	CGTCGCGGCACTAGT	Mouse(3T3)	8471
	1608	CGTCGCTCCACGACC	Mouse(3T3)	11806
	1609	CTAACATGGCGCAGG	Mouse(3T3)	8467
	1610	CTAACATTCACTGGA	Mouse(3T3)	6706
	1611	CTAACATTGGCGTCG	Mouse(3T3)	7544
	1612	CTAACCAGTTCTCCA	Mouse(3T3)	15598
	1613	CTAACCGACCGCCTT	Mouse(3T3)	16025
	1614	CTAACCGGATGTAGA	Mouse(3T3)	21245
	1615	CTAACCGTCGCGCTC	Mouse(3T3)	5144
	1616	CTAACCTCCACAGCG	Mouse(3T3)	8699
	1617	CTAACGACTGGCAAC	Mouse(3T3)	10597
	1618	CTAACGATATGACTG	Mouse(3T3)	13017
	1619	CTACGACCTACCTCA	Mouse(3T3)	8226
	1620	CTACGAGCGGCGCTC	Mouse(3T3)	8674
	1621	CTACGAGTTGCGCCT	Mouse(3T3)	37441
	1622	CTACGATGCGGGAGC	Mouse(3T3)	21323
	1623	CTACGATTACGGTAA	Mouse(3T3)	18381
	1624	CTACGCCTAGCAGAA	Mouse(3T3)	14518
	1625	CTACGCGCTCGGCGT	Mouse(3T3)	6675
	1626	CTACGCGGCACCGCT	Mouse(3T3)	32690
	1627	CTACGCGTCGCTGGA	Mouse(3T3)	32535
	1628	CTACGCGTCGGCTGC	Mouse(3T3)	28749
	1629	CTACGCGTCGGGTCC	Mouse(3T3)	15025
	1630	CTACGCTAGTGCAGG	Mouse(3T3)	8311
	1631	CTACGCTCCACGATT	Mouse(3T3)	7468
	1632	CTACGGACTGGACTG	Mouse(3T3)	5529
	1633	CTAGTACCTACAACT	Mouse(3T3)	28338
	1634	CTAGTACGATGATGA	Mouse(3T3)	7904
	1635	CTAGTAGGCTGGTCC	Mouse(3T3)	20478
	1636	CTAGTATCCTATTGG	Mouse(3T3)	4659
	1637	CTAGTATGCGCCGCT	Mouse(3T3)	7732
	1638	CTAGTATTACCGAAG	Mouse(3T3)	4894
	1639	CTAGTATTCAGTAGA	Mouse(3T3)	9434
	1640	CTAGTCAACTGCAAC	Mouse(3T3)	13056
	1641	CTAGTCAGCGGGTCC	Mouse(3T3)	10417
	1642	CTAGTCCGCTCCGCT	Mouse(3T3)	10255
	1643	CTAGTCCTCACTAGT	Mouse(3T3)	7351
	1644	CTAGTCTACGGAGCT	Mouse(3T3)	29840
	1645	CTAGTCTAGTGCTCT	Mouse(3T3)	10396
	1646	CTAGTGAGCTCTTAA	Mouse(3T3)	34597
	1647	CTAGTGAGTCGGCGT	Mouse(3T3)	5758
	1648	CTCCAAGGCTCGCCT	Mouse(3T3)	8918
	1649	CTCCAAGGCTGAGCT	Mouse(3T3)	7084
	1650	CTCCAATTACCAGTT	Mouse(3T3)	6133
	1651	CTCCAATTACGACTG	Mouse(3T3)	7301
	1652	CTCCAATTGGCGGCA	Mouse(3T3)	6884
	1653	CTCCACAATCGTAGA	Mouse(3T3)	11782
	1654	CTCCACAGCGGAGTC	Mouse(3T3)	15518
	1655	CTCCACCGCTCGCTC	Mouse(3T3)	6009
	1656	CTCCACCTAGGCTGC	Mouse(3T3)	8577
	1657	CTCCACGAAGCGCCT	Mouse(3T3)	7644
	1658	CTCCACTAACGAGTC	Mouse(3T3)	4829
	1659	CTCCACTGGACGCCT	Mouse(3T3)	8681
	1660	CTCCACTTAACTAAC	Mouse(3T3)	6338
	1661	CTCCAGACTGCTTAA	Mouse(3T3)	23443
	1662	CTCCAGACTGGGTAA	Mouse(3T3)	5572
	1663	CTCCAGATATCCGCT	Mouse(3T3)	4799
	1664	CTGGAACGATGCTCT	Mouse(3T3)	7997
	1665	CTGGAACGATGTAAT	Mouse(3T3)	6276
	1666	CTGGAACTAACAGTT	Mouse(3T3)	4772
	1667	CTGGAAGGCTCTCCA	Mouse(3T3)	20794
	1668	CTGGAAGTTGGCGGT	Mouse(3T3)	15505
	1669	CTGGAATGCGATTGG	Mouse(3T3)	7621
	1670	CTGGAATGCGCGGCA	Mouse(3T3)	15569
	1671	CTGGAATTCACTACG	Mouse(3T3)	5264
	1672	CTGGACAGTTCTAGT	Mouse(3T3)	30510
	1673	CTGGACCGCTCAGAA	Mouse(3T3)	5052
	1674	CTGGACCTCACTAGT	Mouse(3T3)	12208
	1675	CTGGACGCTCATTGG	Mouse(3T3)	6990
	1676	CTGGACTAACCTGGA	Mouse(3T3)	5968
	1677	CTGGACTAGTCGAAG	Mouse(3T3)	8383
	1678	CTGGACTAGTCGATT	Mouse(3T3)	7716
	1679	CTGGACTCCAGGAGC	Mouse(3T3)	9918
	1680	CTGGAGAGCTGAACC	Mouse(3T3)	14076
	1681	CTTAAACTTCCTTAA	Mouse(3T3)	8840
	1682	CTTAAACTTCGGAGC	Mouse(3T3)	23019
	1683	CTTAAATCCTATTCA	Mouse(3T3)	9080
	1684	CTTAAATCTGGGTAA	Mouse(3T3)	35340
	1685	CTTAAATTGGGTAAT	Mouse(3T3)	5630
	1686	CTTAACAGCGGAACC	Mouse(3T3)	31540
	1687	CTTAACGCCTCTAAC	Mouse(3T3)	16826
	1688	CTTAACGTCGCAGTT	Mouse(3T3)	9646
	1689	CTTAAGAGTCCAATC	Mouse(3T3)	6819
	1691	GAACCAGGCTGCCTT	Mouse(3T3)	7587
	1692	GAACCATGGCGATGA	Mouse(3T3)	7971
	1693	GAACCATTACGCGGT	Mouse(3T3)	9151
	1694	GAACCCAACTCCTAG	Mouse(3T3)	7614
	1695	GAACCCGGCAGCCTT	Mouse(3T3)	16787
	1696	GAACCCGTCGATTCA	Mouse(3T3)	31967
	1697	GAACCGAGTCCTACG	Mouse(3T3)	5833
	1698	GACTGACGATCGATT	Mouse(3T3)	20014
	1699	GACTGACTAAATTGG	Mouse(3T3)	7125
	1700	GACTGACTAAGATGA	Mouse(3T3)	8751
	1701	GACTGATGGCGCCTT	Mouse(3T3)	19770
	1702	GACTGATTGGCCATA	Mouse(3T3)	10359
	1703	GACTGCTAACGTATC	Mouse(3T3)	13798
	1704	GAGCTAGAGTCTAGT	Mouse(3T3)	30140
	1705	GAGCTATCTGGCAAC	Mouse(3T3)	4728
	1706	GAGCTCAGTTCAGAA	Mouse(3T3)	8233
	1707	GAGCTCCGCTCCATA	Mouse(3T3)	8590
	1708	GAGCTCCTCACTAAC	Mouse(3T3)	22460
	1709	GAGCTCGAAGGCGAA	Mouse(3T3)	11405
	1710	GAGCTCGCCTCAGCG	Mouse(3T3)	4870
	1711	GAGCTCGCTCCAGCG	Mouse(3T3)	10017
	1712	GAGCTCGCTCCCTCA	Mouse(3T3)	24050
	1713	GAGCTCGCTCGCTGC	Mouse(3T3)	14597
	1714	GAGCTCGGATCGGAT	Mouse(3T3)	5806
	1715	GAGCTCTAGTGGAGC	Mouse(3T3)	17345
	1716	GAGCTCTCCACGGAT	Mouse(3T3)	9444
	1717	GAGTCACTAACGGCA	Mouse(3T3)	7489
	1718	GAGTCAGGTCGGCGT	Mouse(3T3)	9949
	1719	GAGTCATTACCTGGA	Mouse(3T3)	10353
	1720	GAGTCATTACGTAAT	Mouse(3T3)	11073
	1721	GAGTCATTGGGCGGT	Mouse(3T3)	8174
	1722	GAGTCCAGTTCTTAA	Mouse(3T3)	8496
	1723	GAGTCCAGTTGGTAA	Mouse(3T3)	9170
	1724	GAGTCCCTAGGGTCC	Mouse(3T3)	12500
	1725	GAGTCCCTCACCTAG	Mouse(3T3)	8149
	1726	GAGTCCGCCTCTTAA	Mouse(3T3)	4112
	1727	GAGTCCTACGGCCTT	Mouse(3T3)	13935
	1728	GAGTCGAGCTCTTAA	Mouse(3T3)	14912
	1729	GATATACCTACGGCA	Mouse(3T3)	7955
	1730	GATATATCCTGCAAC	Mouse(3T3)	10140
	1731	GATATCAATCGAACC	Mouse(3T3)	12881
	1732	GATATCAGCGGATAT	Mouse(3T3)	8981
	1733	GATATCGCAAGAACC	Mouse(3T3)	17371
	1734	GATATCGCTCCTAGT	Mouse(3T3)	5306
	1735	GATATCGGATGCGGT	Mouse(3T3)	5999
	1736	GATATCGGCAGCTGC	Mouse(3T3)	9142
	1737	GATATCTACGCCTAG	Mouse(3T3)	5559
	1738	GATATCTCCACTAAC	Mouse(3T3)	4659
	1739	GATATCTCCAGACTG	Mouse(3T3)	11417
	1740	GATATGACTGCTACG	Mouse(3T3)	8652
	1741	GATGAACCTAGGCAG	Mouse(3T3)	10065
	1742	GATGAACTAAGGCAG	Mouse(3T3)	28243
	1743	GATGAACTCGCCTAG	Mouse(3T3)	11553
	1744	GATGAACTTCGGTCC	Mouse(3T3)	7393
	1745	GATGAAGAGTGTAGA	Mouse(3T3)	8890
	1746	GATGACAACTGGCGT	Mouse(3T3)	8497
	1747	GATGACAGCGGAGCT	Mouse(3T3)	6792
	1748	GATGACAGCGGCTCT	Mouse(3T3)	4755
	1749	GATGACTAACCGCCT	Mouse(3T3)	8953
	1750	GATGACTACGCGGCA	Mouse(3T3)	4851
	1751	GATGACTACGGACTG	Mouse(3T3)	13181
	1752	GATGAGAACCATTCA	Mouse(3T3)	12848
	1753	GATGAGAACCCAATC	Mouse(3T3)	10252
	1754	GATGAGAGCTGATAT	Mouse(3T3)	5473
	1755	GCAACACGATCGCCT	Mouse(3T3)	7100
	1756	GCAACACTAAGCAAC	Mouse(3T3)	26529
	1757	GCAACATGCGATTCA	Mouse(3T3)	8367
	1758	GCAACATGCGCGATT	Mouse(3T3)	15536
	1759	GCAACATGCGCGTCG	Mouse(3T3)	7137
	1760	GCAACCAATCCCGCT	Mouse(3T3)	4848
	1761	GCAACCAGAAGATGA	Mouse(3T3)	5216
	1762	GCAACCTTAACTAAC	Mouse(3T3)	22721
	1763	GCAACGAACCCTAAC	Mouse(3T3)	10001
	1764	GCAACGAACCGCGGT	Mouse(3T3)	13275
	1765	GCAGGACCTACAGTT	Mouse(3T3)	11379
	1766	GCAGGACCTAGAACC	Mouse(3T3)	7516
	1767	GCAGGATGCGGATAT	Mouse(3T3)	4550
	1768	GCAGGATTGGGTATC	Mouse(3T3)	13946
	1769	GCAGGCCGCTCCGCT	Mouse(3T3)	17052
	1770	GCAGGCGCTCATTCA	Mouse(3T3)	19462
	1771	GCAGGCGCTCGCAAC	Mouse(3T3)	12501
	1772	GCAGGCGGCACTTAA	Mouse(3T3)	11399
	1773	GCCTTACGATATTGG	Mouse(3T3)	30181
	1774	GCCTTACGATCTACG	Mouse(3T3)	11383
	1775	GCCTTATCTGGCAAC	Mouse(3T3)	12949
	1776	GCCTTCCATACAGCG	Mouse(3T3)	14734
	1777	GCCTTCTCCACCGCT	Mouse(3T3)	14294
	1778	GCGAAACGATGCAGG	Mouse(3T3)	12529
	1779	GCGAAAGTTGGGTAA	Mouse(3T3)	7919
	1780	GCGAAATCCTGAGTC	Mouse(3T3)	14931
	1781	GCGAAATCTGGACTG	Mouse(3T3)	7630
	1782	GCGAAATTACCCATA	Mouse(3T3)	12514
	1783	GCGAACAGCGGCTTG	Mouse(3T3)	13272
	1784	GCGAACCTCACGGCA	Mouse(3T3)	4730
	1786	GCGAACTACGGATAT	Mouse(3T3)	14616
	1787	GCGAACTACGGCGGT	Mouse(3T3)	6470
	1788	GCGAACTAGTCGGAT	Mouse(3T3)	7163
	1789	GCGAACTTAACCATA	Mouse(3T3)	15222
	1790	GCGAAGATGAGATGA	Mouse(3T3)	9052
	1791	GCGGTACGATCTGGA	Mouse(3T3)	7075
	1792	GCGGTAGGCTGCGGT	Mouse(3T3)	16312
	1793	GCGGTAGGTCCGCCT	Mouse(3T3)	13016
	1794	GCGGTATTACCGGCA	Mouse(3T3)	11654
	1795	GCGGTCAACTCGTCG	Mouse(3T3)	10663
	1796	GCGGTCCATAGGTAA	Mouse(3T3)	24444
	1797	GCGGTCGACCGACTG	Mouse(3T3)	11655
	1798	GCGGTCGGCACCGCT	Mouse(3T3)	8014
	1799	GCGGTCTACGGATGA	Mouse(3T3)	7349
	1800	GCGGTCTGGACCTAG	Mouse(3T3)	7435
	1801	GCTCTACCTAGTAAT	Mouse(3T3)	11120
	1802	GCTCTATGCGCTGGA	Mouse(3T3)	6490
	1803	GCTCTATTCACGATT	Mouse(3T3)	8298
	1804	GCTCTCCTAGGGAGC	Mouse(3T3)	15924
	1805	GCTCTCTAACCGTCG	Mouse(3T3)	5926
	1806	GCTCTCTGGAGACTG	Mouse(3T3)	24356
	1807	GCTGCACTTCCTTAA	Mouse(3T3)	10264
	1808	GCTGCAGGCTCGTCG	Mouse(3T3)	7484
	1809	GCTGCAGGTCATTGG	Mouse(3T3)	5342
	1810	GCTGCAGTTGCGAAG	Mouse(3T3)	20714
	1811	GCTGCATTGGGGTAA	Mouse(3T3)	6007
	1812	GCTGCCAGCGCGAAG	Mouse(3T3)	22136
	1813	GCTGCCCATACGCTC	Mouse(3T3)	4934
	1814	GCTGCCCGCTCGCTC	Mouse(3T3)	14007
	1815	GCTGCGAACCCCTAG	Mouse(3T3)	8421
	1816	GGAGCACTCGCCATA	Mouse(3T3)	13549
	1817	GGAGCACTCGCTCCA	Mouse(3T3)	13030
	1818	GGAGCACTTCCTTAA	Mouse(3T3)	13748
	1819	GGAGCATCCTCGACC	Mouse(3T3)	6850
	1820	GGAGCATCCTGAGCT	Mouse(3T3)	11643
	1821	GGAGCATCTGGTAAT	Mouse(3T3)	9459
	1822	GGAGCCCTCACGCCT	Mouse(3T3)	18133
	1823	GGAGCCCTCAGCCTT	Mouse(3T3)	7167
	1824	GGAGCCGAAGCAGTT	Mouse(3T3)	10656
	1825	GGAGCCGACCCAGCG	Mouse(3T3)	8700
	1826	GGAGCCTAACCTGGA	Mouse(3T3)	10136
	1827	GGAGCCTGGAGCAGG	Mouse(3T3)	8283
	1828	GGAGCGAGCTGCGGT	Mouse(3T3)	5585
	1829	GGCAGACCTACAATC	Mouse(3T3)	9583
	1830	GGCAGACTAACTAGT	Mouse(3T3)	12360
	1831	GGCAGACTCGCCGCT	Mouse(3T3)	12891
	1832	GGCAGACTTCCAACT	Mouse(3T3)	23987
	1833	GGCAGATGGCCGCAA	Mouse(3T3)	6145
	1834	GGCAGATTACGATAT	Mouse(3T3)	20651
	1835	GGCAGCAGAACCATA	Mouse(3T3)	6378
	1836	GGCAGCAGCGGGTAA	Mouse(3T3)	5089
	1837	GGCAGCGAAGCCTAG	Mouse(3T3)	22927
	1838	GGCAGCGAAGGCGGT	Mouse(3T3)	4825
	1839	GGCAGCGATTCTGGA	Mouse(3T3)	5484
	1840	GGCAGCGGCAGATGA	Mouse(3T3)	7099
	1841	GGCAGCTAGTCGAAG	Mouse(3T3)	12138
	1842	GGCAGCTAGTCGCTC	Mouse(3T3)	24547
	1843	GGCGTACTAACAGTT	Mouse(3T3)	5955
	1844	GGCGTAGGTCGCTTG	Mouse(3T3)	5516
	1845	GGCGTAGTTGCGATT	Mouse(3T3)	7467
	1846	GGCGTATTACCAGTT	Mouse(3T3)	7461
	1847	GGCGTCAATCCTGGA	Mouse(3T3)	7590
	1848	GGCGTCAGTTGCGGT	Mouse(3T3)	8803
	1849	GGCGTCCTAGCCTCA	Mouse(3T3)	7554
	1850	GGCGTCCTAGGCCTT	Mouse(3T3)	10258
	1851	GGCGTCGACCCAGCG	Mouse(3T3)	5618
	1852	GGCGTCGCTCGCTTG	Mouse(3T3)	8107
	1853	GGCGTCTACGCAGTT	Mouse(3T3)	6447
	1854	GGCGTCTGGAGCTCT	Mouse(3T3)	12490
	1855	GGCGTCTGGAGTATC	Mouse(3T3)	24920
	1856	GGCGTCTTAAGATGA	Mouse(3T3)	7313
	1857	GGTAAAGGTCGAGCT	Mouse(3T3)	8235
	1858	GGTAAAGTTGGATGA	Mouse(3T3)	6374
	1859	GGTAAATCCTCCGCT	Mouse(3T3)	20189
	1860	GGTAAATTCACGGAT	Mouse(3T3)	7512
	1861	GGTAACCATAGTAGA	Mouse(3T3)	4682
	1862	GGTAACCTCACGGCA	Mouse(3T3)	25678
	1863	GGTAACGCAACGATT	Mouse(3T3)	7364
	1864	GGTAACGCTCCGCTC	Mouse(3T3)	6118
	1865	GGTAACGTCGCTCCA	Mouse(3T3)	9795
	1866	GGTAACTCCACGCCT	Mouse(3T3)	29640
	1867	GGTCCACGATCAACT	Mouse(3T3)	13835
	1868	GGTCCACTAACTAAC	Mouse(3T3)	6289
	1869	GGTCCACTCGCAGTT	Mouse(3T3)	5715
	1870	GGTCCACTCGCCATA	Mouse(3T3)	4730
	1871	GGTCCAGAGTCAACT	Mouse(3T3)	7225
	1872	GGTCCAGAGTGCTCT	Mouse(3T3)	5246
	1873	GGTCCAGGTCCAGTT	Mouse(3T3)	17767
	1874	GGTCCATGGCCTAGT	Mouse(3T3)	5621
	1875	GGTCCCAACTCCTCA	Mouse(3T3)	8340
	1876	GGTCCCGCAACAGCG	Mouse(3T3)	12157
	1877	GGTCCCGGATCCTCA	Mouse(3T3)	9786
	1878	GGTCCCGGCAGGTAA	Mouse(3T3)	21756
	1879	GGTCCCTACGATTGG	Mouse(3T3)	11081
	1880	GGTCCCTACGCCGCT	Mouse(3T3)	12158
	1881	GGTCCCTACGGAACC	Mouse(3T3)	9916
	1882	GGTCCCTACGGACTG	Mouse(3T3)	7930
	1883	GGTCCCTACGGAGCT	Mouse(3T3)	4637
	1884	GGTCCGATATCTAAC	Mouse(3T3)	5593
	1885	GTAATACCTACAGTT	Mouse(3T3)	19695
	1886	GTAATACGATCGATT	Mouse(3T3)	14091
	1887	GTAATACTCGCGCAA	Mouse(3T3)	11651
	1888	GTAATAGGCTCGACC	Mouse(3T3)	4715
	1889	GTAATATGCGGCCTT	Mouse(3T3)	10715
	1890	GTAATATGGCCGCAA	Mouse(3T3)	14378
	1892	GTAATATTGGGGCAG	Mouse(3T3)	14345
	1893	GTAATCAATCCTGGA	Mouse(3T3)	10140
	1894	GTAATCCGCTCTAAC	Mouse(3T3)	10228
	1895	GTAATCCTAGCTCCA	Mouse(3T3)	15957
	1896	GTAATCCTAGGCTCT	Mouse(3T3)	6808
	1897	GTAATCGATTCGCTC	Mouse(3T3)	13594
	1898	GTAATCGCAAGATAT	Mouse(3T3)	9237
	1899	GTAATCGCTCCAGTT	Mouse(3T3)	9748
	1900	GTAATCGCTCGATGA	Mouse(3T3)	7110
	1901	GTAATCGGCAGCTTG	Mouse(3T3)	5505
	1902	GTAATCTAACCTAAC	Mouse(3T3)	5329
	1903	GTAATCTAACGTATC	Mouse(3T3)	10587
	1904	GTAATGACTGGGAGC	Mouse(3T3)	18524
	1905	GTAGAACTTCCAACT	Mouse(3T3)	6269
	1906	GTAGAAGCGGCGCCT	Mouse(3T3)	15219
	1907	GTAGAATTGGGCTCT	Mouse(3T3)	29060
	1908	GTAGACGTCGGGTCC	Mouse(3T3)	22278
	1909	GTATCACTAACGATT	Mouse(3T3)	27053
	1910	GTATCAGAGTCGCAA	Mouse(3T3)	7205
	1911	GTATCAGCGGCAGTT	Mouse(3T3)	10148
	1912	GTATCAGCGGCGATT	Mouse(3T3)	18721
	1913	GTATCATCCTCTACG	Mouse(3T3)	10342
	1914	GTATCATCCTGCCTT	Mouse(3T3)	4708
	1915	GTATCATCTGGCCTT	Mouse(3T3)	11007
	1916	GTATCATCTGGCGGT	Mouse(3T3)	15982
	1917	GTATCATCTGGCTGC	Mouse(3T3)	5227
	1918	GTATCATTACCGGAT	Mouse(3T3)	7558
	1919	GTATCATTACCTTAA	Mouse(3T3)	7479
	1920	GTATCATTCACTACG	Mouse(3T3)	7763
	1921	GTATCCAGCGGACTG	Mouse(3T3)	11695
	1922	GTATCCAGTTCGACC	Mouse(3T3)	5362
	1923	GTATCCCTAGCGCAA	Mouse(3T3)	34777
	1924	GTATCCCTAGCTAAC	Mouse(3T3)	11784
	1925	GTATCCCTAGGCTGC	Mouse(3T3)	15257
	1926	GTATCCTACGATTCA	Mouse(3T3)	11868
	1927	GTATCCTACGCGCAA	Mouse(3T3)	10020
	1928	GTATCCTCCACGATT	Mouse(3T3)	11585
	1929	GTATCGAACCCGACC	Mouse(3T3)	4826
	1930	GTATCGAGCTCAATC	Mouse(3T3)	15577
	1931	GTCCGACTAAGACTG	Mouse(3T3)	23672
	1932	GTCCGACTAAGAGCT	Mouse(3T3)	7400
	1933	GTCCGACTCGCAGAA	Mouse(3T3)	17111
	1934	GTCCGACTCGCGACC	Mouse(3T3)	7067
	1935	GTCCGACTTCCCTCA	Mouse(3T3)	23233
	1936	GTCCGACTTCGCAGG	Mouse(3T3)	13357
	1937	GTCCGAGTTGCGGAT	Mouse(3T3)	9413
	1938	GTCCGATCTGGAGCT	Mouse(3T3)	7388
	1939	GTCCGCAGAACCTAG	Mouse(3T3)	6130
	1940	GTCCGCAGTTCGGCA	Mouse(3T3)	8490
	1941	GTCCGCGATTCAGTT	Mouse(3T3)	10309
	1942	GTCCGCGCAACAGCG	Mouse(3T3)	11187
	1943	GTCCGCGGATGAGCT	Mouse(3T3)	5128
	1944	GTCCGCTAACCGTCG	Mouse(3T3)	8211
	1945	GTCCGCTAACGGAGC	Mouse(3T3)	4802
	1946	GTCCGCTGGACAGCG	Mouse(3T3)	7213
	1947	GTCCGCTTAAGCAAC	Mouse(3T3)	23708
	1948	GTCCGGACTGGATGA	Mouse(3T3)	5891
	1949	GTCCGGATATCAATC	Mouse(3T3)	24321
	1950	GTCCGGATGACAGAA	Mouse(3T3)	19929
	1951	GTCCGGATGAGCAAC	Mouse(3T3)	6527
	1952	GTCTAACTAACGCAA	Mouse(3T3)	5862
	1953	GTCTAAGCGGGGTCC	Mouse(3T3)	9464
	1954	GTCTAATGCGGAGTC	Mouse(3T3)	6103
	1955	GTCTAATGCGGCAAC	Mouse(3T3)	8480
	1956	GTCTAATTGGCGATT	Mouse(3T3)	7482
	1957	GTCTACAGCGGCCTT	Mouse(3T3)	13684
	1958	GTCTACAGTTCAGAA	Mouse(3T3)	9689
	1959	GTCTACCATACGATT	Mouse(3T3)	11573
	1960	GTCTACCTCACGACC	Mouse(3T3)	7301
	1961	GTCTACGCAACTCCA	Mouse(3T3)	7114
	1962	GTCTACGCTCCGGAT	Mouse(3T3)	8289
	1963	GTCTACGGCACGCTC	Mouse(3T3)	7449
	1964	GTCTACTAACCCATA	Mouse(3T3)	9395
	1965	GTCTACTACGGGCAG	Mouse(3T3)	12299
	1966	GTCTACTCCAGATGA	Mouse(3T3)	8114
	1967	GTCTACTTAAGCTGC	Mouse(3T3)	9687
	1968	GTCTAGAACCCGCCT	Mouse(3T3)	15384
	1969	GTCTAGAACCGGAGC	Mouse(3T3)	14145
	1970	GTTAGAGAGTCGCTC	Mouse(3T3)	22851
	1971	GTTAGAGCGGGCAAC	Mouse(3T3)	5867
	1972	GTTAGAGGTCCGCTC	Mouse(3T3)	6392
	1973	GTTAGAGTTGCCGCT	Mouse(3T3)	4755
	1974	GTTAGATCCTGACTG	Mouse(3T3)	10303
	1975	GTTAGATTACCCTCA	Mouse(3T3)	23219
	1976	GTTAGCAGAAGCGGT	Mouse(3T3)	5208
	1977	GTTAGCAGTTGCGAA	Mouse(3T3)	6340
	1978	GTTAGCCATAATTGG	Mouse(3T3)	12927
	1979	GTTAGCCATACAGAA	Mouse(3T3)	8020
	1980	GTTAGCGCCTCGGAT	Mouse(3T3)	5859
	1981	GTTAGCTAACGCCTT	Mouse(3T3)	14322
	1982	GTTAGCTAGTGAGCT	Mouse(3T3)	3917
	1983	GTTAGCTCCAATTGG	Mouse(3T3)	23554
	1984	GTTAGGATATCAACT	Mouse(3T3)	9104
	1985	TAAGGACGATGATAT	Mouse(3T3)	6746
	1986	TAAGGACTTCCTACG	Mouse(3T3)	4752
	1987	TAAGGAGAGTCTACG	Mouse(3T3)	8544
	1988	TAAGGAGGTCCGATT	Mouse(3T3)	17277
	1989	TAAGGAGTTGCGAAG	Mouse(3T3)	16109
	1990	TAAGGATCCTCGGAT	Mouse(3T3)	5262
	1991	TAAGGATGCGGGCAG	Mouse(3T3)	37630
	1992	TAAGGATTACGGCAG	Mouse(3T3)	21313
	1993	TAAGGATTGGCGGCA	Mouse(3T3)	5963
	1994	TAAGGATTGGGCTGC	Mouse(3T3)	15515
	1995	TAAGGCAATCGATAT	Mouse(3T3)	4525
	1996	TAAGGCAATCGGTAA	Mouse(3T3)	22595
	1997	TAAGGCCATAGCAGG	Mouse(3T3)	7736
	1998	TAAGGCCATAGCTGC	Mouse(3T3)	9487
	1999	TAAGGCCTAGGTAGA	Mouse(3T3)	19244
	2000	TAAGGCCTCACGCTC	Mouse(3T3)	4580
	2001	TAAGGCGACCCCTCA	Mouse(3T3)	10217
	2002	TAAGGCGACCCTAGT	Mouse(3T3)	11331
	2003	TAAGGCGACCGCGGT	Mouse(3T3)	27283
	2004	TAAGGCGCTCATTCA	Mouse(3T3)	8651
	2005	TAAGGCGGATGCAAC	Mouse(3T3)	5491
	2006	TAAGGCGGATGCCTT	Mouse(3T3)	15419
	2007	TAAGGCTACGCTACG	Mouse(3T3)	9694
	2008	TAAGGCTGGACTGGA	Mouse(3T3)	11878
	2009	TAAGGCTTAACAGAA	Mouse(3T3)	16969
	2010	TAAGGGATGAGCAGG	Mouse(3T3)	12208
	2011	TACGTACTCGGAACC	Mouse(3T3)	24830
	2012	TACGTAGGCTCCTCA	Mouse(3T3)	8306
	2013	TACGTCAGAAGATGA	Mouse(3T3)	9854
	2014	TACGTCCTAGGGTAA	Mouse(3T3)	28203
	2015	TACGTCGCCTCGGAT	Mouse(3T3)	6007
	2016	TACGTCGCCTCTGGA	Mouse(3T3)	7151
	2017	TAGAGAGGCTCGGAT	Mouse(3T3)	12482
	2018	TAGAGCAACTGCGGT	Mouse(3T3)	27066
	2019	TAGAGCCATACGCTC	Mouse(3T3)	12299
	2020	TAGAGCCTCAGACTG	Mouse(3T3)	10894
	2021	TAGAGCGACCCTACG	Mouse(3T3)	6597
	2022	TAGAGCGCTCCGCAA	Mouse(3T3)	6670
	2023	TAGAGCTACGCAATC	Mouse(3T3)	6957
	2024	TAGAGCTTAACTAGT	Mouse(3T3)	6723
	2025	TAGGAACTCGGTAGA	Mouse(3T3)	8319
	2026	TAGGAAGCGGCGGAT	Mouse(3T3)	6935
	2027	TAGGAAGTTGGAACC	Mouse(3T3)	7188
	2028	TAGGAATGCGATTCA	Mouse(3T3)	14229
	2029	TAGGACAGAACGAAG	Mouse(3T3)	6477
	2030	TAGGACAGAAGTATC	Mouse(3T3)	10366
	2031	TAGGACGAAGGGCAG	Mouse(3T3)	7973
	2032	TAGGACGACCCGATT	Mouse(3T3)	12862
	2033	TAGGACGTCGGCGGT	Mouse(3T3)	5204
	2034	TAGGACTACGGCGGT	Mouse(3T3)	38337
	2035	TAGGACTAGTCGAAG	Mouse(3T3)	7146
	2036	TATCTACTCGCCATA	Mouse(3T3)	5923
	2037	TATCTACTTCCAGTT	Mouse(3T3)	27164
	2038	TATCTAGGCTCTAAC	Mouse(3T3)	7853
	2039	TATCTAGGTCCAATC	Mouse(3T3)	11554
	2040	TATCTATCCTCGACC	Mouse(3T3)	10083
	2041	TATCTATGCGCAGTT	Mouse(3T3)	13571
	2042	TATCTATGGCCTAGT	Mouse(3T3)	14738
	2043	TATCTATTACGGCGT	Mouse(3T3)	5062
[truncated: 153 more rows]

## Sheet: Figure 2j
Figure 2j	Saturation analysis of three methods.
	snRandom-seq (293T nuclei)			snRandom-seq (3T3 nuclei)			10X Chromium V3 (293T cell)			10X Chromium V3 (3T3 cell)			VASA-drop (293T cell)
	Mapped reads per nucleus (k)	Gene_counts		Mapped reads per nucleus (k)	Gene_counts		Mapped reads per nucleus (k)	Gene_counts		Mapped reads per nucleus (k)	Gene_counts		Mapped reads per nucleus (k)	Gene_counts
	0	0		0	0		0	0		0	0		0	0
	0.10532	87		0.06938	63		0.0235714	23		0.00863265	8		0.0190612	17
	0.21192	164		0.14058	126		0.0436939	40		0.0167347	15		0.0394286	37
	0.31414	247		0.21044	192		0.0642449	57		0.0257347	23		0.06	55
	0.41518	315		0.2816	248		0.086449	78		0.0348163	31		0.0797959	70
	0.52134	387		0.35152	301		0.108796	94		0.0428776	38		0.100735	85
	0.6269	463		0.42216	353		0.130469	109		0.0517551	46		0.122204	102
	0.73004	534		0.492	407		0.152306	128		0.0597143	53		0.142878	119
	0.8344	598		0.56176	464		0.173898	147		0.0684694	59		0.164367	136
	0.93546	660		0.63256	508		0.195265	160		0.0774898	69		0.185347	152
	1.0392	719		0.70384	554		0.216224	179		0.0861633	77		0.206612	168
	1.14246	782		0.77442	598		0.23902	195		0.0947347	84		0.227082	182
	1.24362	844		0.84594	645		0.261469	211		0.102816	90		0.247918	199
	1.34716	896		0.91578	687		0.283184	226		0.110755	96		0.269673	214
	1.45018	952		0.98776	730		0.305204	246		0.120041	103		0.290816	232
	1.55278	1000		1.05716	767		0.327265	264		0.129102	109		0.312	246
	1.65526	1055		1.12754	813		0.349939	281		0.137571	116		0.332776	263
	1.75792	1111		1.1969	857		0.372286	295		0.145694	124		0.353592	276
	1.86098	1168		1.26586	902		0.395347	310		0.154286	130		0.374041	289
	1.9661	1218		1.33668	936		0.416837	329		0.162755	137		0.393449	302
	2.06986	1266		1.40762	968		0.438286	342		0.170857	143		0.413551	317
	2.17188	1317		1.47654	1006		0.459857	359		0.179347	151		0.434592	331
	2.27656	1367		1.5461	1042		0.482755	374		0.187224	156		0.455327	344
	2.3825	1415		1.61602	1078		0.50451	390		0.195592	163		0.475857	356
	2.48522	1460		1.68686	1109		0.527714	402		0.204224	169		0.496755	371
	2.58838	1511		1.75666	1141		0.548837	417		0.212245	175		0.517286	386
	2.69076	1556		1.82704	1176		0.570367	430		0.220469	180		0.539041	402
	2.79664	1602		1.89692	1212		0.592878	445		0.229224	186		0.559388	418
	2.9003	1645		1.9683	1237		0.616714	459		0.237878	198		0.580388	435
	3.0018	1702		2.0404	1274		0.63851	473		0.246878	203		0.601531	446
	3.10584	1751		2.11062	1309		0.658857	491		0.255735	208		0.62102	457
	3.2089	1789		2.18224	1340		0.680143	501		0.264449	218		0.641755	470
	3.3144	1827		2.25144	1369		0.702959	514		0.274143	222		0.662429	484
	3.4173	1874		2.32242	1397		0.725184	533		0.282837	228		0.683265	496
	3.52158	1911		2.39286	1427		0.746469	544		0.29149	235		0.703143	507
	3.62516	1947		2.46354	1452		0.768204	557		0.299551	244		0.724449	526
	3.72916	1983		2.53312	1488		0.789531	569		0.307776	252		0.745939	535
	3.83454	2024		2.60222	1519		0.812857	584		0.317204	257		0.766245	545
	3.93628	2062		2.67442	1555		0.834531	597		0.325673	261		0.787163	555
	4.03862	2106		2.7474	1580		0.856633	610		0.333306	267		0.809	569
	4.14184	2137		2.81916	1613		0.87898	627		0.341837	275		0.829959	584
	4.24506	2173		2.8908	1638		0.901408	645		0.351224	279		0.849918	596
	4.34928	2202		2.95742	1666		0.924306	655		0.359551	283		0.870878	607
	4.4502	2239		3.0282	1695		0.945878	670		0.368388	290		0.891653	616
	4.55556	2279		3.09834	1723		0.968796	681		0.376755	293		0.911531	628
	4.65648	2314		3.16994	1749		0.991306	698		0.386061	301		0.932837	642
	4.75832	2344		3.23882	1777		1.01404	712		0.394327	306		0.953184	652
	4.8608	2376		3.31008	1802		1.03624	721		0.403408	314		0.974327	668
	4.96582	2409		3.38086	1827		1.05867	738		0.411755	324		0.99649	681
	5.06836	2445		3.45006	1849		1.07976	753		0.420449	331		1.01708	694
	5.17056	2481		3.52256	1881		1.10271	764		0.429327	336		1.03849	704
	5.2748	2523		3.59124	1905		1.12588	774		0.437755	341		1.06069	719
	5.37926	2559		3.66442	1936		1.14922	790		0.446755	348		1.08188	729
	5.48236	2586		3.73572	1962		1.17157	799		0.455388	352		1.10353	738
	5.58602	2614		3.8061	1988		1.19422	817		0.463694	359		1.12429	748
	5.68842	2655		3.87746	2014		1.21596	830		0.473082	364		1.14539	757
	5.79006	2682		3.9489	2037		1.23708	841		0.481388	371		1.16724	767
	5.89312	2713		4.0198	2059		1.26014	853		0.489878	377		1.1881	784
	5.99592	2738		4.09106	2082		1.28335	870		0.498224	381		1.20878	792
	6.09952	2763		4.16118	2100		1.30629	882		0.507041	388		1.23051	803
	6.20362	2785		4.23102	2118		1.32927	890		0.515776	396		1.25176	813
	6.30568	2811		4.30074	2138		1.35196	905		0.524265	400		1.2731	822
	6.41174	2842		4.3711	2162		1.37292	915		0.53298	405		1.29414	831
	6.5165	2871		4.4418	2189		1.39545	939		0.541551	409		1.31398	842
	6.61836	2893		4.51386	2208		1.41782	950		0.550469	415		1.33445	850
	6.72136	2926		4.58436	2221		1.43906	965		0.559082	421		1.35629	863
	6.8255	2956		4.65354	2245		1.46161	977		0.568163	429		1.37706	872
	6.93086	2977		4.72528	2265		1.48282	988		0.57649	433		1.3981	882
	7.03764	3012		4.79748	2290		1.50563	999		0.585082	437		1.41888	899
	7.14112	3038		4.86636	2316		1.52869	1016		0.594102	443		1.44037	908
	7.24472	3066		4.93678	2334		1.55157	1026		0.603082	450		1.46161	917
	7.3476	3087		5.00784	2356		1.57449	1039		0.612061	455		1.48245	928
	7.45332	3107		5.07624	2377		1.59682	1050		0.621041	460		1.50488	944
	7.55552	3133		5.14644	2396		1.61871	1066		0.629959	467		1.52555	954
	7.66058	3157		5.21764	2413		1.64202	1077		0.638347	469		1.547	964
	7.76402	3185		5.28938	2436		1.66341	1088		0.646959	474		1.56782	973
	7.866	3206		5.35932	2460		1.68594	1098		0.655082	478		1.58888	983
	7.97034	3231		5.42892	2475		1.70884	1108		0.663306	482		1.61047	994
	8.07406	3257		5.49884	2491		1.73076	1123		0.671184	487		1.63176	1002
	8.17612	3277		5.5702	2511		1.75335	1136		0.67951	492		1.653	1014
	8.28002	3296		5.6408	2529		1.77635	1147		0.688592	499		1.67427	1021
	8.38168	3321		5.7112	2551		1.799	1159		0.69749	508		1.69594	1030
	8.48288	3341		5.78038	2565		1.82065	1172		0.705592	512		1.7172	1041
	8.58398	3365		5.85078	2582		1.84155	1180		0.714755	518		1.73763	1055
	8.68956	3386		5.92044	2601		1.8639	1191		0.723551	523		1.75931	1064
	8.7918	3409		5.99106	2619		1.88627	1199		0.731714	527		1.78012	1074
	8.89714	3430		6.05968	2641		1.90743	1212		0.740143	532		1.80094	1084
	8.99902	3450		6.12892	2657		1.92841	1222		0.74802	535		1.82229	1094
	9.10282	3471		6.19918	2671		1.94992	1232		0.756143	544		1.84404	1104
	9.207	3498		6.26978	2688		1.9729	1245		0.764796	546		1.86555	1107
	9.30958	3518		6.33928	2703		1.99427	1258		0.772755	552		1.88657	1122
	9.4128	3533		6.4102	2717		2.01535	1265		0.78151	561		1.90843	1130
	9.51724	3553		6.4804	2730		2.03784	1275		0.79149	565		1.92953	1140
	9.6217	3573		6.55036	2746		2.0589	1291		0.800122	568		1.95159	1153
	9.72358	3593		6.61858	2767		2.08086	1305		0.808633	573		1.97273	1160
	9.82508	3612		6.68966	2785		2.10367	1314		0.817184	579		1.99408	1168
	9.9297	3629		6.76118	2796		2.12553	1326		0.826184	587		2.01524	1176
	10.0321	3651		6.83174	2813		2.14663	1334		0.834857	592		2.03661	1183
	10.1348	3672		6.90226	2829		2.16776	1346		0.84302	597		2.05794	1194
	10.238	3691		6.97202	2844		2.1882	1356		0.851531	601		2.0788	1203
	10.3414	3713		7.0418	2860		2.21104	1367		0.85951	605		2.10018	1211
	10.4442	3734		7.1108	2874		2.23331	1379		0.868449	610		2.12222	1223
	10.5481	3755		7.17918	2887		2.25488	1394		0.876224	614		2.14392	1231
	10.6541	3769		7.25174	2905		2.27655	1403		0.885102	617		2.16539	1239
	10.7593	3792		7.32368	2923		2.29765	1414		0.89402	624		2.18716	1247
	10.8661	3812		7.39314	2936		2.31988	1426		0.903143	629		2.20851	1255
	10.9681	3827		7.4639	2950		2.34122	1434		0.911449	634		2.22949	1266
	11.0711	3849		7.53414	2959		2.36443	1445		0.919612	639		2.25063	1274
	11.176	3867		7.60316	2978		2.38708	1456		0.928082	645		2.27147	1283
	11.2797	3881		7.67206	2993		2.40818	1463		0.936327	646		2.29173	1291
	11.3813	3898		7.74308	3006		2.43139	1474		0.945102	653		2.31345	1298
	11.4849	3917		7.81434	3026		2.45459	1486		0.953265	658		2.33508	1306
	11.589	3934		7.88484	3042		2.47822	1496		0.962041	662		2.35588	1314
	11.6912	3956		7.9564	3060		2.50039	1508		0.971245	667		2.3761	1324
	11.795	3974		8.02888	3078		2.52188	1518		0.980041	674		2.39671	1330
	11.9006	4001		8.09998	3090		2.54445	1526		0.989122	680		2.416	1337
	12.0039	4021		8.17142	3105		2.56535	1534		0.997469	684		2.43614	1343
	12.1064	4040		8.24056	3123		2.58786	1544		1.00622	688		2.4568	1352
	12.2083	4056		8.31172	3135		2.60931	1555		1.01427	691		2.47647	1362
	12.311	4075		8.38244	3148		2.63124	1564		1.02341	699		2.49759	1370
	12.4153	4092		8.45256	3165		2.65339	1574		1.03269	705		2.51784	1374
	12.5179	4109		8.524	3185		2.67545	1584		1.04153	710		2.53896	1386
	12.6166	4123		8.59422	3200		2.69751	1594		1.05057	713		2.56171	1392
	12.7211	4140		8.6638	3214		2.71876	1599		1.0592	718		2.58469	1407
	12.8234	4157		8.73132	3227		2.74198	1609		1.06741	723		2.60673	1411
	12.9252	4168		8.80172	3238		2.76359	1618		1.07571	726		2.62822	1420
	13.0285	4185		8.87132	3246		2.78524	1627		1.08435	734		2.64961	1425
	13.1304	4198		8.93982	3258		2.8071	1637		1.09306	737		2.67045	1435
	13.2328	4209		9.01114	3269		2.82939	1648		1.10053	739		2.69078	1449
	13.337	4225		9.08012	3282		2.85255	1656		1.10892	745		2.71122	1455
	13.4395	4240		9.14864	3292		2.87378	1667		1.11718	746		2.73339	1460
	13.5422	4254		9.22104	3301		2.8959	1674		1.12565	752		2.75439	1467
	13.6452	4269		9.28994	3316		2.91718	1690		1.13412	758		2.77512	1471
	13.7492	4284		9.35946	3329		2.93831	1703		1.1432	767		2.79631	1480
	13.8525	4300		9.43054	3339		2.96078	1710		1.15206	773		2.81806	1492
	13.9551	4313		9.50034	3352		2.98247	1719		1.16014	777		2.83961	1496
	14.0594	4327		9.57124	3361		3.00453	1731		1.16898	783		2.85935	1501
	14.1656	4345		9.64286	3370		3.02741	1737		1.17855	787		2.88076	1509
	14.2691	4354		9.71376	3381		3.04943	1747		1.18645	790		2.90194	1515
	14.3739	4369		9.78282	3395		3.07061	1755		1.19431	794		2.92267	1521
	14.4757	4383		9.85216	3408		3.09165	1764		1.20253	798		2.94284	1532
	14.5771	4398		9.9216	3420		3.11392	1773		1.21151	801		2.96392	1540
	14.6815	4414		9.99288	3428		3.13633	1788		1.22039	804		2.98467	1554
	14.7852	4429		10.0631	3439		3.15771	1799		1.22853	806		3.00588	1564
	14.8889	4441		10.1348	3449		3.17951	1811		1.23771	811		3.02737	1572
	14.9909	4458		10.2055	3458		3.20071	1818		1.24598	813		3.04786	1577
	15.0956	4469		10.2759	3472		3.22288	1826		1.25531	817		3.06849	1583
	15.1987	4486		10.3456	3480		3.24384	1831		1.26437	822		3.08994	1589
	15.2999	4502		10.4158	3491		3.26631	1841		1.27414	832		3.11018	1593
	15.4044	4520		10.4869	3503		3.28943	1849		1.28227	839		3.13259	1602
	15.5076	4536		10.5585	3520		3.31235	1859		1.29047	844		3.15402	1613
	15.6124	4551		10.6302	3529		3.33406	1869		1.29882	847		3.1762	1621
	15.7149	4564		10.7012	3542		3.35627	1876		1.30839	850		3.19769	1627
	15.8189	4576		10.7727	3554		3.3779	1887		1.31649	852		3.21798	1634
	15.9253	4587		10.8433	3563		3.39967	1900		1.32498	860		3.23861	1643
	16.0288	4603		10.9151	3575		3.42124	1907		1.33394	865		3.25986	1654
	16.1332	4617		10.9866	3584		3.44369	1917		1.3428	870		3.28078	1661
	16.2359	4627		11.0573	3592		3.46637	1930		1.35106	873		3.30212	1674
	16.3384	4644		11.1289	3606		3.48841	1939		1.35961	876		3.32235	1684
	16.4403	4654		11.1997	3617		3.51167	1948		1.36833	883		3.34371	1691
	16.5414	4668		11.2702	3624		3.53361	1959		1.3772	884		3.36447	1696
	16.6462	4680		11.3412	3636		3.5551	1966		1.38563	887		3.38478	1700
	16.7524	4695		11.4114	3646		3.57718	1975		1.39445	891		3.40506	1709
	16.8551	4708		11.4807	3655		3.59794	1987		1.40292	897		3.42563	1716
	16.9591	4721		11.5519	3665		3.62098	2001		1.4109	902		3.44565	1719
	17.0651	4733		11.6225	3679		3.64247	2006		1.41951	907		3.46588	1724
	17.1657	4744		11.691	3691		3.66347	2017		1.42837	914		3.48698	1734
	17.27	4759		11.7631	3701		3.68614	2021		1.4361	916		3.5079	1742
	17.3752	4771		11.8334	3710		3.70755	2026		1.44486	920		3.52833	1745
	17.477	4786		11.904	3717		3.73112	2040		1.45406	922		3.5491	1751
	17.5823	4798		11.9735	3725		3.75327	2048		1.46253	930		3.56908	1753
	17.6859	4810		12.046	3736		3.77565	2056		1.47106	936		3.59024	1758
	17.7911	4819		12.1157	3744		3.79755	2065		1.47961	943		3.6111	1764
	17.8954	4828		12.1865	3756		3.8182	2070		1.48849	947		3.63208	1767
	18.0013	4840		12.2552	3765		3.84108	2079		1.4971	950		3.65255	1775
	18.106	4850		12.326	3771		3.86424	2089		1.50627	953		3.67224	1782
	18.2092	4860		12.3951	3781		3.88682	2102		1.51539	957		3.69337	1790
	18.3136	4872		12.4641	3789		3.90812	2110		1.52351	961		3.71353	1795
	18.4169	4880		12.5365	3799		3.93008	2119		1.5322	962		3.73333	1803
	18.5174	4893		12.608	3806		3.95241	2127		1.54078	969		3.75341	1813
	18.621	4903		12.6796	3814		3.97457	2138		1.54947	975		3.77447	1820
	18.7245	4919		12.7506	3825		3.99612	2144		1.55845	980		3.79537	1826
	18.8277	4931		12.8222	3831		4.01865	2150		1.56622	984		3.8159	1832
	18.9305	4941		12.8928	3838		4.04124	2162		1.57445	990		3.83692	1835
	19.0337	4953		12.9623	3845		4.06382	2172		1.58343	995		3.85816	1847
	19.1388	4963		13.0332	3855		4.08424	2181		1.5922	998		3.87896	1855
	19.2414	4975		13.1046	3863		4.10739	2189		1.60088	1003		3.901	1862
	19.3443	4985		13.1744	3873		4.12947	2197		1.60935	1007		3.92173	1871
	19.4475	4997		13.2452	3880		4.15137	2205		1.6179	1010		3.94273	1874
	19.5523	5005		13.314	3888		4.17229	2212		1.62651	1014		3.96445	1882
	19.6558	5017		13.3833	3899		4.19429	2224		1.63516	1018		3.98512	1892
	19.7573	5024		13.4532	3905		4.21708	2233		1.64433	1024		4.00692	1899
	19.864	5037		13.5226	3914		4.23994	2243		1.65298	1024		4.02761	1906
	19.9665	5049		13.5934	3924		4.26206	2251		1.6619	1031		4.04837	1912
	20.071	5059		13.6627	3935		4.28422	2258		1.67033	1037		4.06867	1923
	20.1762	5073		13.732	3940		4.30624	2266		1.67869	1042		4.08941	1926
	20.2776	5084		13.8034	3947		4.32849	2276		1.68673	1043		4.11018	1932
	20.3821	5093		13.8719	3956		4.34978	2283		1.6951	1044		4.13102	1937
	20.487	5104		13.944	3961		4.37073	2289		1.70361	1048		4.15255	1944
	20.5924	5113		14.0147	3974		4.39282	2296		1.71186	1051		4.17429	1952
	20.6944	5120		14.0879	3986		4.41353	2303		1.72045	1057		4.19545	1959
	20.7983	5132		14.1577	3994		4.43647	2307		1.72951	1066		4.21686	1965
	20.9014	5142		14.2277	4001		4.459	2317		1.73822	1071		4.23949	1973
	21.0045	5154		14.2981	4008		4.48094	2328		1.74663	1075		4.26071	1978
	21.1056	5166		14.3668	4017		4.50243	2339		1.75557	1081		4.28161	1986
	21.2083	5174		14.4365	4027		4.52318	2348		1.76373	1084		4.30192	1992
	21.3111	5183		14.5044	4037		4.54469	2354		1.77222	1086		4.32253	1996
	21.4148	5192		14.5759	4040		4.56667	2358		1.781	1089		4.3441	2002
	21.5181	5201		14.6475	4051		4.58857	2366		1.79006	1095		4.36443	2009
	21.6201	5210		14.7174	4060		4.60998	2372		1.79847	1097		4.38594	2015
	21.7235	5225		14.7884	4069		4.63184	2383		1.80702	1103		4.40676	2022
	21.8273	5237		14.8583	4078		4.65359	2388		1.81629	1107		4.42829	2027
	21.9313	5248		14.9282	4086		4.67533	2396		1.82482	1108		4.44959	2034
	22.0351	5262		15.0003	4095		4.698	2406		1.83339	1113		4.46982	2039
	22.1391	5271		15.0711	4101		4.71965	2416		1.8429	1116		4.49076	2042
	22.242	5280		15.1418	4107		4.74251	2418		1.85169	1122		4.51065	2050
	22.3444	5288		15.2116	4113		4.76504	2430		1.86029	1127		4.53112	2056
	22.4461	5294		15.2807	4124		4.78729	2439		1.86876	1132		4.55222	2061
	22.5513	5300		15.351	4131		4.80857	2448		1.87739	1135		4.57282	2065
	22.6547	5306		15.4223	4140		4.83033	2454		1.88649	1140		4.59302	2068
	22.7577	5312		15.4924	4147		4.85231	2460		1.89502	1143		4.61418	2074
	22.8606	5319		15.5619	4156		4.87427	2473		1.90288	1144		4.63588	2081
	22.9624	5327		15.631	4165		4.89645	2480		1.91096	1148		4.65739	2088
	23.0648	5335		15.6994	4172		4.91849	2483		1.91976	1151		4.6782	2098
	23.1667	5342		15.7707	4179		4.9411	2494		1.92814	1158		4.69916	2106
	23.271	5351		15.8387	4184		4.96394	2499		1.93739	1158		4.72069	2114
	23.3723	5359		15.9089	4191		4.98655	2514		1.9461	1161		4.74212	2118
	23.4739	5366		15.9786	4196		5.00957	2517		1.95522	1166		4.76345	2124
	23.5796	5380		16.0477	4203		5.03131	2526		1.96349	1169		4.78492	2128
	23.683	5387		16.1182	4208		5.05492	2534		1.97198	1172		4.80569	2133
	23.7865	5393		16.1892	4215		5.07631	2541		1.98037	1176		4.82592	2137
	23.89	5402		16.2597	4230		5.09904	2547		1.98863	1183		4.84671	2140
	23.9939	5411		16.3297	4235		5.1209	2555		1.99696	1187		4.86767	2144
	24.099	5422		16.399	4240		5.14388	2562		2.00533	1190		4.88841	2148
	24.2007	5429		16.4684	4244		5.16592	2569		2.01396	1195		4.90898	2154
	24.3051	5436		16.5407	4253		5.18767	2577		2.02202	1199		4.92931	2159
	24.4092	5447		16.6116	4259		5.21022	2588		2.03069	1203		4.95086	2163
	24.5144	5453		16.6818	4264		5.23237	2599		2.03914	1206		4.97318	2168
	24.6158	5461		16.7521	4266		5.25488	2605		2.04722	1210		4.99363	2170
	24.7227	5473		16.8225	4274		5.27733	2613		2.05635	1214		5.01406	2177
	24.8259	5481		16.892	4279		5.30045	2620		2.06457	1218		5.03496	2183
	24.9283	5489		16.9622	4286		5.32245	2628		2.07339	1219		5.05594	2191
	25.0326	5499		17.0334	4292		5.34408	2631		2.08202	1222		5.0762	2195
	25.1377	5505		17.104	4299		5.36635	2639		2.09122	1225		5.09653	2202
	25.2402	5515		17.1735	4306		5.38878	2651		2.1009	1228		5.11735	2207
	25.3406	5524		17.2416	4315		5.41173	2658		2.10967	1232		5.13865	2213
	25.4468	5533		17.311	4320		5.43455	2663		2.11869	1239		5.15902	2216
	25.5503	5544		17.3806	4326		5.45733	2670		2.12659	1241		5.17908	2223
	25.6511	5551		17.4518	4337		5.47853	2677		2.13529	1245		5.20002	2228
	25.7558	5556		17.5234	4344		5.5002	2681		2.14437	1250		5.22222	2237
	25.86	5565		17.595	4349		5.52329	2689		2.15359	1253		5.24155	2242
	25.9645	5572		17.664	4357		5.54708	2702		2.16278	1257		5.26235	2246
	26.0676	5580		17.733	4362		5.56724	2706		2.1709	1259		5.28308	2251
	26.1696	5586		17.8007	4369		5.58908	2718		2.17955	1261		5.30376	2254
	26.2744	5595		17.8708	4378		5.61167	2725		2.18863	1266		5.32476	2260
	26.3801	5604		17.9416	4385		5.63367	2729		2.19755	1271		5.34461	2263
	26.4824	5614		18.0134	4390		5.6561	2737		2.206	1278		5.36637	2273
	26.5854	5624		18.0811	4395		5.67841	2741		2.214	1281		5.38706	2274
	26.6865	5631		18.1516	4397		5.70161	2746		2.22218	1282		5.40976	2278
	26.789	5640		18.2211	4403		5.72296	2756		2.2312	1285		5.43094	2280
	26.8921	5647		18.2916	4408		5.74488	2759		2.2399	1286		5.45131	2286
	26.9955	5655		18.3615	4413		5.76769	2765		2.24853	1295		5.47114	2289
	27.1005	5663		18.4314	4417		5.78922	2768		2.25741	1296		5.49161	2295
	27.2008	5669		18.5024	4424		5.81165	2773		2.26655	1300		5.51335	2299
	27.3026	5676		18.5736	4430		5.83337	2783		2.27547	1303		5.53376	2307
	27.4036	5683		18.6438	4433		5.8542	2790		2.28437	1308		5.55516	2309
	27.5069	5687		18.713	4440		5.87545	2796		2.29365	1312		5.57557	2317
	27.6094	5695		18.784	4445		5.89653	2804		2.30229	1315		5.59692	2321
	27.7116	5710		18.8528	4451		5.91888	2809		2.31106	1318		5.61837	2330
	27.8153	5716		18.9232	4457		5.9411	2820		2.32016	1322		5.63931	2333
	27.9178	5725		18.9949	4464		5.96302	2826		2.32914	1327		5.65902	2340
	28.0212	5733		19.0644	4471		5.98453	2835		2.3378	1329		5.67894	2343
	28.1205	5737		19.1338	4476		6.00649	2843		2.34661	1332		5.69884	2345
	28.2229	5747		19.2065	4482		6.02857	2847		2.35537	1333		5.71935	2351
	28.3275	5752		19.2759	4490		6.05202	2853		2.36337	1335		5.74129	2354
	28.4311	5760		19.3447	4497		6.07365	2857		2.37247	1338		5.76314	2359
	28.5334	5766		19.4137	4503		6.09541	2863		2.38092	1343		5.78429	2362
	28.6359	5773		19.4831	4509		6.117	2866		2.38931	1344		5.8062	2367
	28.7385	5780		19.5528	4515		6.13871	2873		2.39731	1347		5.82767	2373
	28.8409	5785		19.6229	4522		6.15996	2881		2.406	1348		5.84971	2382
	28.944	5791		19.693	4526		6.18061	2887		2.41514	1352		5.87082	2389
	29.0486	5801		19.7635	4534		6.20294	2895		2.42394	1357		5.89204	2395
	29.1505	5806		19.8329	4539		6.22541	2904		2.43251	1360		5.9129	2400
	29.2525	5814		19.9029	4546		6.24702	2912		2.44086	1362		5.9351	2405
	29.3563	5819		19.9728	4551		6.27098	2921		2.44894	1364		5.95612	2411
	29.4593	5829		20.0448	4558		6.29345	2923		2.45692	1366		5.97649	2418
	29.5657	5836		20.1164	4563		6.31671	2928		2.465	1371		5.99722	2423
	29.6701	5843		20.1851	4567		6.33943	2934		2.47335	1372		6.01886	2430
	29.7704	5848		20.2557	4574		6.36194	2939		2.48255	1374		6.03916	2432
	29.8748	5856		20.3252	4582		6.38594	2947		2.49104	1375		6.06071	2435
	29.9783	5861		20.3963	4589		6.40792	2956		2.4999	1378		6.08202	2439
	30.0823	5867		20.4653	4592		6.43037	2963		2.50871	1382		6.10424	2445
	30.1857	5873		20.5351	4601		6.45153	2973		2.51745	1384		6.12669	2448
	30.2893	5882		20.604	4604		6.47341	2982		2.52645	1389		6.14802	2451
	30.3894	5888		20.6717	4607		6.49459	2990		2.53498	1391		6.16894	2456
	30.4934	5895		20.742	4611		6.5159	2996		2.54382	1393		6.18955	2460
	30.5959	5900		20.8117	4618		6.53847	3001		2.5521	1396		6.21082	2467
	30.6979	5907		20.8825	4623		6.56035	3007		2.56104	1400		6.23231	2473
	30.8018	5913		20.9539	4626		6.58329	3015		2.56953	1401		6.25318	2477
	30.9035	5918		21.0266	4632		6.60522	3020		2.57845	1404		6.27384	2483
	31.0058	5923		21.0962	4637		6.6271	3025		2.58702	1408		6.29508	2491
	31.1071	5927		21.1669	4640		6.64973	3034		2.59608	1410		6.3168	2493
	31.2109	5935		21.2371	4643		6.67124	3040		2.60512	1411		6.33786	2501
	31.3124	5943		21.3083	4650		6.6932	3044		2.6138	1416		6.35873	2506
	31.4149	5948		21.3788	4653		6.71606	3050		2.6222	1422		6.37992	2509
	31.5166	5957		21.4485	4659		6.73733	3055		2.63012	1423		6.40092	2512
	31.6219	5961		21.5195	4667		6.75965	3062		2.63898	1426		6.42114	2517
	31.7243	5970		21.5894	4673		6.78218	3071		2.64763	1431		6.4429	2525
	31.8279	5977		21.661	4680		6.8032	3077		2.656	1436		6.46365	2527
	31.9323	5983		21.7303	4684		6.82547	3083		2.66518	1441		6.48571	2534
	32.0346	5989		21.8024	4692		6.84751	3089		2.67402	1447		6.50792	2538
	32.1389	5993		21.8713	4696		6.86965	3094		2.68247	1449		6.52976	2541
	32.2417	5998		21.9403	4702		6.8911	3105		2.691	1450		6.55131	2548
	32.3467	6003		22.01	4703		6.91308	3109		2.69992	1451		6.57243	2551
	32.454	6010		22.0805	4707		6.93529	3113		2.70827	1455		6.59384	2555
	32.5579	6017		22.1509	4712		6.95657	3120		2.71749	1458		6.61378	2559
	32.659	6021		22.2224	4715		6.97812	3122		2.72596	1464		6.63471	2562
	32.7613	6026		22.2907	4722		6.99941	3127		2.73498	1469		6.65592	2568
	32.867	6031		22.3605	4726		7.02241	3133		2.743	1473		6.67753	2575
	32.971	6037		22.4313	4732		7.04445	3141		2.75106	1474		6.69782	2577
	33.0763	6043		22.5029	4737		7.06506	3147		2.75967	1477		6.71878	2581
	33.1786	6049		22.5744	4739		7.08735	3150		2.76849	1483		6.74061	2588
	33.2811	6053		22.6456	4743		7.10906	3155		2.7771	1486		6.76139	2591
	33.3853	6062		22.717	4748		7.13155	3165		2.785	1488		6.78314	2597
	33.4862	6065		22.7883	4753		7.15331	3170		2.79378	1492		6.80347	2600
	33.5883	6071		22.8605	4757		7.1749	3176		2.8028	1498		6.82414	2606
	33.6898	6077		22.9306	4760		7.19702	3186		2.81118	1499		6.84476	2611
	33.7913	6081		23.0003	4764		7.21865	3191		2.81971	1500		6.86592	2616
	33.8937	6087		23.0706	4767		7.24127	3196		2.82771	1503		6.88643	2622
	33.9949	6094		23.1394	4772		7.26329	3202		2.83696	1506		6.90622	2627
	34.0998	6102		23.2095	4778		7.28494	3206		2.84529	1507		6.92665	2629
	34.2041	6110		23.2787	4783		7.30684	3213		2.85453	1514		6.94712	2635
	34.3081	6116		23.3492	4790		7.32918	3218		2.86304	1520		6.96663	2639
	34.4102	6122		23.4184	4794		7.3511	3227		2.87231	1527		6.98773	2645
	34.5141	6128		23.4883	4796		7.37361	3235		2.88131	1528		7.00929	2649
	34.6164	6136		23.5596	4800		7.39633	3240		2.88988	1532		7.03018	2655
	34.7191	6142		23.6308	4804		7.41845	3245		2.8991	1533		7.05096	2659
	34.8258	6148		23.7008	4810		7.4408	3251		2.90753	1538		7.07163	2662
	34.929	6154		23.7714	4816		7.46198	3256		2.91651	1543		7.09194	2667
	35.0328	6159		23.8398	4821		7.48351	3266		2.92494	1549		7.11206	2671
	35.1344	6167		23.9099	4825		7.50478	3273		2.93316	1551		7.13261	2674
	35.2392	6172		23.9795	4830		7.52686	3278		2.9418	1553		7.15388	2680
	35.3412	6174		24.0517	4835		7.54778	3283		2.95004	1555		7.17443	2682
	35.4455	6178		24.1222	4840		7.56951	3291		2.95776	1557		7.19637	2687
	35.5499	6184		24.192	4844		7.59229	3299		2.96549	1559		7.2171	2695
	35.6527	6187		24.262	4848		7.61535	3304		2.97404	1565		7.23702	2697
	35.7576	6191		24.3322	4854		7.63716	3311		2.98273	1570		7.25749	2699
	35.8624	6196		24.4019	4859		7.65839	3316		2.9912	1572		7.27973	2702
	35.9652	6201		24.471	4863		7.67886	3316		2.99963	1578		7.2998	2704
	36.0671	6210		24.5395	4867		7.70069	3320		3.00867	1580		7.31955	2712
	36.1694	6215		24.6096	4871		7.72337	3330		3.01718	1583		7.34057	2719
	36.2733	6219		24.6814	4874		7.74545	3336		3.02608	1586		7.36153	2725
	36.3742	6227		24.7504	4877		7.76753	3345		3.03427	1587		7.38139	2730
	36.4782	6234		24.8205	4882		7.78853	3354		3.04253	1588		7.40241	2730
	36.581	6240		24.8929	4886		7.81098	3361		3.05118	1590		7.42261	2733
	36.6835	6245		24.9643	4889		7.83251	3367		3.06035	1591		7.44322	2738
	36.7887	6249		25.0343	4894		7.85527	3374		3.06931	1593		7.46429	2743
	36.8914	6252		25.1041	4898		7.87712	3380		3.07831	1596		7.48661	2750
	36.9941	6257		25.174	4902		7.89986	3384		3.08773	1599		7.50849	2750
	37.0969	6262		25.2438	4904		7.92214	3388		3.09596	1600		7.52914	2755
	37.199	6267		25.3122	4906		7.94296	3392		3.10429	1602		7.549	2761
	37.3035	6274		25.3809	4910		7.96467	3399		3.11322	1605		7.57055	2764
	37.4071	6279		25.4515	4914		7.98722	3404		3.12227	1608		7.59247	2768
	37.5093	6283		25.5246	4919		8.01047	3406		3.13137	1616		7.61292	2770
	37.6139	6286		25.5963	4926		8.03165	3417		3.14078	1618		7.63269	2773
	37.7175	6290		25.6658	4930		8.05371	3425		3.14902	1618		7.6539	2778
	37.8245	6295		25.7366	4936		8.07431	3433		3.15794	1622		7.6751	2783
	37.9291	6299		25.8072	4938		8.09645	3439		3.16616	1627		7.69686	2790
	38.0336	6303		25.8755	4939		8.11927	3445		3.17463	1633		7.71853	2794
	38.1344	6305		25.9466	4942		8.14059	3449		3.18271	1640		7.73937	2796
	38.2387	6312		26.0177	4947		8.16247	3459		3.19149	1645		7.76031	2803
	38.3399	6317		26.088	4951		8.18431	3467		3.20027	1648		7.78224	2808
	38.4445	6323		26.1562	4953		8.20622	3472		3.20973	1649		7.80239	2814
	38.5472	6329		26.2266	4957		8.22845	3475		3.21867	1653		7.82373	2818
	38.6508	6335		26.297	4960		8.25051	3481		3.22708	1655		7.84453	2824
	38.755	6339		26.366	4964		8.27202	3484		3.23535	1661		7.86461	2829
	38.8566	6346		26.4338	4967		8.29498	3491		3.24386	1661		7.88541	2833
	38.9604	6350		26.5026	4970		8.31698	3495		3.25259	1668		7.90624	2836
	39.0684	6354		26.5713	4972		8.33851	3503		3.2618	1670		7.92665	2841
	39.1723	6361		26.64	4974		8.36106	3514		3.27065	1671		7.94692	2845
	39.2768	6365		26.7089	4978		8.38284	3521		3.27873	1675		7.96835	2847
	39.3798	6371		26.7776	4981		8.40476	3529		3.28786	1683		7.98973	2854
	39.484	6375		26.8453	4985		8.42596	3534		3.29665	1687		8.01155	2859
	39.5871	6380		26.9135	4986		8.44751	3537		3.30494	1690		8.03192	2862
	39.6904	6384		26.9848	4988		8.46924	3545		3.31429	1694		8.05339	2865
	39.7947	6390		27.0559	4990		8.49078	3550		3.32247	1696		8.07408	2867
	39.8986	6394		27.1273	4993		8.51333	3556		3.33106	1696		8.09522	2871
	40.003	6400		27.1979	4996		8.53522	3562		3.33955	1696		8.11578	2874
	40.1053	6403		27.2696	4999		8.55733	3566		3.34871	1702		8.13745	2879
	40.2074	6409		27.3417	5005		8.57953	3571		3.35663	1706		8.15865	2884
	40.3123	6411		27.4113	5008		8.60163	3580		3.36524	1709		8.18033	2887
	40.416	6417		27.4815	5011		8.62337	3585		3.37404	1715		8.20159	2891
	40.5196	6422		27.5493	5016		8.64651	3593		3.38233	1720		8.22367	2896
	40.6226	6428		27.6192	5019		8.66765	3600		3.39124	1725		8.24512	2901
	40.7271	6430		27.6908	5024		8.68955	3604		3.39949	1728		8.26627	2907
	40.8299	6436		27.7625	5027		8.71224	3611		3.40735	1730		8.28757	2911
	40.9353	6441		27.8328	5027		8.73337	3616		3.41559	1733		8.30824	2914
	41.0392	6450		27.9023	5033		8.75482	3620		3.42351	1735		8.32992	2915
	41.1413	6454		27.9713	5036		8.77684	3624		3.43222	1741		8.35082	2920
	41.2453	6461		28.0403	5041		8.79898	3633		3.44096	1746		8.37033	2922
	41.3495	6466		28.111	5044		8.82184	3639		3.44982	1749		8.39188	2931
	41.4523	6471		28.1813	5048		8.84396	3642		3.45884	1751		8.413	2939
	41.5559	6474		28.2517	5051		8.86641	3647		3.467	1754		8.43553	2942
	41.659	6479		28.3224	5054		8.88904	3655		3.47557	1756		8.45596	2948
	41.7622	6483		28.3939	5057		8.91192	3658		3.48357	1759		8.477	2950
	41.8666	6487		28.4652	5060		8.93414	3664		3.49222	1762		8.49812	2955
	41.9705	6491		28.536	5063		8.95573	3666		3.50133	1765		8.51741	2961
	42.073	6494		28.6075	5066		8.97859	3673		3.51014	1766		8.53724	2966
	42.1783	6499		28.6769	5069		9.00088	3679		3.51867	1766		8.55763	2973
	42.2824	6503		28.7512	5072		9.02302	3686		3.5272	1767		8.57929	2978
	42.3871	6508		28.8202	5074		9.04537	3693		3.53551	1768		8.60039	2982
	42.4913	6511		28.8919	5077		9.06692	3699		3.54445	1772		8.62102	2988
	42.5951	6516		28.9629	5080		9.08808	3703		3.55282	1773		8.64227	2992
	42.6982	6521		29.0329	5084		9.1098	3710		3.56147	1778		8.66388	2999
	42.804	6523		29.1023	5088		9.13184	3719		3.56996	1781		8.68435	2999
	42.9079	6529		29.1739	5093		9.15408	3726		3.57831	1783		8.70598	3004
	43.011	6531		29.2468	5096		9.17649	3730		3.58733	1784		8.72822	3007
	43.1141	6537		29.3186	5099		9.19845	3733		3.59606	1788		8.74992	3012
	43.2175	6542		29.388	5103		9.22049	3740		3.60416	1792		8.77082	3016
	43.3208	6543		29.4574	5106		9.24353	3747		3.6131	1794		8.79182	3020
	43.4247	6548		29.5252	5110		9.26629	3749		3.62112	1796		8.81214	3021
	43.5271	6551		29.5953	5114		9.28773	3753		3.62998	1799		8.83329	3026
	43.6307	6557		29.6651	5119		9.3101	3757		3.63824	1801		8.85331	3030
	43.7361	6559		29.7356	5120		9.33382	3767		3.64706	1804		8.87431	3032
	43.841	6563		29.807	5123		9.35537	3776		3.65447	1805		8.89471	3038
	43.9436	6569		29.8758	5129		9.37773	3782		3.66282	1805		8.91584	3040
[truncated: 575 more rows]

## Sheet: Figure 2k
Figure 2k	Read coverage along the gene body by the three methods.
[truncated: 301 more rows]

[truncated: 16 more sheets: Figure 3e, Figure 3f, Figure 3g, Figure 3h, Figure 3i, Figure 3j, Figure 3k, Figure 4c, Figure 4d, Figure 4f, Figure 5c, Figure 5e, Supplementary figure 1c, Supplementary figure 8a, Supplementary figure 11a, Supplementary figure 11b]
